# Supplementary material for: Catalysis enabled synthesis, structures, and reactivities of fluorinated S8-corona[n]arenes (n = 8–12)
Source: Chem Sci. 2022 Nov 16;14(1):70–7. doi: 10.1039/d2sc05348a (PMC9769089; doi:10.1039/d2sc05348a)
Supplement: SC-014-D2SC05348A-s004 [file SC-014-D2SC05348A-s004.cif]

# Electronic Supplementary Material (ESI) for Chemical Science.
# This journal is © The Royal Society of Chemistry 2022

####################################################################### 
# 
# This file contains crystal structure data downloaded from the 
# Cambridge Structural Database (CSD) hosted by the Cambridge 
# Crystallographic Data Centre (CCDC).
# 
# Full information about CCDC data access policies and citation 
# guidelines are available at http://www.ccdc.cam.ac.uk/access/V1 
# 
# Audit and citation data items may have been added by the CCDC. 
# Please retain this information to preserve the provenance of 
# this file and to allow appropriate attribution of the data. 
# 
#######################################################################

data_1a-Hexane
_database_code_depnum_ccdc_archive 'CCDC 2175101'
loop_
_audit_author_name
_audit_author_address
'Stephen Argent'
;University of Nottingham
United Kingdom
;
_audit_update_record             
;
2022-05-26 deposited with the CCDC.	2022-11-28 downloaded from the CCDC.
;
_nottingham_internal_coll_name   OATSWB
_nottingham_internal_coll_number 18923
_nottingham_internal_coll_client AT/SW
_nottingham_internal_coll_type   custom
_nottingham_internal_coll_frame_method 'fine \w scans'
_nottingham_internal_coll_frame_time 0.2
_nottingham_internal_coll_frame_width 0.01
_nottingham_internal_coll_user   pczspa
_nottingham_internal_coll_date   04/03/2021
_nottingham_internal_coll_location DLS
_nottingham_internal_coll_instrument i19-EH1
_nottingham_internal_NCS_number  ?
_nottingham_internal_process_date 12/05/2021
_nottingham_internal_process_user pczspa
_nottingham_internal_solution_date 12/05/2021
_nottingham_internal_solution_user pczspa
_nottingham_internal_refinement_date 13/05/2021
_nottingham_internal_refinement_user pczspa
_nottingham_internal_self_archive_date ?
_nottingham_internal_self_validation_date ?
_nottingham_internal_self_validation_user ?
_nottingham_internal_validation_date 13/05/2021
_nottingham_internal_validation_user pczspa
_nottingham_internal_archive_date 13/05/2021
_refine_special_details          
;The crystals of the macrocycle diffracted weakly with resolution
 limit of 1.0 %A despite the use of synchrotron radiation. The
 data used in the refinement was truncated to a resolution of
 1.0 %A resulting in a low data to parameter ratio. Restraints
 were applied to the geometries and anisotropic displacement
 parameters of all atoms in the structure to aid the refinement.

 All C-S bonds C-F bonds in the structure were respectively
 restrained to have similar distances (SADI). The geometries
 of all phenyl and tetrafluorophenly rings were respectively
 restrained to have similar geometries reflecting their
 symmetry (SAME). All tetrafluorophenly moieties were restrained
 to have planar geometries (FLAT). Rigid bond and similarity
 restraints were applied to the anisotropic displacement
 parameters of all atoms in the structure (RIGU, SIMU).

 Electron density peaks indicative of hexane residues were
 observed in 1D channels running through the stacked
 macrocycles in the direction of the c-axis. The electron
 density peaks could not be developed into a sensible model
 for discreet ordered hexane residues and hence were accounted
 for with a solvent mask.

 A solvent mask was calculated and 600 electrons were found in
 a volume of 1140\%A^3^ in 1 void per unit cell. This is
 consistent with the presence of 3[C6H14] per Asymmetric Unit 
 which account for 600 electrons per unit cell.,SQUEEZE
;
_vrf_PLAT089_1a-Hexane           
;
PROBLEM: Poor Data / Parameter Ratio (Zmax < 18) ........       4.90 Note  
RESPONSE:
 The data used in the refinement was truncated to a resolution of
 1.0 %A resulting in a low data to parameter ratio. Restraints
 were applied to the geometries and anisotropic displacement
 parameters of all atoms in the structure to aid the refinement.
;
_vrf_PLAT340_1a-Hexane           
;
PROBLEM: Low Bond Precision on  C-C Bonds ...............    0.01748 Ang.  
RESPONSE:
 The crystals of the macrocycle diffracted weakly with resolution
 limit of 1.0 %A despite the use of synchrotron radiation. The
 data used in the refinement was truncated to a resolution of
 1.0 %A resulting in a low data to parameter ratio. Restraints
 were applied to the geometries and anisotropic displacement
 parameters of all atoms in the structure to aid the refinement.
;
_vrf_THETM01_1a-Hexane           
;
PROBLEM: The value of sine(theta_max)/wavelength is less than 0.550
RESPONSE:
 The crystals of the macrocycle diffracted weakly with resolution
 limit of 1.0 %A despite the use of synchrotron radiation.
;
_audit_creation_date             2022-05-25
_audit_creation_method           
;
Olex2 1.5
(compiled 2022.04.07 svn.rca3783a0 for OlexSys, GUI svn.r6498)
;
_shelx_SHELXL_version_number     2018/3
_chemical_name_common            ?
_chemical_name_systematic        ?
_chemical_formula_moiety         'C48 H16 F16 S8, 3[C6H14]'
_chemical_formula_sum            'C66 H58 F16 S8'
_chemical_formula_weight         1411.60
_chemical_absolute_configuration ad
_chemical_melting_point          ?
loop_
_atom_type_symbol
_atom_type_description
_atom_type_scat_dispersion_real
_atom_type_scat_dispersion_imag
_atom_type_scat_source
C C 0.0019 0.0015 'International Tables Vol C Tables 4.2.6.8 and 6.1.1.4'
F F 0.0124 0.0097 'International Tables Vol C Tables 4.2.6.8 and 6.1.1.4'
H H 0.0000 0.0000 'International Tables Vol C Tables 4.2.6.8 and 6.1.1.4'
S S 0.1048 0.1164 'International Tables Vol C Tables 4.2.6.8 and 6.1.1.4'

_shelx_space_group_comment       
;
The symmetry employed for this shelxl refinement is uniquely defined
by the following loop, which should always be used as a source of
symmetry information in preference to the above space-group names.
They are only intended as comments.
;
_space_group_crystal_system      orthorhombic
_space_group_IT_number           33
_space_group_name_H-M_alt        'P n a 21'
_space_group_name_Hall           'P 2c -2n'
loop_
_space_group_symop_operation_xyz
'x, y, z'
'-x, -y, z+1/2'
'x+1/2, -y+1/2, z'
'-x+1/2, y+1/2, z+1/2'

_cell_length_a                   34.3683(7)
_cell_length_b                   28.4432(5)
_cell_length_c                   5.44470(10)
_cell_angle_alpha                90
_cell_angle_beta                 90
_cell_angle_gamma                90
_cell_volume                     5322.44(17)
_cell_formula_units_Z            4
_cell_measurement_reflns_used    9010
_cell_measurement_temperature    100(2)
_cell_measurement_theta_max      19.038426364171805
_cell_measurement_theta_min      0.8971284506740053
_shelx_estimated_absorpt_T_max   ?
_shelx_estimated_absorpt_T_min   ?
_exptl_absorpt_coefficient_mu    0.408
_exptl_absorpt_correction_T_max  ?
_exptl_absorpt_correction_T_min  ?
_exptl_absorpt_correction_type   ?
_exptl_absorpt_process_details   ?
_exptl_absorpt_special_details   ?
_exptl_crystal_colour            colourless
_exptl_crystal_colour_primary    colourless
_exptl_crystal_density_diffrn    1.762
_exptl_crystal_density_meas      ?
_exptl_crystal_density_method    ?
_exptl_crystal_description       needle
_exptl_crystal_F_000             2904
_exptl_crystal_size_max          0.2
_exptl_crystal_size_mid          0.015
_exptl_crystal_size_min          0.01
_exptl_transmission_factor_max   ?
_exptl_transmission_factor_min   ?
_diffrn_reflns_av_R_equivalents  0.0730
_diffrn_reflns_av_unetI/netI     0.0456
_diffrn_reflns_Laue_measured_fraction_full 0.997
_diffrn_reflns_Laue_measured_fraction_max 0.997
_diffrn_reflns_limit_h_max       34
_diffrn_reflns_limit_h_min       -34
_diffrn_reflns_limit_k_max       28
_diffrn_reflns_limit_k_min       -28
_diffrn_reflns_limit_l_max       5
_diffrn_reflns_limit_l_min       -5
_diffrn_reflns_number            42986
_diffrn_reflns_point_group_measured_fraction_full 0.998
_diffrn_reflns_point_group_measured_fraction_max 0.998
_diffrn_reflns_theta_full        20.147
_diffrn_reflns_theta_max         20.147
_diffrn_reflns_theta_min         0.901
_diffrn_ambient_environment      'N2 gas'
_diffrn_ambient_temperature      100(2)
_diffrn_crystal_treatment        'flash frozen in gaseous N2'
_diffrn_detector                 'Photon counting pixel array'
_diffrn_detector_area_resol_mean ?
_diffrn_detector_type            'Dectris PILATUS 2M'
_diffrn_measured_fraction_theta_full 0.997
_diffrn_measured_fraction_theta_max 0.997
_diffrn_measurement_device       'Fixed \c 3-circle diffractometer'
_diffrn_measurement_device_type  'Fluid Film Devices'
_diffrn_measurement_method       'shutterless scans'
_diffrn_measurement_specimen_support 'MiTeGen micromount'
_diffrn_radiation_monochromator  'Silicon 111'
_diffrn_radiation_type           synchrotron
_diffrn_radiation_wavelength     0.6889
_diffrn_source                   Synchrotron
_diffrn_source_details           'Allan et al. (2017)'
_diffrn_source_type              'Diamond Light Source Beamline I19-1'
_reflns_Friedel_coverage         0.760
_reflns_Friedel_fraction_full    1.000
_reflns_Friedel_fraction_max     1.000
_reflns_number_gt                4168
_reflns_number_total             5593
_reflns_special_details          
;
 Reflections were merged by SHELXL according to the crystal
 class for the calculation of statistics and refinement.
 
 Structure factors included contributions from the .fab file.
 
 _reflns_Friedel_fraction is defined as the number of unique
 Friedel pairs measured divided by the number that would be
 possible theoretically, ignoring centric projections and
 systematic absences.
;
_reflns_threshold_expression     'I > 2\s(I)'
_computing_cell_refinement       ?
_computing_data_collection       'GDA - generic data acquisition software'
_computing_data_reduction        
;
aimless (Evans, P. R. and Murshudov, G. N., 2013)
ccp4 (Winn, M. D. et al., 2011)
DIALS 3.3.3-g5efb02d60-release (Winter, G. et al., 2018)
pointless (Evans, P., 2006)
XIA2 3.3.3 (Winter, G., 2010)
;
_computing_molecular_graphics    'Olex2 1.5 (Dolomanov et al., 2009)'
_computing_publication_material  'Olex2 1.5 (Dolomanov et al., 2009)'
_computing_structure_refinement  'SHELXL 2018/3 (Sheldrick, 2015)'
_computing_structure_solution    'SHELXT 2018/2 (Sheldrick, 2018)'
_refine_diff_density_max         0.233
_refine_diff_density_min         -0.242
_refine_diff_density_rms         0.051
_refine_ls_abs_structure_details 
;
 Flack x determined using 1475 quotients [(I+)-(I-)]/[(I+)+(I-)]
 (Parsons, Flack and Wagner, Acta Cryst. B69 (2013) 249-259).
;
_refine_ls_abs_structure_Flack   -0.01(6)
_refine_ls_extinction_coef       .
_refine_ls_extinction_method     none
_refine_ls_goodness_of_fit_ref   1.030
_refine_ls_hydrogen_treatment    constr
_refine_ls_matrix_type           full
_refine_ls_number_parameters     649
_refine_ls_number_reflns         5593
_refine_ls_number_restraints     1893
_refine_ls_R_factor_all          0.0777
_refine_ls_R_factor_gt           0.0612
_refine_ls_restrained_S_all      0.977
_refine_ls_shift/su_max          0.003
_refine_ls_shift/su_mean         0.000
_refine_ls_structure_factor_coef Fsqd
_refine_ls_weighting_details     
'w=1/[\s^2^(Fo^2^)+(0.1390P)^2^] where P=(Fo^2^+2Fc^2^)/3'
_refine_ls_weighting_scheme      calc
_refine_ls_wR_factor_gt          0.1794
_refine_ls_wR_factor_ref         0.1926
_olex2_refinement_description    
;
1. Fixed Uiso
 At 1.2 times of:
  All C(H) groups
2. Restrained distances
 S8-C14 \\sim S8-C21 \\sim S7-C24 \\sim S7-C31 \\sim S6-C34 \\sim S6-C41 \\sim
S5-C44 \\sim S5-C51 \\sim S4-
 C54 \\sim S4-C61 \\sim S3-C64 \\sim S3-C71 \\sim S2-C74 \\sim S2-C81 \\sim
S1-C84 \\sim S1-C11
 with sigma of 0.02
 F30-C26 \\sim F29-C25 \\sim F27-C22 \\sim F28-C23 \\sim F47-C42 \\sim F48-C43
\\sim F50-C46 \\sim F49-C45
 \\sim F67-C62 \\sim F68-C63 \\sim F69-C65 \\sim F70-C66 \\sim F87-C82 \\sim
F88-C83 \\sim F89-C85 \\sim F90-C86
 with sigma of 0.02
3. Restrained planarity
 C21, C22, C23, C24, C25, C26, F27, F28, F29, F30
 with sigma of 0.1
 C81, C82, C83, C84, C85, C86, F87, F88, F89, F90
 with sigma of 0.1
 C61, C62, C63, C64, C65, C66, F67, F68, F69, F70
 with sigma of 0.1
 C41, C42, C43, C44, C45, C46, F47, F48, F49, F50
 with sigma of 0.1
4. Uiso/Uaniso restraints and constraints
All non-hydrogen atoms have similar U: within 2A with sigma of 0.04 and sigma
for terminal atoms of 0.08 within 2A
5. Rigid body (RIGU) restrains
 All non-hydrogen atoms
 with sigma for 1-2 distances of 0.004 and sigma for 1-3 distances of 0.004
6. Same fragment restrains
{C11, C16, C15, C14, C13, C12} sigma for 1-2: 0.02, 1-3: 0.04
{C14, C15, C16, C11, C12, C13} sigma for 1-2: 0.02, 1-3: 0.04
{C14, C13, C12, C11, C16, C15} sigma for 1-2: 0.02, 1-3: 0.04
as in
{C11, C12, C13, C14, C15, C16}
{C21, C26, C25, C24, C23, C22} sigma for 1-2: 0.02, 1-3: 0.04
{C24, C25, C26, C21, C22, C23} sigma for 1-2: 0.02, 1-3: 0.04
{C24, C23, C22, C21, C26, C25} sigma for 1-2: 0.02, 1-3: 0.04
as in
{C21, C22, C23, C24, C25, C26}
{C11, C12, C13, C14, C15, C16} sigma for 1-2: 0.02, 1-3: 0.04
{C11, C16, C15, C14, C13, C12} sigma for 1-2: 0.02, 1-3: 0.04
{C14, C15, C16, C11, C12, C13} sigma for 1-2: 0.02, 1-3: 0.04
{C14, C13, C12, C11, C16, C15} sigma for 1-2: 0.02, 1-3: 0.04
as in
{C31, C32, C33, C34, C35, C36}
{C21, C22, C23, C24, C25, C26} sigma for 1-2: 0.02, 1-3: 0.04
{C21, C26, C25, C24, C23, C22} sigma for 1-2: 0.02, 1-3: 0.04
{C24, C25, C26, C21, C22, C23} sigma for 1-2: 0.02, 1-3: 0.04
{C24, C23, C22, C21, C26, C25} sigma for 1-2: 0.02, 1-3: 0.04
as in
{C41, C42, C43, C44, C45, C46}
{C11, C12, C13, C14, C15, C16} sigma for 1-2: 0.02, 1-3: 0.04
{C11, C16, C15, C14, C13, C12} sigma for 1-2: 0.02, 1-3: 0.04
{C14, C15, C16, C11, C12, C13} sigma for 1-2: 0.02, 1-3: 0.04
{C14, C13, C12, C11, C16, C15} sigma for 1-2: 0.02, 1-3: 0.04
as in
{C51, C52, C53, C54, C55, C56}
{C21, C22, C23, C24, C25, C26} sigma for 1-2: 0.02, 1-3: 0.04
{C21, C26, C25, C24, C23, C22} sigma for 1-2: 0.02, 1-3: 0.04
{C24, C25, C26, C21, C22, C23} sigma for 1-2: 0.02, 1-3: 0.04
{C24, C23, C22, C21, C26, C25} sigma for 1-2: 0.02, 1-3: 0.04
as in
{C61, C62, C63, C64, C65, C66}
{C11, C12, C13, C14, C15, C16} sigma for 1-2: 0.02, 1-3: 0.04
{C11, C16, C15, C14, C13, C12} sigma for 1-2: 0.02, 1-3: 0.04
{C14, C15, C16, C11, C12, C13} sigma for 1-2: 0.02, 1-3: 0.04
{C14, C13, C12, C11, C16, C15} sigma for 1-2: 0.02, 1-3: 0.04
as in
{C71, C72, C73, C74, C75, C76}
{C21, C22, C23, C24, C25, C26} sigma for 1-2: 0.02, 1-3: 0.04
{C21, C26, C25, C24, C23, C22} sigma for 1-2: 0.02, 1-3: 0.04
{C24, C25, C26, C21, C22, C23} sigma for 1-2: 0.02, 1-3: 0.04
{C24, C23, C22, C21, C26, C25} sigma for 1-2: 0.02, 1-3: 0.04
as in
{C81, C82, C83, C84, C85, C86}
7.a Aromatic/amide H refined with riding coordinates:
 C12(H12), C13(H13), C15(H15), C16(H16), C32(H32), C33(H33), C35(H35),
 C36(H36), C52(H52), C53(H53), C55(H55), C56(H56), C72(H72), C73(H73), C75(H75),
  C76(H76)
;
_atom_sites_solution_hydrogens   geom
_atom_sites_solution_primary     dual
_atom_sites_solution_secondary   ?
loop_
_atom_site_label
_atom_site_type_symbol
_atom_site_fract_x
_atom_site_fract_y
_atom_site_fract_z
_atom_site_U_iso_or_equiv
_atom_site_adp_type
_atom_site_occupancy
_atom_site_site_symmetry_order
_atom_site_calc_flag
_atom_site_refinement_flags_posn
_atom_site_refinement_flags_adp
_atom_site_refinement_flags_occupancy
_atom_site_disorder_assembly
_atom_site_disorder_group
S1 S 0.09264(13) 0.22280(13) 0.6058(9) 0.1476(16) Uani 1 1 d D U . . .
S2 S 0.24531(15) 0.22157(16) -0.0421(8) 0.1529(16) Uani 1 1 d D U . . .
S3 S 0.40192(14) 0.18091(12) 0.5451(9) 0.1556(18) Uani 1 1 d D U . . .
S4 S 0.51411(9) 0.35755(14) 0.3637(8) 0.1277(13) Uani 1 1 d D U . . .
S5 S 0.41955(8) 0.53858(12) 0.6712(7) 0.1063(10) Uani 1 1 d D U . . .
S6 S 0.27578(10) 0.54896(17) -0.0556(7) 0.1339(14) Uani 1 1 d D U . . .
S7 S 0.12358(9) 0.57776(11) 0.5749(8) 0.1152(11) Uani 1 1 d D U . . .
S8 S 0.00978(9) 0.40957(13) 0.2877(9) 0.1307(14) Uani 1 1 d D U . . .
C11 C 0.0715(4) 0.2746(4) 0.497(2) 0.114(4) Uani 1 1 d D U . . .
C12 C 0.0841(3) 0.2993(4) 0.287(2) 0.110(4) Uani 1 1 d D U . . .
H12 H 0.104585 0.287458 0.187090 0.132 Uiso 1 1 calc R U . . .
C13 C 0.0656(3) 0.3418(4) 0.229(2) 0.100(3) Uani 1 1 d D U . . .
H13 H 0.074033 0.359670 0.091461 0.120 Uiso 1 1 calc R U . . .
C14 C 0.0349(3) 0.3578(3) 0.371(2) 0.107(3) Uani 1 1 d D U . . .
C15 C 0.0223(4) 0.3357(5) 0.579(3) 0.133(4) Uani 1 1 d D U . . .
H15 H 0.001991 0.348502 0.676837 0.159 Uiso 1 1 calc R U . . .
C16 C 0.0405(4) 0.2932(5) 0.641(3) 0.135(4) Uani 1 1 d D U . . .
H16 H 0.032042 0.276475 0.782364 0.162 Uiso 1 1 calc R U . . .
C21 C 0.0447(3) 0.4522(4) 0.368(2) 0.109(3) Uani 1 1 d D U . . .
C22 C 0.0686(3) 0.4529(4) 0.570(2) 0.118(4) Uani 1 1 d D U . . .
C23 C 0.0924(3) 0.4902(4) 0.628(2) 0.105(3) Uani 1 1 d D U . . .
C24 C 0.0943(3) 0.5302(4) 0.482(2) 0.105(3) Uani 1 1 d D U . . .
C25 C 0.0694(3) 0.5302(4) 0.283(2) 0.111(3) Uani 1 1 d D U . . .
C26 C 0.0467(3) 0.4919(4) 0.222(2) 0.109(3) Uani 1 1 d D U . . .
F27 F 0.0682(3) 0.4165(2) 0.7295(16) 0.147(3) Uani 1 1 d D U . . .
F28 F 0.1144(2) 0.4857(2) 0.8352(16) 0.138(3) Uani 1 1 d D U . . .
F29 F 0.0704(2) 0.5677(3) 0.1316(17) 0.142(3) Uani 1 1 d D U . . .
F30 F 0.0251(2) 0.4949(3) 0.0154(18) 0.147(3) Uani 1 1 d D U . . .
C31 C 0.1662(3) 0.5647(4) 0.406(2) 0.099(3) Uani 1 1 d D U . . .
C32 C 0.1687(3) 0.5347(6) 0.203(3) 0.140(5) Uani 1 1 d D U . . .
H32 H 0.146608 0.516811 0.155137 0.167 Uiso 1 1 calc R U . . .
C33 C 0.2025(3) 0.5306(5) 0.071(3) 0.121(4) Uani 1 1 d D U . . .
H33 H 0.203235 0.510651 -0.069271 0.145 Uiso 1 1 calc R U . . .
C34 C 0.2350(3) 0.5547(5) 0.137(2) 0.117(4) Uani 1 1 d D U . . .
C35 C 0.2335(3) 0.5846(5) 0.338(3) 0.118(4) Uani 1 1 d D U . . .
H35 H 0.255717 0.602399 0.382856 0.142 Uiso 1 1 calc R U . . .
C36 C 0.1994(3) 0.5883(4) 0.473(3) 0.123(4) Uani 1 1 d D U . . .
H36 H 0.198999 0.607706 0.614710 0.148 Uiso 1 1 calc R U . . .
C41 C 0.3145(3) 0.5442(4) 0.152(2) 0.105(3) Uani 1 1 d D U . . .
C42 C 0.3154(3) 0.5128(4) 0.345(2) 0.096(3) Uani 1 1 d D U . . .
C43 C 0.3470(3) 0.5106(3) 0.5017(19) 0.093(3) Uani 1 1 d D U . . .
C44 C 0.3790(2) 0.5401(3) 0.4771(18) 0.082(3) Uani 1 1 d D U . . .
C45 C 0.3777(3) 0.5704(3) 0.281(2) 0.092(3) Uani 1 1 d D U . . .
C46 C 0.3467(3) 0.5735(4) 0.127(2) 0.097(3) Uani 1 1 d D U . . .
F47 F 0.28585(16) 0.4853(2) 0.3917(14) 0.118(2) Uani 1 1 d D U . . .
F48 F 0.34669(16) 0.4806(2) 0.6926(12) 0.1052(19) Uani 1 1 d D U . . .
F49 F 0.40830(17) 0.5998(2) 0.2357(15) 0.122(2) Uani 1 1 d D U . . .
F50 F 0.3474(2) 0.6041(2) -0.0653(14) 0.128(2) Uani 1 1 d D U . . .
C51 C 0.4431(3) 0.4864(4) 0.5691(19) 0.094(3) Uani 1 1 d D U . . .
C52 C 0.4335(3) 0.4617(3) 0.360(2) 0.087(3) Uani 1 1 d D U . . .
H52 H 0.412616 0.471587 0.257991 0.104 Uiso 1 1 calc R U . . .
C53 C 0.4555(3) 0.4214(4) 0.300(2) 0.090(3) Uani 1 1 d D U . . .
H53 H 0.449227 0.403516 0.157868 0.108 Uiso 1 1 calc R U . . .
C54 C 0.4861(3) 0.4082(4) 0.449(2) 0.101(3) Uani 1 1 d D U . . .
C55 C 0.4949(3) 0.4325(4) 0.658(2) 0.103(3) Uani 1 1 d D U . . .
H55 H 0.515959 0.422707 0.758959 0.123 Uiso 1 1 calc R U . . .
C56 C 0.4730(3) 0.4716(4) 0.723(2) 0.098(3) Uani 1 1 d D U . . .
H56 H 0.478363 0.488113 0.871458 0.118 Uiso 1 1 calc R U . . .
C61 C 0.4812(3) 0.3114(4) 0.407(2) 0.115(4) Uani 1 1 d D U . . .
C62 C 0.4546(3) 0.3067(4) 0.601(2) 0.112(3) Uani 1 1 d D U . . .
C63 C 0.4311(3) 0.2688(4) 0.634(2) 0.114(3) Uani 1 1 d D U . . .
C64 C 0.4305(3) 0.2315(4) 0.476(2) 0.122(4) Uani 1 1 d D U . . .
C65 C 0.4574(4) 0.2358(4) 0.284(2) 0.127(4) Uani 1 1 d D U . . .
C66 C 0.4809(4) 0.2739(5) 0.254(2) 0.125(4) Uani 1 1 d D U . . .
F67 F 0.45328(19) 0.3410(2) 0.7767(13) 0.1128(19) Uani 1 1 d D U . . .
F68 F 0.4071(2) 0.2700(2) 0.8313(15) 0.129(2) Uani 1 1 d D U . . .
F69 F 0.4596(3) 0.1987(3) 0.1265(16) 0.173(4) Uani 1 1 d D U . . .
F70 F 0.5057(2) 0.2742(3) 0.0556(17) 0.166(4) Uani 1 1 d D U . . .
C71 C 0.3579(4) 0.1965(4) 0.393(3) 0.132(4) Uani 1 1 d D U . . .
C72 C 0.3553(4) 0.2229(6) 0.186(3) 0.162(6) Uani 1 1 d D U . . .
H72 H 0.378560 0.234958 0.116432 0.195 Uiso 1 1 calc R U . . .
C73 C 0.3202(4) 0.2330(6) 0.072(3) 0.154(5) Uani 1 1 d D U . . .
H73 H 0.319651 0.254551 -0.061416 0.184 Uiso 1 1 calc R U . . .
C74 C 0.2860(4) 0.2121(4) 0.151(3) 0.132(4) Uani 1 1 d D U . . .
C75 C 0.2870(5) 0.1847(5) 0.363(3) 0.151(5) Uani 1 1 d D U . . .
H75 H 0.263880 0.171000 0.426146 0.182 Uiso 1 1 calc R U . . .
C76 C 0.3228(5) 0.1777(5) 0.480(3) 0.144(5) Uani 1 1 d D U . . .
H76 H 0.323290 0.159301 0.625356 0.172 Uiso 1 1 calc R U . . .
C81 C 0.2046(4) 0.2200(4) 0.157(2) 0.130(4) Uani 1 1 d D U . . .
C82 C 0.2015(4) 0.2495(4) 0.358(2) 0.123(4) Uani 1 1 d D U . . .
C83 C 0.1680(4) 0.2501(4) 0.491(3) 0.135(4) Uani 1 1 d D U . . .
C84 C 0.1357(4) 0.2212(4) 0.433(3) 0.128(4) Uani 1 1 d D U . . .
C85 C 0.1394(4) 0.1958(4) 0.229(3) 0.134(4) Uani 1 1 d D U . . .
C86 C 0.1726(5) 0.1934(4) 0.093(2) 0.132(4) Uani 1 1 d D U . . .
F87 F 0.2321(2) 0.2772(2) 0.4198(16) 0.141(3) Uani 1 1 d D U . . .
F88 F 0.1666(2) 0.2780(2) 0.6859(16) 0.134(2) Uani 1 1 d D U . . .
F89 F 0.1103(2) 0.1665(2) 0.1510(17) 0.148(3) Uani 1 1 d D U . . .
F90 F 0.1759(3) 0.1641(3) -0.1019(17) 0.172(4) Uani 1 1 d D U . . .

loop_
_atom_site_aniso_label
_atom_site_aniso_U_11
_atom_site_aniso_U_22
_atom_site_aniso_U_33
_atom_site_aniso_U_23
_atom_site_aniso_U_13
_atom_site_aniso_U_12
S1 0.187(4) 0.105(2) 0.151(3) 0.043(2) -0.026(3) -0.049(2)
S2 0.176(4) 0.162(3) 0.120(3) 0.007(3) -0.043(3) 0.006(3)
S3 0.210(4) 0.086(2) 0.171(4) -0.004(2) -0.066(4) 0.029(2)
S4 0.0692(18) 0.179(3) 0.135(3) 0.001(3) 0.0120(18) 0.036(2)
S5 0.0773(17) 0.120(2) 0.122(2) -0.0225(19) -0.0007(17) -0.0135(15)
S6 0.093(2) 0.203(4) 0.106(2) -0.002(2) -0.0065(19) 0.022(2)
S7 0.0865(19) 0.103(2) 0.156(3) -0.018(2) 0.004(2) 0.0020(15)
S8 0.0766(19) 0.137(3) 0.178(4) -0.020(3) -0.017(2) -0.0076(18)
C11 0.130(9) 0.089(7) 0.123(9) 0.035(7) -0.033(7) -0.041(6)
C12 0.112(8) 0.121(8) 0.097(8) 0.027(7) -0.002(7) -0.008(6)
C13 0.094(7) 0.105(7) 0.101(8) 0.012(6) -0.014(6) -0.019(6)
C14 0.093(7) 0.104(7) 0.125(9) -0.011(6) 0.000(6) -0.043(6)
C15 0.108(9) 0.137(9) 0.154(11) 0.005(9) 0.007(8) -0.053(7)
C16 0.143(11) 0.139(10) 0.122(10) 0.008(8) 0.009(8) -0.068(8)
C21 0.080(7) 0.093(6) 0.153(10) -0.024(6) -0.015(7) 0.001(6)
C22 0.118(9) 0.093(7) 0.141(10) -0.005(7) -0.019(8) -0.004(6)
C23 0.087(7) 0.112(7) 0.116(8) -0.015(6) -0.011(6) 0.004(6)
C24 0.084(7) 0.098(7) 0.134(9) -0.017(6) -0.008(6) -0.004(6)
C25 0.086(7) 0.117(8) 0.129(9) 0.004(7) -0.012(7) 0.000(6)
C26 0.080(7) 0.117(8) 0.129(9) -0.015(7) -0.012(6) 0.013(6)
F27 0.208(8) 0.094(4) 0.140(6) 0.000(4) -0.035(6) -0.034(5)
F28 0.171(7) 0.093(4) 0.150(6) -0.010(4) -0.053(5) -0.015(4)
F29 0.136(6) 0.130(5) 0.161(7) 0.019(5) -0.030(6) -0.003(4)
F30 0.112(5) 0.153(6) 0.177(8) 0.001(6) -0.061(5) 0.011(5)
C31 0.093(6) 0.086(6) 0.118(8) 0.004(6) -0.004(7) 0.004(5)
C32 0.086(7) 0.192(13) 0.141(11) -0.043(9) 0.000(7) -0.019(8)
C33 0.090(7) 0.147(10) 0.127(9) -0.028(8) 0.000(7) 0.013(7)
C34 0.072(6) 0.148(10) 0.132(10) -0.003(7) -0.009(7) 0.006(6)
C35 0.089(7) 0.128(9) 0.137(10) -0.010(8) 0.006(7) -0.011(7)
C36 0.096(7) 0.126(9) 0.148(11) -0.024(8) 0.000(7) -0.001(7)
C41 0.070(6) 0.146(9) 0.100(8) 0.016(6) 0.006(6) 0.007(6)
C42 0.071(6) 0.107(7) 0.110(8) 0.002(6) 0.005(5) -0.020(5)
C43 0.071(6) 0.107(7) 0.100(8) 0.014(6) 0.005(5) -0.011(5)
C44 0.071(6) 0.084(6) 0.091(7) -0.011(5) 0.003(5) -0.008(4)
C45 0.062(5) 0.090(6) 0.124(8) -0.003(6) 0.010(5) 0.002(5)
C46 0.084(6) 0.106(7) 0.103(8) 0.015(6) 0.014(6) 0.013(5)
F47 0.072(3) 0.122(4) 0.160(6) -0.001(5) -0.003(4) -0.028(3)
F48 0.091(4) 0.114(4) 0.110(5) 0.026(4) 0.009(3) -0.015(3)
F49 0.092(4) 0.111(4) 0.163(6) 0.014(5) 0.031(4) -0.021(3)
F50 0.129(5) 0.116(5) 0.140(6) 0.048(4) 0.039(5) 0.023(4)
C51 0.060(6) 0.135(8) 0.087(6) 0.005(6) 0.006(5) -0.018(5)
C52 0.060(6) 0.099(7) 0.102(7) 0.004(6) 0.003(5) 0.000(5)
C53 0.064(6) 0.117(7) 0.090(7) 0.007(6) 0.007(5) -0.003(5)
C54 0.058(6) 0.139(8) 0.105(8) 0.006(6) 0.018(5) 0.002(6)
C55 0.070(7) 0.144(9) 0.094(7) 0.026(6) -0.001(6) -0.013(6)
C56 0.061(6) 0.140(8) 0.093(7) 0.003(6) -0.001(5) -0.030(5)
C61 0.102(8) 0.142(8) 0.100(8) -0.012(7) -0.010(6) 0.056(7)
C62 0.115(9) 0.107(7) 0.116(9) -0.012(7) 0.003(7) 0.034(6)
C63 0.131(10) 0.107(8) 0.105(8) -0.014(6) -0.010(7) 0.028(6)
C64 0.140(9) 0.101(7) 0.123(9) -0.013(6) -0.031(7) 0.060(7)
C65 0.150(11) 0.131(9) 0.099(9) -0.031(8) -0.028(7) 0.071(7)
C66 0.108(9) 0.158(10) 0.110(9) -0.017(8) -0.015(7) 0.077(7)
F67 0.120(5) 0.109(4) 0.110(5) -0.012(4) 0.024(4) 0.002(4)
F68 0.146(6) 0.112(5) 0.129(5) -0.017(4) 0.009(5) 0.001(4)
F69 0.211(9) 0.185(7) 0.124(6) -0.058(6) -0.046(6) 0.107(7)
F70 0.163(7) 0.203(8) 0.133(6) -0.004(6) 0.023(6) 0.107(6)
C71 0.188(11) 0.092(8) 0.115(9) -0.003(7) -0.052(9) 0.006(8)
C72 0.151(11) 0.196(15) 0.140(12) 0.055(10) -0.039(10) 0.001(11)
C73 0.146(10) 0.145(11) 0.170(14) 0.038(11) -0.029(10) 0.005(9)
C74 0.164(10) 0.108(9) 0.125(10) -0.003(7) -0.031(9) 0.002(8)
C75 0.201(13) 0.139(11) 0.115(10) 0.001(8) -0.039(10) -0.005(10)
C76 0.207(13) 0.111(10) 0.112(10) -0.001(8) -0.050(9) 0.007(10)
C81 0.151(10) 0.111(9) 0.128(10) 0.001(7) -0.017(9) 0.018(7)
C82 0.149(9) 0.084(7) 0.135(10) 0.003(7) -0.041(7) 0.015(7)
C83 0.156(10) 0.109(9) 0.140(11) -0.005(8) -0.021(8) 0.001(8)
C84 0.183(11) 0.077(7) 0.125(9) 0.029(6) -0.025(9) 0.001(7)
C85 0.187(11) 0.084(8) 0.129(10) 0.027(7) -0.045(8) -0.027(8)
C86 0.197(12) 0.093(8) 0.106(9) 0.013(7) -0.038(8) -0.009(8)
F87 0.157(6) 0.104(5) 0.162(7) 0.017(5) -0.039(6) -0.027(4)
F88 0.170(7) 0.086(4) 0.145(6) 0.002(4) -0.021(5) -0.013(4)
F89 0.170(6) 0.109(5) 0.164(7) 0.029(5) -0.051(6) -0.031(5)
F90 0.235(10) 0.145(6) 0.135(6) -0.025(5) -0.059(7) -0.002(6)

_geom_special_details            
;
 All esds (except the esd in the dihedral angle between two l.s. planes)
 are estimated using the full covariance matrix.  The cell esds are taken
 into account individually in the estimation of esds in distances, angles
 and torsion angles; correlations between esds in cell parameters are only
 used when they are defined by crystal symmetry.  An approximate (isotropic)
 treatment of cell esds is used for estimating esds involving l.s. planes.
;
loop_
_geom_bond_atom_site_label_1
_geom_bond_atom_site_label_2
_geom_bond_distance
_geom_bond_site_symmetry_2
_geom_bond_publ_flag
S1 C11 1.745(10) . ?
S1 C84 1.753(13) . ?
S2 C74 1.769(12) . ?
S2 C81 1.769(12) . ?
S3 C64 1.781(12) . ?
S3 C71 1.781(12) . ?
S4 C54 1.793(10) . ?
S4 C61 1.747(12) . ?
S5 C44 1.748(9) . ?
S5 C51 1.779(10) . ?
S6 C34 1.756(11) . ?
S6 C41 1.752(10) . ?
S7 C24 1.761(10) . ?
S7 C31 1.769(10) . ?
S8 C14 1.766(11) . ?
S8 C21 1.762(10) . ?
C11 C12 1.411(13) . ?
C11 C16 1.425(14) . ?
C12 H12 0.9500 . ?
C12 C13 1.403(13) . ?
C13 H13 0.9500 . ?
C13 C14 1.385(13) . ?
C14 C15 1.365(14) . ?
C15 H15 0.9500 . ?
C15 C16 1.404(15) . ?
C16 H16 0.9500 . ?
C21 C22 1.375(13) . ?
C21 C26 1.382(13) . ?
C22 C23 1.375(13) . ?
C22 F27 1.351(12) . ?
C23 C24 1.392(13) . ?
C23 F28 1.362(12) . ?
C24 C25 1.380(13) . ?
C25 C26 1.378(13) . ?
C25 F29 1.348(12) . ?
C26 F30 1.351(12) . ?
C31 C32 1.401(14) . ?
C31 C36 1.373(13) . ?
C32 H32 0.9500 . ?
C32 C33 1.371(14) . ?
C33 H33 0.9500 . ?
C33 C34 1.358(13) . ?
C34 C35 1.387(14) . ?
C35 H35 0.9500 . ?
C35 C36 1.387(14) . ?
C36 H36 0.9500 . ?
C41 C42 1.381(12) . ?
C41 C46 1.390(12) . ?
C42 C43 1.382(12) . ?
C42 F47 1.305(10) . ?
C43 C44 1.393(11) . ?
C43 F48 1.344(10) . ?
C44 C45 1.372(12) . ?
C45 C46 1.360(12) . ?
C45 F49 1.366(10) . ?
C46 F50 1.360(10) . ?
C51 C52 1.379(12) . ?
C51 C56 1.393(12) . ?
C52 H52 0.9500 . ?
C52 C53 1.409(12) . ?
C53 H53 0.9500 . ?
C53 C54 1.380(12) . ?
C54 C55 1.369(13) . ?
C55 H55 0.9500 . ?
C55 C56 1.389(14) . ?
C56 H56 0.9500 . ?
C61 C62 1.405(13) . ?
C61 C66 1.353(14) . ?
C62 C63 1.360(14) . ?
C62 F67 1.367(11) . ?
C63 C64 1.367(13) . ?
C63 F68 1.353(12) . ?
C64 C65 1.401(14) . ?
C65 C66 1.361(15) . ?
C65 F69 1.364(12) . ?
C66 F70 1.377(13) . ?
C71 C72 1.358(14) . ?
C71 C76 1.400(15) . ?
C72 H72 0.9500 . ?
C72 C73 1.386(15) . ?
C73 H73 0.9500 . ?
C73 C74 1.386(15) . ?
C74 C75 1.393(14) . ?
C75 H75 0.9500 . ?
C75 C76 1.400(15) . ?
C76 H76 0.9500 . ?
C81 C82 1.387(14) . ?
C81 C86 1.380(14) . ?
C82 C83 1.362(15) . ?
C82 F87 1.356(12) . ?
C83 C84 1.418(14) . ?
C83 F88 1.324(13) . ?
C84 C85 1.332(14) . ?
C85 C86 1.361(15) . ?
C85 F89 1.370(12) . ?
C86 F90 1.352(13) . ?

loop_
_geom_angle_atom_site_label_1
_geom_angle_atom_site_label_2
_geom_angle_atom_site_label_3
_geom_angle
_geom_angle_site_symmetry_1
_geom_angle_site_symmetry_3
_geom_angle_publ_flag
C84 S1 C11 101.0(6) . . ?
C81 S2 C74 104.9(7) . . ?
C64 S3 C71 99.8(6) . . ?
C61 S4 C54 102.8(5) . . ?
C44 S5 C51 101.2(5) . . ?
C41 S6 C34 103.3(6) . . ?
C24 S7 C31 99.3(5) . . ?
C21 S8 C14 100.2(5) . . ?
C12 C11 S1 124.6(10) . . ?
C12 C11 C16 119.4(10) . . ?
C16 C11 S1 115.9(9) . . ?
C11 C12 H12 120.9 . . ?
C13 C12 C11 118.2(11) . . ?
C13 C12 H12 120.9 . . ?
C12 C13 H13 119.9 . . ?
C14 C13 C12 120.2(10) . . ?
C14 C13 H13 119.9 . . ?
C13 C14 S8 120.1(9) . . ?
C15 C14 S8 116.2(10) . . ?
C15 C14 C13 123.6(11) . . ?
C14 C15 H15 121.5 . . ?
C14 C15 C16 117.1(12) . . ?
C16 C15 H15 121.5 . . ?
C11 C16 H16 119.3 . . ?
C15 C16 C11 121.4(12) . . ?
C15 C16 H16 119.3 . . ?
C22 C21 S8 128.0(10) . . ?
C22 C21 C26 114.7(9) . . ?
C26 C21 S8 117.0(9) . . ?
C23 C22 C21 123.4(10) . . ?
F27 C22 C21 119.8(10) . . ?
F27 C22 C23 116.8(10) . . ?
C22 C23 C24 121.8(10) . . ?
F28 C23 C22 116.5(10) . . ?
F28 C23 C24 121.7(10) . . ?
C23 C24 S7 119.3(9) . . ?
C25 C24 S7 125.6(9) . . ?
C25 C24 C23 114.8(9) . . ?
C26 C25 C24 122.7(10) . . ?
F29 C25 C24 117.5(10) . . ?
F29 C25 C26 119.5(11) . . ?
C25 C26 C21 122.4(10) . . ?
F30 C26 C21 120.1(11) . . ?
F30 C26 C25 117.5(11) . . ?
C32 C31 S7 126.2(8) . . ?
C36 C31 S7 116.6(9) . . ?
C36 C31 C32 117.1(10) . . ?
C31 C32 H32 119.4 . . ?
C33 C32 C31 121.2(11) . . ?
C33 C32 H32 119.4 . . ?
C32 C33 H33 119.5 . . ?
C34 C33 C32 121.0(11) . . ?
C34 C33 H33 119.5 . . ?
C33 C34 S6 116.8(10) . . ?
C33 C34 C35 119.1(10) . . ?
C35 C34 S6 123.9(9) . . ?
C34 C35 H35 120.1 . . ?
C36 C35 C34 119.8(11) . . ?
C36 C35 H35 120.1 . . ?
C31 C36 C35 121.6(12) . . ?
C31 C36 H36 119.2 . . ?
C35 C36 H36 119.2 . . ?
C42 C41 S6 123.8(8) . . ?
C42 C41 C46 116.5(9) . . ?
C46 C41 S6 119.6(8) . . ?
C43 C42 C41 121.0(8) . . ?
F47 C42 C41 121.3(9) . . ?
F47 C42 C43 117.7(9) . . ?
C42 C43 C44 122.4(9) . . ?
F48 C43 C42 119.9(8) . . ?
F48 C43 C44 117.6(9) . . ?
C43 C44 S5 123.8(8) . . ?
C45 C44 S5 120.9(7) . . ?
C45 C44 C43 115.3(8) . . ?
C46 C45 C44 123.2(8) . . ?
C46 C45 F49 116.9(9) . . ?
F49 C45 C44 119.9(9) . . ?
C45 C46 C41 121.6(9) . . ?
C45 C46 F50 120.2(9) . . ?
F50 C46 C41 118.2(9) . . ?
C52 C51 S5 125.1(8) . . ?
C52 C51 C56 121.4(10) . . ?
C56 C51 S5 113.5(8) . . ?
C51 C52 H52 120.7 . . ?
C51 C52 C53 118.6(9) . . ?
C53 C52 H52 120.7 . . ?
C52 C53 H53 120.2 . . ?
C54 C53 C52 119.6(10) . . ?
C54 C53 H53 120.2 . . ?
C53 C54 S4 118.5(9) . . ?
C55 C54 S4 120.1(8) . . ?
C55 C54 C53 121.4(10) . . ?
C54 C55 H55 120.1 . . ?
C54 C55 C56 119.9(10) . . ?
C56 C55 H55 120.1 . . ?
C51 C56 H56 120.4 . . ?
C55 C56 C51 119.1(10) . . ?
C55 C56 H56 120.4 . . ?
C62 C61 S4 126.5(9) . . ?
C66 C61 S4 121.0(10) . . ?
C66 C61 C62 112.4(11) . . ?
C63 C62 C61 124.3(10) . . ?
C63 C62 F67 116.9(10) . . ?
F67 C62 C61 118.7(10) . . ?
C62 C63 C64 122.7(11) . . ?
F68 C63 C62 116.7(10) . . ?
F68 C63 C64 120.6(12) . . ?
C63 C64 S3 120.2(10) . . ?
C63 C64 C65 113.0(11) . . ?
C65 C64 S3 126.3(10) . . ?
C66 C65 C64 123.5(11) . . ?
F69 C65 C64 116.0(13) . . ?
F69 C65 C66 120.5(13) . . ?
C61 C66 C65 124.0(11) . . ?
C61 C66 F70 118.1(13) . . ?
C65 C66 F70 117.9(12) . . ?
C72 C71 S3 125.3(12) . . ?
C72 C71 C76 115.7(12) . . ?
C76 C71 S3 118.8(10) . . ?
C71 C72 H72 118.5 . . ?
C71 C72 C73 123.0(14) . . ?
C73 C72 H72 118.5 . . ?
C72 C73 H73 119.7 . . ?
C74 C73 C72 120.6(13) . . ?
C74 C73 H73 119.7 . . ?
C73 C74 S2 115.0(10) . . ?
C73 C74 C75 118.4(12) . . ?
C75 C74 S2 126.6(12) . . ?
C74 C75 H75 120.7 . . ?
C74 C75 C76 118.6(14) . . ?
C76 C75 H75 120.7 . . ?
C71 C76 H76 118.4 . . ?
C75 C76 C71 123.3(13) . . ?
C75 C76 H76 118.4 . . ?
C82 C81 S2 122.0(11) . . ?
C86 C81 S2 119.4(11) . . ?
C86 C81 C82 118.1(11) . . ?
C83 C82 C81 119.6(11) . . ?
F87 C82 C81 119.2(13) . . ?
F87 C82 C83 121.2(12) . . ?
C82 C83 C84 122.5(12) . . ?
F88 C83 C82 117.6(12) . . ?
F88 C83 C84 119.9(13) . . ?
C83 C84 S1 121.7(11) . . ?
C85 C84 S1 122.9(12) . . ?
C85 C84 C83 115.2(12) . . ?
C84 C85 C86 124.2(12) . . ?
C84 C85 F89 121.1(14) . . ?
C86 C85 F89 114.4(13) . . ?
C85 C86 C81 120.2(11) . . ?
F90 C86 C81 117.9(14) . . ?
F90 C86 C85 121.8(13) . . ?

loop_
_geom_hbond_atom_site_label_D
_geom_hbond_atom_site_label_H
_geom_hbond_atom_site_label_A
_geom_hbond_distance_DH
_geom_hbond_distance_HA
_geom_hbond_distance_DA
_geom_hbond_angle_DHA
_geom_hbond_site_symmetry_A
_geom_hbond_publ_flag
C13 H13 F27 0.95 2.56 3.452(14) 157.0 1_554 yes
C15 H15 F69 0.95 3.15 3.806(16) 127.8 3_456 yes
C16 H16 F69 0.95 3.20 3.844(17) 127.1 3_456 yes
C16 H16 F70 0.95 2.26 3.194(16) 167.1 3_456 yes
C32 H32 F28 0.95 2.25 3.071(15) 144.7 1_554 yes
C32 H32 F29 0.95 2.99 3.528(15) 117.0 . yes
C33 H33 F28 0.95 3.18 3.529(14) 103.9 1_554 yes
C35 H35 S6 0.95 3.48 3.748(15) 98.8 1_556 yes
C35 H35 F90 0.95 2.94 3.864(16) 166.3 4 yes
C52 H52 F48 0.95 3.29 3.533(12) 97.2 . yes
C53 H53 F67 0.95 2.74 3.654(13) 162.5 1_554 yes
C55 H55 F49 0.95 2.68 3.477(13) 141.4 2_665 yes
C72 H72 F68 0.95 2.09 2.949(17) 149.9 1_554 yes
C72 H72 F69 0.95 2.97 3.664(18) 131.0 . yes
C73 H73 F68 0.95 3.09 3.426(18) 102.5 1_554 yes
C75 H75 S2 0.95 3.30 3.696(17) 107.7 1_556 yes

loop_
_geom_torsion_atom_site_label_1
_geom_torsion_atom_site_label_2
_geom_torsion_atom_site_label_3
_geom_torsion_atom_site_label_4
_geom_torsion
_geom_torsion_site_symmetry_1
_geom_torsion_site_symmetry_2
_geom_torsion_site_symmetry_3
_geom_torsion_site_symmetry_4
_geom_torsion_publ_flag
S1 C11 C12 C13 -176.7(9) . . . . ?
S1 C11 C16 C15 177.3(10) . . . . ?
S1 C84 C85 C86 -179.0(11) . . . . ?
S1 C84 C85 F89 -4.9(17) . . . . ?
S2 C74 C75 C76 174.2(12) . . . . ?
S2 C81 C82 C83 173.5(10) . . . . ?
S2 C81 C82 F87 -6.6(12) . . . . ?
S2 C81 C86 C85 -172.5(10) . . . . ?
S2 C81 C86 F90 9.6(17) . . . . ?
S3 C64 C65 C66 -173.8(11) . . . . ?
S3 C64 C65 F69 4.9(17) . . . . ?
S3 C71 C72 C73 178.4(14) . . . . ?
S3 C71 C76 C75 -174.8(11) . . . . ?
S4 C54 C55 C56 -179.8(9) . . . . ?
S4 C61 C62 C63 -176.1(9) . . . . ?
S4 C61 C62 F67 0.3(12) . . . . ?
S4 C61 C66 C65 176.8(11) . . . . ?
S4 C61 C66 F70 -3.6(15) . . . . ?
S5 C44 C45 C46 -179.0(9) . . . . ?
S5 C44 C45 F49 -0.1(14) . . . . ?
S5 C51 C52 C53 178.6(8) . . . . ?
S5 C51 C56 C55 -177.0(8) . . . . ?
S6 C34 C35 C36 177.1(11) . . . . ?
S6 C41 C42 C43 179.5(9) . . . . ?
S6 C41 C42 F47 -2.7(12) . . . . ?
S6 C41 C46 C45 -178.8(9) . . . . ?
S6 C41 C46 F50 -2.0(14) . . . . ?
S7 C24 C25 C26 -178.8(10) . . . . ?
S7 C24 C25 F29 7.4(18) . . . . ?
S7 C31 C32 C33 173.5(12) . . . . ?
S7 C31 C36 C35 -173.2(11) . . . . ?
S8 C14 C15 C16 176.7(10) . . . . ?
S8 C21 C22 C23 -173.5(10) . . . . ?
S8 C21 C22 F27 3.5(13) . . . . ?
S8 C21 C26 C25 171.9(10) . . . . ?
S8 C21 C26 F30 -6.2(15) . . . . ?
C11 S1 C84 C83 77.0(11) . . . . ?
C11 S1 C84 C85 -97.7(11) . . . . ?
C11 C12 C13 C14 -2.1(17) . . . . ?
C12 C11 C16 C15 -0.2(19) . . . . ?
C12 C13 C14 S8 -176.3(9) . . . . ?
C12 C13 C14 C15 3.6(18) . . . . ?
C13 C14 C15 C16 -3.2(18) . . . . ?
C14 S8 C21 C22 -39.9(10) . . . . ?
C14 S8 C21 C26 145.8(10) . . . . ?
C14 C15 C16 C11 1.4(19) . . . . ?
C16 C11 C12 C13 0.5(17) . . . . ?
C21 S8 C14 C13 -73.5(10) . . . . ?
C21 S8 C14 C15 106.6(10) . . . . ?
C21 C22 C23 C24 -0.8(13) . . . . ?
C21 C22 C23 F28 179.9(9) . . . . ?
C22 C21 C26 C25 -3.2(16) . . . . ?
C22 C21 C26 F30 178.7(9) . . . . ?
C22 C23 C24 S7 177.0(8) . . . . ?
C22 C23 C24 C25 2.7(16) . . . . ?
C23 C24 C25 C26 -5.0(19) . . . . ?
C23 C24 C25 F29 -178.8(11) . . . . ?
C24 S7 C31 C32 18.3(13) . . . . ?
C24 S7 C31 C36 -165.7(10) . . . . ?
C24 C25 C26 C21 6(2) . . . . ?
C24 C25 C26 F30 -176.2(11) . . . . ?
C26 C21 C22 C23 0.9(12) . . . . ?
C26 C21 C22 F27 178.0(11) . . . . ?
F27 C22 C23 C24 -178.0(11) . . . . ?
F27 C22 C23 F28 2.7(13) . . . . ?
F28 C23 C24 S7 -3.8(15) . . . . ?
F28 C23 C24 C25 -178.0(10) . . . . ?
F29 C25 C26 C21 179.2(11) . . . . ?
F29 C25 C26 F30 -2.6(18) . . . . ?
C31 S7 C24 C23 95.7(10) . . . . ?
C31 S7 C24 C25 -90.8(12) . . . . ?
C31 C32 C33 C34 2(2) . . . . ?
C32 C31 C36 C35 3(2) . . . . ?
C32 C33 C34 S6 -176.9(12) . . . . ?
C32 C33 C34 C35 -1(2) . . . . ?
C33 C34 C35 C36 2(2) . . . . ?
C34 S6 C41 C42 51.3(10) . . . . ?
C34 S6 C41 C46 -128.3(10) . . . . ?
C34 C35 C36 C31 -3(2) . . . . ?
C36 C31 C32 C33 -2(2) . . . . ?
C41 S6 C34 C33 -138.8(11) . . . . ?
C41 S6 C34 C35 46.0(14) . . . . ?
C41 C42 C43 C44 1.5(12) . . . . ?
C41 C42 C43 F48 178.2(9) . . . . ?
C42 C41 C46 C45 1.6(15) . . . . ?
C42 C41 C46 F50 178.4(8) . . . . ?
C42 C43 C44 S5 179.8(7) . . . . ?
C42 C43 C44 C45 -2.5(14) . . . . ?
C43 C44 C45 C46 3.2(15) . . . . ?
C43 C44 C45 F49 -177.9(9) . . . . ?
C44 S5 C51 C52 10.9(10) . . . . ?
C44 S5 C51 C56 -168.9(8) . . . . ?
C44 C45 C46 C41 -2.9(17) . . . . ?
C44 C45 C46 F50 -179.7(9) . . . . ?
C46 C41 C42 C43 -0.9(11) . . . . ?
C46 C41 C42 F47 176.8(11) . . . . ?
F47 C42 C43 C44 -176.4(10) . . . . ?
F47 C42 C43 F48 0.4(13) . . . . ?
F48 C43 C44 S5 3.0(14) . . . . ?
F48 C43 C44 C45 -179.3(9) . . . . ?
F49 C45 C46 C41 178.1(10) . . . . ?
F49 C45 C46 F50 1.4(15) . . . . ?
C51 S5 C44 C43 74.1(10) . . . . ?
C51 S5 C44 C45 -103.4(9) . . . . ?
C51 C52 C53 C54 -1.0(15) . . . . ?
C52 C51 C56 C55 3.2(16) . . . . ?
C52 C53 C54 S4 -178.6(8) . . . . ?
C52 C53 C54 C55 2.1(16) . . . . ?
C53 C54 C55 C56 -0.5(16) . . . . ?
C54 S4 C61 C62 -40.3(9) . . . . ?
C54 S4 C61 C66 143.7(10) . . . . ?
C54 C55 C56 C51 -2.1(16) . . . . ?
C56 C51 C52 C53 -1.7(15) . . . . ?
C61 S4 C54 C53 -68.5(10) . . . . ?
C61 S4 C54 C55 110.8(9) . . . . ?
C61 C62 C63 C64 -1.5(14) . . . . ?
C61 C62 C63 F68 180.0(9) . . . . ?
C62 C61 C66 C65 0.3(17) . . . . ?
C62 C61 C66 F70 179.9(9) . . . . ?
C62 C63 C64 S3 174.7(8) . . . . ?
C62 C63 C64 C65 2.1(16) . . . . ?
C63 C64 C65 C66 -1.7(18) . . . . ?
C63 C64 C65 F69 176.9(10) . . . . ?
C64 S3 C71 C72 31.6(15) . . . . ?
C64 S3 C71 C76 -153.2(12) . . . . ?
C64 C65 C66 C61 1(2) . . . . ?
C64 C65 C66 F70 -179.0(10) . . . . ?
C66 C61 C62 C63 0.2(12) . . . . ?
C66 C61 C62 F67 176.6(10) . . . . ?
F67 C62 C63 C64 -178.0(11) . . . . ?
F67 C62 C63 F68 3.5(12) . . . . ?
F68 C63 C64 S3 -6.8(15) . . . . ?
F68 C63 C64 C65 -179.4(10) . . . . ?
F69 C65 C66 C61 -178.0(10) . . . . ?
F69 C65 C66 F70 2.4(18) . . . . ?
C71 S3 C64 C63 91.8(11) . . . . ?
C71 S3 C64 C65 -96.7(12) . . . . ?
C71 C72 C73 C74 -7(3) . . . . ?
C72 C71 C76 C75 1(2) . . . . ?
C72 C73 C74 S2 -170.7(15) . . . . ?
C72 C73 C74 C75 7(3) . . . . ?
C73 C74 C75 C76 -3(2) . . . . ?
C74 S2 C81 C82 56.4(10) . . . . ?
C74 S2 C81 C86 -132.6(11) . . . . ?
C74 C75 C76 C71 -1(2) . . . . ?
C76 C71 C72 C73 3(3) . . . . ?
C81 S2 C74 C73 -150.5(13) . . . . ?
C81 S2 C74 C75 32.3(15) . . . . ?
C81 C82 C83 C84 0.5(14) . . . . ?
C81 C82 C83 F88 178.3(10) . . . . ?
C82 C81 C86 C85 -1.2(19) . . . . ?
C82 C81 C86 F90 -179.2(9) . . . . ?
C82 C83 C84 S1 -179.7(9) . . . . ?
C82 C83 C84 C85 -4.6(17) . . . . ?
C83 C84 C85 C86 6(2) . . . . ?
C83 C84 C85 F89 -179.9(11) . . . . ?
C84 S1 C11 C12 12.4(12) . . . . ?
C84 S1 C11 C16 -164.9(10) . . . . ?
C84 C85 C86 C81 -3(2) . . . . ?
C84 C85 C86 F90 174.5(11) . . . . ?
C86 C81 C82 C83 2.4(13) . . . . ?
C86 C81 C82 F87 -177.7(12) . . . . ?
F87 C82 C83 C84 -179.4(11) . . . . ?
F87 C82 C83 F88 -1.6(15) . . . . ?
F88 C83 C84 S1 2.6(16) . . . . ?
F88 C83 C84 C85 177.6(11) . . . . ?
F89 C85 C86 C81 -177.8(11) . . . . ?
F89 C85 C86 F90 0.1(19) . . . . ?

_smtbx_masks_special_details     ?
loop_
_smtbx_masks_void_nr
_smtbx_masks_void_average_x
_smtbx_masks_void_average_y
_smtbx_masks_void_average_z
_smtbx_masks_void_volume
_smtbx_masks_void_count_electrons
_smtbx_masks_void_content
1 0.237 0.880 -0.070 285.2 150.6 '3 C6H14'
2 0.263 0.380 -0.240 285.2 150.6 '3 C6H14'
3 0.737 0.620 -0.647 285.2 150.5 '3 C6H14'
4 0.763 0.120 -0.549 285.2 150.6 '3 C6H14'

_smtbx_masks_void_probe_radius   1.2
_smtbx_masks_void_truncation_radius 1.2
_shelx_res_file                  
;
TITL OATSWB_D1 in Pna2(1)
    oatswb_d1.res
    created by SHELXL-2018/3 at 17:12:28 on 25-May-2022
REM Old TITL shelxt in P n a 21
REM SHELXT solution in Pna2(1): R1 0.235, Rweak 0.053, Alpha 0.016
REM <I/s> 0.882 for 173 systematic absences, Orientation as input
REM Flack x = 0.159 ( 0.041 ) from 1554 Parsons' quotients
REM Formula found by SHELXT: C51 N5 O15 Cl8
CELL 0.6889 34.3683 28.4432 5.4447 90 90 90
ZERR 4 0.0007 0.0005 0.0001 0 0 0
LATT -1
SYMM -X,-Y,0.5+Z
SYMM 0.5+X,0.5-Y,+Z
SYMM 0.5-X,0.5+Y,0.5+Z
SFAC C F H S
DISP C 0.0019 0.0015 10.8482
DISP F 0.0124 0.0097 47.6614
DISP H 0 0 0.6228
DISP S 0.1048 0.1164 489.4073
UNIT 264 64 232 32
EQIV $1 +X,+Y,-1+Z
EQIV $2 -0.5+X,0.5-Y,1+Z
EQIV $3 1-X,1-Y,0.5+Z
EQIV $4 +X,+Y,1+Z
EQIV $5 0.5-X,0.5+Y,0.5+Z
RIGU
SIMU
SADI S8 C14 S8 C21 S7 C24 S7 C31 S6 C34 S6 C41 S5 C44 S5 C51 S4 C54 S4 C61 =
 S3 C64 S3 C71 S2 C74 S2 C81 S1 C84 S1 C11
SADI F30 C26 F29 C25 F27 C22 F28 C23 F47 C42 F48 C43 F50 C46 F49 C45 F67 =
 C62 F68 C63 F69 C65 F70 C66 F87 C82 F88 C83 F89 C85 F90 C86
FLAT C21 C22 C23 C24 C25 C26 F27 F28 F29 F30
FLAT C81 C82 C83 C84 C85 C86 F87 F88 F89 F90
FLAT C61 C62 C63 C64 C65 C66 F67 F68 F69 F70
FLAT C41 C42 C43 C44 C45 C46 F47 F48 F49 F50

L.S. 12
PLAN  7
TEMP -173(2)
CONF
HTAB C13 F27_$1
HTAB C15 F69_$2
HTAB C16 F69_$2
HTAB C16 F70_$2
HTAB C32 F28_$1
HTAB C32 F29
HTAB C33 F28_$1
HTAB C35 S6_$4
HTAB C35 F90_$5
HTAB C36 S6_$4
HTAB C52 F48
HTAB C53 F67_$1
HTAB C55 F49_$3
HTAB C72 F68_$1
HTAB C72 F69
HTAB C73 F68_$1
HTAB C75 S2_$4
BOND
list 4
MORE -1
BOND $H
ABIN
fmap 2 53
acta
SHEL 999 1
OMIT 11 8 0
OMIT 1 2 0
OMIT 2 2 0
OMIT 2 4 0
OMIT 3 2 0
OMIT 0 4 0
OMIT 4 0 0
OMIT 2 0 0
OMIT 1 4 0
REM <olex2.extras>
REM <HklSrc "%.\\OATSWB_D1.hkl">
REM </olex2.extras>

WGHT    0.139000
FVAR       0.22750
S1    4    0.092642    0.222798    0.605796    11.00000    0.18718    0.10490 =
         0.15069    0.04267   -0.02622   -0.04946
S2    4    0.245310    0.221566   -0.042120    11.00000    0.17592    0.16249 =
         0.12024    0.00689   -0.04305    0.00631
S3    4    0.401917    0.180906    0.545137    11.00000    0.20990    0.08606 =
         0.17088   -0.00444   -0.06594    0.02875
S4    4    0.514108    0.357555    0.363710    11.00000    0.06916    0.17903 =
         0.13476    0.00117    0.01202    0.03603
S5    4    0.419553    0.538579    0.671156    11.00000    0.07731    0.11960 =
         0.12212   -0.02255   -0.00071   -0.01350
S6    4    0.275777    0.548958   -0.055589    11.00000    0.09299    0.20316 =
         0.10552   -0.00222   -0.00646    0.02225
S7    4    0.123583    0.577756    0.574946    11.00000    0.08653    0.10327 =
         0.15587   -0.01797    0.00393    0.00203
S8    4    0.009779    0.409575    0.287679    11.00000    0.07661    0.13726 =
         0.17818   -0.02049   -0.01728   -0.00758
SAME 0.02 0.04 C11 C16 C15 C14 C13 C12
SAME 0.02 0.04 C14 C15 C16 C11 C12 C13
SAME 0.02 0.04 C14 C13 C12 C11 C16 C15
C11   1    0.071528    0.274560    0.496960    11.00000    0.13021    0.08910 =
         0.12337    0.03504   -0.03335   -0.04131
C12   1    0.084110    0.299283    0.286712    11.00000    0.11248    0.12063 =
         0.09694    0.02746   -0.00179   -0.00847
AFIX  43
H12   3    0.104585    0.287458    0.187090    11.00000   -1.20000
AFIX   0
C13   1    0.065550    0.341811    0.228840    11.00000    0.09420    0.10527 =
         0.10061    0.01218   -0.01356   -0.01881
AFIX  43
H13   3    0.074033    0.359670    0.091461    11.00000   -1.20000
AFIX   0
C14   1    0.034911    0.357842    0.371276    11.00000    0.09266    0.10386 =
         0.12549   -0.01063    0.00038   -0.04268
C15   1    0.022261    0.335709    0.578822    11.00000    0.10806    0.13711 =
         0.15354    0.00490    0.00682   -0.05345
AFIX  43
H15   3    0.001991    0.348502    0.676837    11.00000   -1.20000
AFIX   0
C16   1    0.040528    0.293187    0.641109    11.00000    0.14311    0.13948 =
         0.12226    0.00849    0.00867   -0.06804
AFIX  43
H16   3    0.032042    0.276475    0.782364    11.00000   -1.20000
AFIX   0
SAME 0.02 0.04 C21 C26 C25 C24 C23 C22
SAME 0.02 0.04 C24 C25 C26 C21 C22 C23
SAME 0.02 0.04 C24 C23 C22 C21 C26 C25
C21   1    0.044739    0.452211    0.367706    11.00000    0.08034    0.09345 =
         0.15307   -0.02400   -0.01462    0.00091
C22   1    0.068644    0.452936    0.570266    11.00000    0.11806    0.09320 =
         0.14149   -0.00482   -0.01889   -0.00448
C23   1    0.092401    0.490199    0.628187    11.00000    0.08717    0.11177 =
         0.11616   -0.01480   -0.01132    0.00432
C24   1    0.094280    0.530227    0.481610    11.00000    0.08376    0.09838 =
         0.13351   -0.01719   -0.00830   -0.00440
C25   1    0.069396    0.530159    0.282785    11.00000    0.08621    0.11688 =
         0.12925    0.00406   -0.01244   -0.00035
C26   1    0.046711    0.491939    0.222143    11.00000    0.07986    0.11685 =
         0.12935   -0.01452   -0.01220    0.01287
F27   2    0.068185    0.416529    0.729518    11.00000    0.20777    0.09408 =
         0.14043    0.00027   -0.03517   -0.03356
F28   2    0.114360    0.485718    0.835181    11.00000    0.17058    0.09297 =
         0.15008   -0.00979   -0.05333   -0.01521
F29   2    0.070429    0.567666    0.131566    11.00000    0.13575    0.12957 =
         0.16128    0.01875   -0.02980   -0.00339
F30   2    0.025133    0.494892    0.015362    11.00000    0.11217    0.15259 =
         0.17729    0.00064   -0.06110    0.01078
SAME 0.02 0.04 C11 > C16
SAME 0.02 0.04 C11 C16 C15 C14 C13 C12
SAME 0.02 0.04 C14 C15 C16 C11 C12 C13
SAME 0.02 0.04 C14 C13 C12 C11 C16 C15
C31   1    0.166207    0.564659    0.406090    11.00000    0.09314    0.08570 =
         0.11822    0.00437   -0.00362    0.00401
C32   1    0.168730    0.534664    0.202535    11.00000    0.08566    0.19193 =
         0.14095   -0.04286    0.00040   -0.01891
AFIX  43
H32   3    0.146608    0.516811    0.155137    11.00000   -1.20000
AFIX   0
C33   1    0.202522    0.530608    0.070566    11.00000    0.08952    0.14742 =
         0.12650   -0.02810    0.00035    0.01312
AFIX  43
H33   3    0.203235    0.510651   -0.069271    11.00000   -1.20000
AFIX   0
C34   1    0.235007    0.554682    0.136628    11.00000    0.07209    0.14818 =
         0.13199   -0.00282   -0.00894    0.00602
C35   1    0.233476    0.584551    0.337690    11.00000    0.08853    0.12843 =
         0.13693   -0.01042    0.00641   -0.01079
AFIX  43
H35   3    0.255717    0.602399    0.382856    11.00000   -1.20000
AFIX   0
C36   1    0.199389    0.588304    0.472709    11.00000    0.09632    0.12564 =
         0.14820   -0.02424    0.00005   -0.00101
AFIX  43
H36   3    0.198999    0.607706    0.614710    11.00000   -1.20000
AFIX   0
SAME 0.02 0.04 C21 > C26
SAME 0.02 0.04 C21 C26 C25 C24 C23 C22
SAME 0.02 0.04 C24 C25 C26 C21 C22 C23
SAME 0.02 0.04 C24 C23 C22 C21 C26 C25
C41   1    0.314548    0.544215    0.151944    11.00000    0.07000    0.14631 =
         0.09952    0.01633    0.00595    0.00655
C42   1    0.315364    0.512799    0.345366    11.00000    0.07108    0.10745 =
         0.11012    0.00158    0.00488   -0.02014
C43   1    0.346993    0.510566    0.501715    11.00000    0.07106    0.10698 =
         0.10000    0.01431    0.00512   -0.01052
C44   1    0.379045    0.540143    0.477135    11.00000    0.07058    0.08393 =
         0.09051   -0.01088    0.00317   -0.00820
C45   1    0.377718    0.570386    0.280941    11.00000    0.06186    0.09006 =
         0.12412   -0.00291    0.00964    0.00174
C46   1    0.346705    0.573467    0.126659    11.00000    0.08351    0.10600 =
         0.10260    0.01544    0.01431    0.01307
F47   2    0.285846    0.485315    0.391696    11.00000    0.07231    0.12175 =
         0.15957   -0.00073   -0.00310   -0.02834
F48   2    0.346691    0.480597    0.692559    11.00000    0.09119    0.11389 =
         0.11050    0.02605    0.00915   -0.01472
F49   2    0.408304    0.599818    0.235695    11.00000    0.09175    0.11116 =
         0.16334    0.01395    0.03054   -0.02071
F50   2    0.347382    0.604064   -0.065257    11.00000    0.12856    0.11605 =
         0.13963    0.04828    0.03927    0.02306
SAME 0.02 0.04 C11 > C16
SAME 0.02 0.04 C11 C16 C15 C14 C13 C12
SAME 0.02 0.04 C14 C15 C16 C11 C12 C13
SAME 0.02 0.04 C14 C13 C12 C11 C16 C15
C51   1    0.443075    0.486390    0.569104    11.00000    0.06022    0.13469 =
         0.08692    0.00492    0.00617   -0.01794
C52   1    0.433528    0.461683    0.359685    11.00000    0.05976    0.09936 =
         0.10204    0.00400    0.00252   -0.00050
AFIX  43
H52   3    0.412616    0.471587    0.257991    11.00000   -1.20000
AFIX   0
C53   1    0.455463    0.421426    0.299785    11.00000    0.06419    0.11691 =
         0.09007    0.00689    0.00691   -0.00261
AFIX  43
H53   3    0.449227    0.403516    0.157868    11.00000   -1.20000
AFIX   0
C54   1    0.486068    0.408187    0.448665    11.00000    0.05784    0.13900 =
         0.10537    0.00650    0.01783    0.00229
C55   1    0.494898    0.432536    0.658291    11.00000    0.07006    0.14382 =
         0.09425    0.02596   -0.00063   -0.01344
AFIX  43
H55   3    0.515959    0.422707    0.758959    11.00000   -1.20000
AFIX   0
C56   1    0.473000    0.471642    0.723494    11.00000    0.06119    0.14041 =
         0.09342    0.00267   -0.00100   -0.03015
AFIX  43
H56   3    0.478363    0.488113    0.871458    11.00000   -1.20000
AFIX   0
SAME 0.02 0.04 C21 > C26
SAME 0.02 0.04 C21 C26 C25 C24 C23 C22
SAME 0.02 0.04 C24 C25 C26 C21 C22 C23
SAME 0.02 0.04 C24 C23 C22 C21 C26 C25
C61   1    0.481244    0.311436    0.406879    11.00000    0.10250    0.14235 =
         0.10018   -0.01158   -0.01007    0.05577
C62   1    0.454609    0.306697    0.601012    11.00000    0.11452    0.10675 =
         0.11606   -0.01170    0.00265    0.03371
C63   1    0.431074    0.268806    0.634350    11.00000    0.13116    0.10732 =
         0.10451   -0.01446   -0.00977    0.02761
C64   1    0.430464    0.231477    0.476191    11.00000    0.14004    0.10120 =
         0.12347   -0.01301   -0.03075    0.06018
C65   1    0.457373    0.235845    0.284208    11.00000    0.15044    0.13111 =
         0.09861   -0.03067   -0.02824    0.07100
C66   1    0.480918    0.273881    0.254235    11.00000    0.10759    0.15764 =
         0.11005   -0.01697   -0.01476    0.07673
F67   2    0.453279    0.340975    0.776671    11.00000    0.12047    0.10854 =
         0.10953   -0.01191    0.02424    0.00165
F68   2    0.407102    0.269951    0.831270    11.00000    0.14616    0.11169 =
         0.12856   -0.01743    0.00890    0.00100
F69   2    0.459579    0.198687    0.126474    11.00000    0.21111    0.18511 =
         0.12355   -0.05826   -0.04578    0.10720
F70   2    0.505730    0.274232    0.055638    11.00000    0.16279    0.20333 =
         0.13289   -0.00378    0.02344    0.10676
SAME 0.02 0.04 C11 > C16
SAME 0.02 0.04 C11 C16 C15 C14 C13 C12
SAME 0.02 0.04 C14 C15 C16 C11 C12 C13
SAME 0.02 0.04 C14 C13 C12 C11 C16 C15
C71   1    0.357853    0.196453    0.393213    11.00000    0.18849    0.09153 =
         0.11511   -0.00279   -0.05248    0.00577
C72   1    0.355279    0.222878    0.186193    11.00000    0.15063    0.19582 =
         0.14044    0.05521   -0.03891    0.00085
AFIX  43
H72   3    0.378560    0.234958    0.116432    11.00000   -1.20000
AFIX   0
C73   1    0.320222    0.233033    0.071981    11.00000    0.14586    0.14499 =
         0.17006    0.03820   -0.02947    0.00520
AFIX  43
H73   3    0.319651    0.254551   -0.061416    11.00000   -1.20000
AFIX   0
C74   1    0.285992    0.212095    0.150529    11.00000    0.16401    0.10787 =
         0.12530   -0.00350   -0.03147    0.00225
C75   1    0.286998    0.184672    0.362519    11.00000    0.20088    0.13878 =
         0.11466    0.00079   -0.03911   -0.00486
AFIX  43
H75   3    0.263880    0.171000    0.426146    11.00000   -1.20000
AFIX   0
C76   1    0.322780    0.177693    0.479748    11.00000    0.20694    0.11143 =
         0.11227   -0.00097   -0.04999    0.00717
AFIX  43
H76   3    0.323290    0.159301    0.625356    11.00000   -1.20000
AFIX   0
SAME 0.02 0.04 C21 > C26
SAME 0.02 0.04 C21 C26 C25 C24 C23 C22
SAME 0.02 0.04 C24 C25 C26 C21 C22 C23
SAME 0.02 0.04 C24 C23 C22 C21 C26 C25
C81   1    0.204631    0.219950    0.156747    11.00000    0.15060    0.11065 =
         0.12757    0.00119   -0.01727    0.01805
C82   1    0.201536    0.249500    0.358386    11.00000    0.14872    0.08393 =
         0.13518    0.00298   -0.04108    0.01480
C83   1    0.167966    0.250126    0.491233    11.00000    0.15645    0.10892 =
         0.13982   -0.00472   -0.02102    0.00127
C84   1    0.135670    0.221199    0.432950    11.00000    0.18346    0.07653 =
         0.12544    0.02942   -0.02496    0.00104
C85   1    0.139417    0.195838    0.228554    11.00000    0.18705    0.08427 =
         0.12922    0.02724   -0.04472   -0.02741
C86   1    0.172617    0.193370    0.092836    11.00000    0.19723    0.09288 =
         0.10561    0.01302   -0.03845   -0.00913
F87   2    0.232124    0.277234    0.419758    11.00000    0.15716    0.10358 =
         0.16180    0.01726   -0.03893   -0.02697
F88   2    0.166612    0.277968    0.685946    11.00000    0.17010    0.08643 =
         0.14540    0.00244   -0.02076   -0.01270
F89   2    0.110315    0.166483    0.150970    11.00000    0.16999    0.10941 =
         0.16446    0.02942   -0.05135   -0.03139
F90   2    0.175894    0.164136   -0.101937    11.00000    0.23511    0.14521 =
         0.13469   -0.02513   -0.05867   -0.00156
HKLF 4


REM  OATSWB_D1 in Pna2(1)
REM wR2 = 0.1926, GooF = S = 1.030, Restrained GooF = 0.977 for all data
REM R1 = 0.0612 for 4168 Fo > 4sig(Fo) and 0.0777 for all 5593 data
REM 649 parameters refined using 1893 restraints

END

WGHT      0.1334      0.0000

REM Highest difference peak  0.233,  deepest hole -0.242,  1-sigma level  0.051
Q1    1   0.1032  0.1997  0.4240  11.00000  0.05    0.23
Q2    1   0.3731  0.1779  0.6011  11.00000  0.05    0.22
Q3    1   0.4207  0.1921  0.1625  11.00000  0.05    0.22
Q4    1   0.3203  0.4670  0.4689  11.00000  0.05    0.21
Q5    1   0.4035  0.1813  0.3231  11.00000  0.05    0.18
Q6    1   0.3197  0.4690  0.6392  11.00000  0.05    0.17
Q7    1   0.1126  0.2978  0.0380  11.00000  0.05    0.17
;
_shelx_res_checksum              52798
_shelx_fab_checksum              79866
_shelx_fab_file                  
;
-33 -5 -1 -0.7342 2.5244
-33 -4 -1 -0.0784 -1.0124
-33 -3 -1 -0.5912 1.3683
-33 -2 -1 -0.2463 0.6595
-33 -1 -1 -1.0130 -0.3539
-32 -8 -1 0.6238 -0.2267
-32 -7 -1 1.9375 -2.2656
-32 -6 -1 -0.3860 2.5423
-32 -5 -1 0.9463 -2.5557
-32 -4 -1 0.0137 0.2059
-32 -3 -1 0.4955 0.5479
-32 -2 -1 0.3278 -1.0583
-32 -1 -1 -0.0858 1.1440
-32 0 -1 -1.2154 1.4433
-31 -11 -1 -1.0651 0.5630
-31 -10 -1 0.1378 -0.1074
-31 -9 -1 -1.1995 0.4612
-31 -8 -1 0.9079 -1.8043
-31 -7 -1 0.0908 1.5465
-31 -6 -2 1.0160 0.6629
-31 -6 -1 -0.2286 -0.7113
-31 -5 -2 0.5191 -0.2980
-31 -5 -1 0.6467 -0.9265
-31 -4 -2 -2.4777 0.0227
-31 -4 -1 -1.2041 1.5330
-31 -3 -2 -2.1875 0.9865
-31 -3 -1 1.2878 -2.3315
-31 -2 -2 -2.7148 0.1188
-31 -2 -1 0.6264 -0.8630
-31 -1 -2 1.7276 0.9242
-31 -1 -1 0.2033 -0.2711
-30 -12 -1 -0.4557 -0.6123
-30 -11 -1 -1.0850 1.1666
-30 -10 -1 -0.7598 0.5374
-30 -9 -2 -0.8068 0.6620
-30 -9 -1 -0.8302 -0.3294
-30 -8 -2 -1.4256 -1.7622
-30 -8 -1 0.6304 0.6315
-30 -7 -2 -0.3158 -1.4492
-30 -7 -1 -0.3148 1.2849
-30 -6 -2 1.7062 -0.3236
-30 -6 -1 1.5698 -0.2314
-30 -5 -2 1.9106 -1.5003
-30 -5 -1 -0.5092 1.7291
-30 -4 -2 1.2869 0.3717
-30 -4 -1 -0.0287 0.2297
-30 -3 -2 -0.5472 0.5486
-30 -3 -1 0.4537 0.7162
-30 -2 -2 -1.5872 -0.4054
-30 -2 -1 -0.5266 0.7148
-30 -1 -2 -1.6270 0.6304
-30 -1 -1 0.7293 -0.4315
-30 0 -2 -2.0664 -0.4016
-30 0 -1 -0.1945 -1.0895
-29 -14 -1 1.1546 0.5910
-29 -13 -1 2.4353 -1.3993
-29 -12 -1 0.2906 -0.5694
-29 -11 -2 0.5608 -0.4358
-29 -11 -1 0.5489 0.8684
-29 -10 -2 1.5212 1.7902
-29 -10 -1 -0.6904 -0.8724
-29 -9 -2 0.8272 0.8286
-29 -9 -1 -1.5791 -1.1610
-29 -8 -2 -0.5935 -0.0191
-29 -8 -1 -0.8135 -1.0673
-29 -7 -2 -1.0302 1.2290
-29 -7 -1 -1.0989 -0.4920
-29 -6 -2 -1.3580 -1.3012
-29 -6 -1 -0.1621 -0.0525
-29 -5 -2 0.4101 -1.9522
-29 -5 -1 -0.6361 0.4941
-29 -4 -2 1.3285 0.3396
-29 -4 -1 0.4004 -0.2284
-29 -3 -2 0.8857 -1.3659
-29 -3 -1 0.5005 0.7306
-29 -2 -2 0.2297 0.2469
-29 -2 -1 0.8976 0.9411
-29 -1 -2 0.6647 1.1549
-29 -1 -1 1.1367 0.7296
-28 -15 -1 -1.9889 0.8788
-28 -14 -1 -0.2748 0.1790
-28 -13 -1 -0.6192 -0.8892
-28 -12 -2 -1.7509 -0.8320
-28 -12 -1 0.7256 0.7042
-28 -11 -2 -1.0284 0.7223
-28 -11 -1 2.3997 0.5309
-28 -10 -2 -0.2250 0.4121
-28 -10 -1 -0.2857 0.6211
-28 -9 -2 0.0119 -0.9718
-28 -9 -1 1.5874 0.5255
-28 -8 -2 2.0584 1.8969
-28 -8 -1 0.2607 -0.2841
-28 -7 -2 -0.2742 1.1957
-28 -7 -1 -0.3811 -1.8593
-28 -6 -2 -0.2338 0.6078
-28 -6 -1 -0.2358 -0.5283
-28 -5 -3 -0.1076 -0.3384
-28 -5 -2 0.0817 1.4487
-28 -5 -1 -2.5115 -0.2545
-28 -4 -3 -0.7013 0.1309
-28 -4 -2 -0.0512 0.1144
-28 -4 -1 -1.6381 -0.9541
-28 -3 -3 0.0802 0.2155
-28 -3 -2 -1.2263 -1.2538
-28 -3 -1 -2.0482 -0.1909
-28 -2 -3 0.5026 -0.5610
-28 -2 -2 0.2034 1.0364
-28 -2 -1 -0.5495 -0.5590
-28 -1 -3 -0.3659 0.5766
-28 -1 -2 -1.8863 -1.3255
-28 -1 -1 0.6145 0.2797
-28 0 -3 0.6381 0.2108
-28 0 -2 -0.9906 -0.1406
-28 0 -1 0.2733 0.4918
-27 -16 -1 1.0667 0.9724
-27 -15 -1 0.9951 -1.1245
-27 -14 -2 1.3631 -0.1696
-27 -14 -1 -0.6698 0.4897
-27 -13 -2 -0.2130 -0.7865
-27 -13 -1 -1.0639 0.4377
-27 -12 -2 1.1514 -0.7872
-27 -12 -1 0.2772 0.2002
-27 -11 -2 -0.0955 0.4722
-27 -11 -1 -1.3390 -0.7726
-27 -10 -2 -2.5367 -1.1278
-27 -10 -1 -0.5342 0.4679
-27 -9 -2 -0.9716 0.4079
-27 -9 -1 0.9661 2.0023
-27 -8 -3 -1.2770 0.5935
-27 -8 -2 -0.7056 -1.3824
-27 -8 -1 0.3253 0.2803
-27 -7 -3 0.1447 0.1994
-27 -7 -2 -1.5153 -1.9116
-27 -7 -1 2.3992 0.0348
-27 -6 -3 0.2882 0.5600
-27 -6 -2 0.7923 -0.2440
-27 -6 -1 2.4802 0.6213
-27 -5 -3 -0.7799 0.6536
-27 -5 -2 0.0524 -0.2532
-27 -5 -1 1.9060 -0.8648
-27 -4 -3 0.1176 1.2596
-27 -4 -2 0.4145 -0.2371
-27 -4 -1 -0.1245 0.5346
-27 -3 -3 0.1694 -0.6869
-27 -3 -2 1.7253 0.7361
-27 -3 -1 -2.9296 -0.6702
-27 -2 -3 -1.2666 0.5382
-27 -2 -2 0.7466 0.9775
-27 -2 -1 0.0808 0.0916
-27 -1 -3 -0.0685 0.2113
-27 -1 -2 -2.8233 -0.9983
-27 -1 -1 -0.6099 0.4185
-26 -17 -1 0.1965 2.2256
-26 -16 -1 0.0951 -0.9785
-26 -15 -2 1.0109 0.2674
-26 -15 -1 -0.2785 -0.8943
-26 -14 -2 -0.6314 0.7057
-26 -14 -1 1.1362 0.0376
-26 -13 -2 1.0196 0.6131
-26 -13 -1 1.2409 -0.2739
-26 -12 -2 2.6296 -0.3185
-26 -12 -1 1.3709 -0.1014
-26 -11 -2 1.4746 -0.9235
-26 -11 -1 -0.0562 -0.4983
-26 -10 -3 1.7222 -2.3933
-26 -10 -2 2.0407 1.0713
-26 -10 -1 -0.5992 0.4207
-26 -9 -3 -0.2473 0.4425
-26 -9 -2 2.0223 2.2726
-26 -9 -1 -0.6481 0.0021
-26 -8 -3 0.6102 -0.4475
-26 -8 -2 -1.1220 0.7867
-26 -8 -1 -2.6075 0.0835
-26 -7 -3 0.0672 -0.9287
-26 -7 -2 -0.3193 1.4132
-26 -7 -1 -0.9899 1.5910
-26 -6 -3 -1.1579 -0.1843
-26 -6 -2 -0.4659 -1.4275
-26 -6 -1 2.1913 -0.3402
-26 -5 -3 -0.1553 0.6265
-26 -5 -2 -1.8557 -0.5114
-26 -5 -1 2.0565 0.2126
-26 -4 -3 1.7367 0.1055
-26 -4 -2 -0.0396 -1.6132
-26 -4 -1 1.7426 -0.2931
-26 -3 -3 -0.8512 0.8620
-26 -3 -2 1.0592 -0.6706
-26 -3 -1 1.1485 -0.1818
-26 -2 -3 -0.1245 0.7526
-26 -2 -2 0.5139 -0.0867
-26 -2 -1 -0.7068 0.1165
-26 -1 -3 0.5989 -0.4178
-26 -1 -2 1.8540 0.4131
-26 -1 -1 -1.8172 -0.7907
-26 0 -3 -1.0429 0.9800
-26 0 -2 0.4928 1.2813
-26 0 -1 3.1505 1.9401
-25 -18 -1 0.3097 -0.2106
-25 -17 -1 0.3393 -0.1611
-25 -16 -2 -0.8148 0.1125
-25 -16 -1 -2.1642 -0.1720
-25 -15 -2 -1.0691 -1.6127
-25 -15 -1 -0.5942 1.2263
-25 -14 -2 -1.2831 0.7778
-25 -14 -1 -2.5451 -0.3062
-25 -13 -2 -0.7215 0.9459
-25 -13 -1 -0.7141 -1.5261
-25 -12 -2 -2.4192 -0.3557
-25 -12 -1 1.4447 -0.3927
-25 -11 -3 0.4379 -0.9617
-25 -11 -2 -0.8318 -1.3759
-25 -11 -1 -0.5174 -0.3263
-25 -10 -3 -0.9359 -1.3859
-25 -10 -2 1.6148 -1.5720
-25 -10 -1 2.3391 -1.0676
-25 -9 -3 0.6505 0.6710
-25 -9 -2 1.4057 -0.7952
-25 -9 -1 0.2892 -1.2961
-25 -8 -3 1.4290 -1.4187
-25 -8 -2 0.7873 1.7350
-25 -8 -1 -3.0385 0.3717
-25 -7 -3 -0.0316 0.1266
-25 -7 -2 2.5375 1.1625
-25 -7 -1 0.5968 0.6294
-25 -6 -3 -0.7767 -0.5514
-25 -6 -2 0.0498 1.9460
-25 -6 -1 -3.2887 0.4020
-25 -5 -3 1.0294 -0.7466
-25 -5 -2 0.0342 2.1167
-25 -5 -1 -0.6647 0.2334
-25 -4 -3 0.0916 -0.6170
-25 -4 -2 -0.1370 -0.9479
-25 -4 -1 3.2932 0.6748
-25 -3 -3 -0.8715 1.0318
-25 -3 -2 -0.3065 0.8816
-25 -3 -1 0.7038 -0.0993
-25 -2 -3 1.5826 -0.2713
-25 -2 -2 -0.2816 -1.1981
-25 -2 -1 -2.4220 -2.3586
-25 -1 -3 0.3373 0.7938
-25 -1 -2 0.5420 0.1055
-25 -1 -1 -1.4740 0.2536
-24 -19 -1 -0.6255 2.0227
-24 -18 -1 1.3485 -0.2979
-24 -17 -2 0.0886 1.4120
-24 -17 -1 -0.7728 -0.2781
-24 -16 -2 -0.7934 -0.5144
-24 -16 -1 2.7799 0.2588
-24 -15 -2 0.0073 -1.6332
-24 -15 -1 0.0799 1.7781
-24 -14 -2 0.8285 0.0350
-24 -14 -1 -2.2248 0.0970
-24 -13 -2 -0.2400 -0.2399
-24 -13 -1 0.6426 0.5313
-24 -12 -3 0.9138 1.8098
-24 -12 -2 -1.9022 1.2254
-24 -12 -1 -2.3914 2.0189
-24 -11 -3 -0.4396 0.3961
-24 -11 -2 -0.9873 -0.0063
-24 -11 -1 0.3992 -0.4480
-24 -10 -3 -0.4761 1.2411
-24 -10 -2 -1.6832 -1.0537
-24 -10 -1 2.3642 -0.2115
-24 -9 -3 -0.0175 -0.3075
-24 -9 -2 -2.0312 -1.1478
-24 -9 -1 -1.7752 -1.3288
-24 -8 -3 -0.9734 -0.9775
-24 -8 -2 0.1055 -2.1610
-24 -8 -1 2.4567 -1.1612
-24 -7 -3 -0.4981 -0.0063
-24 -7 -2 0.2491 -1.5418
-24 -7 -1 0.0928 -1.0787
-24 -6 -3 -0.4003 -0.0796
-24 -6 -2 -0.6496 0.4156
-24 -6 -1 -4.1765 -1.0414
-24 -5 -3 0.2007 -0.9270
-24 -5 -2 0.4736 -1.3847
-24 -5 -1 1.6115 1.3122
-24 -4 -3 -1.4421 -0.5661
-24 -4 -2 0.3819 0.6258
-24 -4 -1 -0.6543 1.2875
-24 -3 -3 0.8059 -0.5445
-24 -3 -2 -0.0187 0.8005
-24 -3 -1 1.8278 -0.9445
-24 -2 -3 0.3146 -0.3365
-24 -2 -2 -0.0486 -1.2657
-24 -2 -1 2.1449 1.3672
-24 -1 -3 -1.7076 0.1789
-24 -1 -2 0.8477 0.3530
-24 -1 -1 0.8817 -1.3629
-24 0 -3 1.5805 0.2661
-24 0 -2 -1.0236 -0.2006
-24 0 -1 -4.2245 -2.7602
-23 -20 -1 0.1681 0.2053
-23 -19 -1 1.1519 -1.3801
-23 -18 -2 1.4816 0.9845
-23 -18 -1 -1.0993 0.2716
-23 -17 -2 0.3810 1.9405
-23 -17 -1 0.0529 -0.0576
-23 -16 -2 -0.0295 0.2594
-23 -16 -1 1.9567 -0.2556
-23 -15 -2 -0.0155 0.9026
-23 -15 -1 -0.6720 -0.0235
-23 -14 -3 -0.9895 -1.0114
-23 -14 -2 1.1490 -0.0050
-23 -14 -1 2.3722 -1.6918
-23 -13 -3 -0.2393 -1.4446
-23 -13 -2 -0.1978 -0.5591
-23 -13 -1 -1.5686 1.7300
-23 -12 -3 -1.0702 -0.6738
-23 -12 -2 1.3668 0.3473
-23 -12 -1 -1.6343 0.0575
-23 -11 -3 0.0537 -0.0882
-23 -11 -2 0.5474 0.1712
-23 -11 -1 1.2665 1.4574
-23 -10 -3 1.8504 1.9499
-23 -10 -2 -0.8126 1.4794
-23 -10 -1 -0.5534 2.8621
-23 -9 -3 0.1731 0.3795
-23 -9 -2 0.3631 0.4364
-23 -9 -1 0.4300 0.9648
-23 -8 -3 0.9365 -0.0106
-23 -8 -2 -0.0035 1.2224
-23 -8 -1 2.4344 0.7730
-23 -7 -3 0.0167 0.8295
-23 -7 -2 -1.0648 1.4386
-23 -7 -1 -1.0209 -1.8241
-23 -6 -3 -0.4399 -0.3322
-23 -6 -2 -0.0222 -0.2296
-23 -6 -1 1.2899 -0.1776
-23 -5 -3 -1.6267 -1.0548
-23 -5 -2 0.3308 -1.1177
-23 -5 -1 -0.9329 -0.2516
-23 -4 -3 -0.6455 0.4468
-23 -4 -2 -0.5164 1.1778
-23 -4 -1 -2.7624 -2.1282
-23 -3 -4 -0.2843 -0.6051
-23 -3 -3 1.4131 -0.9874
-23 -3 -2 -0.9490 -1.4627
-23 -3 -1 1.2144 2.0927
-23 -2 -4 -1.4280 -0.1723
-23 -2 -3 -1.6284 -0.9755
-23 -2 -2 1.3821 -0.9781
-23 -2 -1 2.1287 1.1808
-23 -1 -4 -2.1775 0.2490
-23 -1 -3 -0.6707 -0.0507
-23 -1 -2 -0.0276 -0.0374
-23 -1 -1 2.3135 -1.9006
-22 -21 -1 -0.0633 1.7023
-22 -20 -1 -1.2507 -0.8165
-22 -19 -2 -0.0351 -1.1292
-22 -19 -1 1.6136 -1.1994
-22 -18 -2 1.3055 -0.9476
-22 -18 -1 -1.3684 0.3206
-22 -17 -2 0.6564 -0.2694
-22 -17 -1 0.8967 -1.1125
-22 -16 -2 -0.3643 -0.3566
-22 -16 -1 -1.3280 0.4165
-22 -15 -3 0.5815 0.3658
-22 -15 -2 0.8252 1.4520
-22 -15 -1 2.0514 -0.9175
-22 -14 -3 1.9081 1.1971
-22 -14 -2 -0.0849 0.1666
-22 -14 -1 1.2475 -0.5699
-22 -13 -3 0.3192 -0.1379
-22 -13 -2 0.1914 0.1636
-22 -13 -1 -0.5246 -1.3079
-22 -12 -3 -1.4415 -0.6516
-22 -12 -2 1.1528 0.0759
-22 -12 -1 -0.4633 -3.4964
-22 -11 -3 -0.1969 -0.8771
-22 -11 -2 -1.5470 -0.7338
-22 -11 -1 -1.1441 0.4373
-22 -10 -3 -1.3212 0.1650
-22 -10 -2 1.2384 -1.9842
-22 -10 -1 -0.7379 -0.4097
-22 -9 -3 0.7356 -1.7031
-22 -9 -2 0.5221 -1.7793
-22 -9 -1 -1.0084 1.4948
-22 -8 -3 1.9435 1.6178
-22 -8 -2 -0.6569 0.2071
-22 -8 -1 0.5931 0.4340
-22 -7 -3 1.5592 1.3640
-22 -7 -2 0.2314 0.9247
-22 -7 -1 -0.7337 1.6512
-22 -6 -4 -0.0471 -1.2089
-22 -6 -3 0.8270 -0.8409
-22 -6 -2 0.0114 1.1624
-22 -6 -1 1.2365 1.3162
-22 -5 -4 1.0338 1.5003
-22 -5 -3 -0.5593 1.0934
-22 -5 -2 0.0560 2.1066
-22 -5 -1 -0.0920 -1.3752
-22 -4 -4 -0.0828 -0.9211
-22 -4 -3 0.0374 0.3328
-22 -4 -2 -0.2424 1.9279
-22 -4 -1 -0.7227 0.7194
-22 -3 -4 1.7203 0.1133
-22 -3 -3 -1.3282 -1.4279
-22 -3 -2 1.1260 -0.3304
-22 -3 -1 -1.7216 0.5650
-22 -2 -4 -0.0662 0.2275
-22 -2 -3 0.4542 0.4779
-22 -2 -2 0.2147 2.2419
-22 -2 -1 -0.8655 -1.2543
-22 -1 -4 1.1974 -0.5649
-22 -1 -3 1.3721 -0.5934
-22 -1 -2 0.1832 -0.7182
-22 -1 -1 -0.4971 1.7659
-22 0 -4 -0.9739 -0.3751
-22 0 -3 -1.7649 -1.4436
-22 0 -2 2.3172 -1.3127
-22 0 -1 2.0644 0.0516
-21 -21 -1 -2.3746 0.7625
-21 -20 -1 0.9076 -0.1129
-21 -19 -2 -1.1201 -0.1907
-21 -19 -1 -0.9827 1.8603
-21 -18 -2 0.5876 -0.1889
-21 -18 -1 -0.7542 0.0410
-21 -17 -2 -0.6873 -1.1988
-21 -17 -1 -0.3801 -0.1047
-21 -16 -3 -1.7665 -1.2083
-21 -16 -2 0.1639 -0.4408
-21 -16 -1 -1.5951 1.1119
-21 -15 -3 -0.5852 0.6149
-21 -15 -2 -0.1689 0.3950
-21 -15 -1 0.5326 1.0503
-21 -14 -3 0.4477 -0.0155
-21 -14 -2 -1.0404 -0.9238
-21 -14 -1 0.2440 1.7425
-21 -13 -3 0.1762 0.9973
-21 -13 -2 1.6810 1.6191
-21 -13 -1 1.7552 -0.9103
-21 -12 -3 1.3412 0.7794
-21 -12 -2 -0.9033 1.4734
-21 -12 -1 0.1444 -0.5469
-21 -11 -3 -0.9233 2.3554
-21 -11 -2 0.0694 1.1536
-21 -11 -1 1.8318 -0.9031
-21 -10 -3 -1.4819 -0.4824
-21 -10 -2 1.0709 -0.0008
-21 -10 -1 -1.9085 -1.4334
-21 -9 -3 -1.0171 -0.3724
-21 -9 -2 -1.0548 -1.5684
-21 -9 -1 1.5329 -0.9032
-21 -8 -4 0.0123 0.9301
-21 -8 -3 -0.5236 0.9760
-21 -8 -2 1.8264 -3.0070
-21 -8 -1 -0.2055 -0.5585
-21 -7 -4 -1.0827 -0.3123
-21 -7 -3 0.8848 -1.1005
-21 -7 -2 0.0202 -2.6798
-21 -7 -1 -2.2748 -0.0645
-21 -6 -4 0.8144 0.5016
-21 -6 -3 1.7667 1.3904
-21 -6 -2 -1.1683 -1.6564
-21 -6 -1 1.5013 -1.7588
-21 -5 -4 -0.6631 0.8074
-21 -5 -3 2.0433 2.1695
-21 -5 -2 -0.6659 0.3516
-21 -5 -1 -0.7969 1.4942
-21 -4 -4 -0.6436 -0.8979
-21 -4 -3 -1.1501 -1.0709
-21 -4 -2 -1.0459 -2.1962
-21 -4 -1 0.5083 0.5547
-21 -3 -4 0.4007 1.7556
-21 -3 -3 -0.8271 0.9577
-21 -3 -2 -0.4393 1.2692
-21 -3 -1 -0.0311 0.0744
-21 -2 -4 -0.2832 -0.6117
-21 -2 -3 0.6060 1.0140
-21 -2 -2 -1.4353 1.2465
-21 -2 -1 -1.3784 0.7158
-21 -1 -4 1.9565 1.2956
-21 -1 -3 -0.3373 -1.0401
-21 -1 -2 1.2608 -1.2841
-21 -1 -1 -1.0121 0.5229
-20 -22 -1 0.0994 0.2669
-20 -21 -1 1.1308 -1.3595
-20 -20 -2 -1.2011 0.4007
-20 -20 -1 1.6254 -0.2781
-20 -19 -2 -0.3744 0.8605
-20 -19 -1 -1.6210 -0.0426
-20 -18 -2 -1.2711 0.8524
-20 -18 -1 2.0889 -0.8412
-20 -17 -3 0.3340 -0.9464
-20 -17 -2 0.1786 -0.5047
-20 -17 -1 -1.3316 -0.4414
-20 -16 -3 0.0128 -0.8545
-20 -16 -2 1.0475 0.5439
-20 -16 -1 -0.1579 -0.0838
-20 -15 -3 0.5184 -0.1477
-20 -15 -2 -1.2148 -1.4001
-20 -15 -1 -1.2211 0.5350
-20 -14 -3 -1.1331 -1.7113
-20 -14 -2 -0.1007 -0.1208
-20 -14 -1 -0.5407 1.7735
-20 -13 -3 0.1024 -1.9129
-20 -13 -2 0.2107 0.2275
-20 -13 -1 -1.5023 0.5569
-20 -12 -3 -0.2005 -1.8103
-20 -12 -2 -1.4396 -0.1128
-20 -12 -1 1.0392 0.9965
-20 -11 -3 0.4147 -0.0104
-20 -11 -2 0.6082 2.5058
-20 -11 -1 -1.0177 -0.8472
-20 -10 -3 -0.1407 -0.5145
-20 -10 -2 -2.6266 2.5953
-20 -10 -1 0.1682 0.2305
-20 -9 -4 0.6366 -0.9426
-20 -9 -3 -1.3281 1.0608
-20 -9 -2 0.3700 2.1629
-20 -9 -1 2.2810 1.4031
-20 -8 -4 -0.2652 0.2081
-20 -8 -3 -1.6931 -1.6389
-20 -8 -2 1.7174 0.4585
-20 -8 -1 -1.9978 1.4440
-20 -7 -4 0.4339 -1.0881
-20 -7 -3 -1.4425 -0.6670
-20 -7 -2 -0.1284 -0.4956
-20 -7 -1 2.2847 -1.9345
-20 -6 -4 0.8286 0.1097
-20 -6 -3 1.2830 0.9485
-20 -6 -2 2.3115 0.1974
-20 -6 -1 -0.5736 0.4959
-20 -5 -4 -0.8376 -0.8052
-20 -5 -3 0.5366 -0.3508
-20 -5 -2 -0.0876 -1.3696
-20 -5 -1 -0.2103 -1.9404
-20 -4 -4 0.3201 1.0794
-20 -4 -3 1.1627 0.4918
-20 -4 -2 -0.1479 -0.9317
-20 -4 -1 1.7484 -0.9696
-20 -3 -4 -1.4691 -1.6326
-20 -3 -3 1.1312 1.5232
-20 -3 -2 -0.3145 1.3418
-20 -3 -1 -0.1389 0.6793
-20 -2 -4 -1.0465 -0.4529
-20 -2 -3 -1.7148 -0.7785
-20 -2 -2 -1.3017 -2.8651
-20 -2 -1 0.7486 -0.0680
-20 -1 -4 -0.7346 -0.1612
-20 -1 -3 0.1418 0.9911
-20 -1 -2 -0.7027 2.0612
-20 -1 -1 -0.4183 1.1582
-20 0 -4 -1.1712 -0.6229
-20 0 -3 0.4646 1.0073
-20 0 -2 -1.8436 -0.9253
-20 0 -1 -0.7651 -0.2913
-19 -23 -1 -1.3827 0.3374
-19 -22 -1 0.5726 1.1550
-19 -21 -2 1.6431 -2.0048
-19 -21 -1 1.0542 -0.1985
-19 -20 -2 1.4798 -1.3904
-19 -20 -1 -0.6707 0.3237
-19 -19 -2 -0.0848 -0.1074
-19 -19 -1 2.0304 0.1106
-19 -18 -2 -1.1483 0.1713
-19 -18 -1 0.6341 -0.3382
-19 -17 -3 -1.5716 -0.2389
-19 -17 -2 0.8463 0.2577
-19 -17 -1 -0.3470 -0.7181
-19 -16 -3 0.9469 1.3771
-19 -16 -2 -0.1090 -0.4721
-19 -16 -1 1.5906 -1.7581
-19 -15 -3 0.6666 0.7024
-19 -15 -2 -0.3161 -0.4671
-19 -15 -1 0.6754 -0.3161
-19 -14 -3 1.4152 2.0682
-19 -14 -2 1.6559 -0.2427
-19 -14 -1 0.7807 0.2676
-19 -13 -3 0.2813 -0.3641
-19 -13 -2 0.3604 -2.3232
-19 -13 -1 0.1192 1.6816
-19 -12 -3 0.4493 0.0712
-19 -12 -2 1.6063 -0.3162
-19 -12 -1 -0.1036 0.3758
-19 -11 -4 -0.0447 -0.0476
-19 -11 -3 0.6452 -0.8834
-19 -11 -2 0.3348 -0.5151
-19 -11 -1 -1.1457 -2.7143
-19 -10 -4 -1.2006 -0.3338
-19 -10 -3 0.2999 -0.4684
-19 -10 -2 -2.2690 0.5835
-19 -10 -1 1.0762 -0.6910
-19 -9 -4 -0.7555 -0.3585
-19 -9 -3 0.5993 -0.8453
-19 -9 -2 -0.0276 1.1057
-19 -9 -1 -1.7987 0.1375
-19 -8 -4 -0.7985 1.3786
-19 -8 -3 -1.1445 -0.5739
-19 -8 -2 -2.6437 1.0610
-19 -8 -1 0.6487 -0.2841
-19 -7 -4 0.6958 -1.1115
-19 -7 -3 -0.5879 -1.1800
-19 -7 -2 1.2217 0.9863
-19 -7 -1 -1.1905 2.4136
-19 -6 -4 0.3432 -0.7626
-19 -6 -3 -1.5252 -1.6607
-19 -6 -2 0.6417 -0.0568
-19 -6 -1 -1.6453 1.0009
-19 -5 -4 0.8028 0.2602
-19 -5 -3 -0.3705 -0.6009
-19 -5 -2 -0.9745 -0.0384
-19 -5 -1 0.5372 -1.4982
-19 -4 -4 1.4811 -0.2391
-19 -4 -3 2.0978 0.5473
-19 -4 -2 2.1906 2.8217
-19 -4 -1 -1.7497 0.9896
-19 -3 -4 0.2730 -0.5072
-19 -3 -3 -0.3902 -0.6340
-19 -3 -2 -0.3835 -0.9655
-19 -3 -1 1.9460 -2.8462
-19 -2 -4 0.7352 0.9199
-19 -2 -3 0.4501 -0.1773
-19 -2 -2 1.1901 1.9615
-19 -2 -1 0.3564 1.3064
-19 -1 -4 -1.0595 -1.6941
-19 -1 -3 0.6439 0.8650
-19 -1 -2 0.7188 3.1463
-19 -1 -1 -0.7695 0.4402
-18 -23 -1 0.5140 0.9282
-18 -22 -1 -1.2623 -0.2002
-18 -21 -2 0.1040 0.1478
-18 -21 -1 -1.9131 -0.4972
-18 -20 -2 0.8138 -0.6593
-18 -20 -1 0.3192 1.6550
-18 -19 -2 -0.3728 0.2452
-18 -19 -1 0.6381 -0.0587
-18 -18 -3 -0.4132 -0.5583
-18 -18 -2 0.6651 -0.6939
-18 -18 -1 -0.8509 0.9241
-18 -17 -3 -0.7297 0.6487
-18 -17 -2 -0.1256 -0.1899
-18 -17 -1 -0.2242 0.3768
-18 -16 -3 -1.0492 -0.7930
-18 -16 -2 -1.1617 0.6107
-18 -16 -1 -1.3284 -0.2059
-18 -15 -3 -1.1490 0.7606
-18 -15 -2 -0.4606 1.1590
-18 -15 -1 -0.1567 -1.9718
-18 -14 -3 -0.0255 -0.0686
-18 -14 -2 -0.8264 -1.3897
-18 -14 -1 0.6946 -0.2819
-18 -13 -3 0.3803 0.5700
-18 -13 -2 -1.3710 0.1716
-18 -13 -1 0.7224 3.7133
-18 -12 -4 2.0383 0.7517
-18 -12 -3 0.7170 2.2124
-18 -12 -2 2.8723 -1.1350
-18 -12 -1 0.4386 0.7013
-18 -11 -4 1.1527 0.4573
-18 -11 -3 0.0830 0.5355
-18 -11 -2 0.5615 -1.3006
-18 -11 -1 0.5446 1.8247
-18 -10 -4 1.2337 -1.0364
-18 -10 -3 0.9332 1.0491
-18 -10 -2 1.5397 -0.2122
-18 -10 -1 0.4215 -0.4807
-18 -9 -4 -0.4173 0.2698
-18 -9 -3 0.0911 2.0942
-18 -9 -2 -1.2728 0.1493
-18 -9 -1 2.6750 -2.9060
-18 -8 -4 -0.8161 0.6247
-18 -8 -3 0.6812 1.1395
-18 -8 -2 -0.8268 0.8972
-18 -8 -1 0.9906 -0.2374
-18 -7 -4 -0.5328 0.0052
-18 -7 -3 -0.5164 -0.6433
-18 -7 -2 1.7392 -0.9320
-18 -7 -1 0.3473 1.0050
-18 -6 -4 -1.2037 1.5634
-18 -6 -3 -0.9863 0.4369
-18 -6 -2 -1.3592 -0.8101
-18 -6 -1 1.3480 -1.5708
-18 -5 -4 -0.3087 -1.0865
-18 -5 -3 0.4590 -1.1135
-18 -5 -2 1.7254 -0.7864
-18 -5 -1 -3.2858 2.1825
-18 -4 -4 0.3903 -0.5956
-18 -4 -3 -0.8058 -0.3663
-18 -4 -2 -1.1620 -1.9954
-18 -4 -1 -0.0072 -1.0572
-18 -3 -4 0.6112 0.7406
-18 -3 -3 0.1927 -0.2510
-18 -3 -2 -1.9263 -1.8281
-18 -3 -1 -0.0492 0.2804
-18 -2 -4 0.9455 -0.2993
-18 -2 -3 1.0043 0.2743
-18 -2 -2 1.2987 1.6691
-18 -2 -1 -1.9478 0.1985
-18 -1 -4 0.9239 -0.0867
-18 -1 -3 -1.0256 -0.7083
-18 -1 -2 -1.6570 -2.2447
-18 -1 -1 2.2917 -1.2990
-18 0 -4 0.7510 1.1802
-18 0 -3 0.1656 0.4095
-18 0 -2 1.0018 3.2983
-18 0 -1 -1.5265 2.8048
-17 -24 -1 0.1001 0.3439
-17 -23 -1 1.0030 0.5739
-17 -22 -2 0.1959 0.6757
-17 -22 -1 -2.3770 -3.0109
-17 -21 -2 -0.2118 0.2073
-17 -21 -1 0.5862 2.1614
-17 -20 -2 -0.3076 1.3573
-17 -20 -1 -1.8905 -0.8808
-17 -19 -3 0.4375 -0.6065
-17 -19 -2 0.1909 0.3328
-17 -19 -1 0.7361 -1.1124
-17 -18 -3 0.0791 0.1486
-17 -18 -2 0.2551 -0.6632
-17 -18 -1 1.1322 0.1158
-17 -17 -3 1.5040 -0.6869
-17 -17 -2 -0.3810 -0.0452
-17 -17 -1 0.3680 1.2763
-17 -16 -3 -0.3230 0.4601
-17 -16 -2 0.9078 0.0720
-17 -16 -1 -1.0390 -0.7051
-17 -15 -3 -0.5985 0.0901
-17 -15 -2 1.0822 -0.8767
-17 -15 -1 -1.3367 -3.2800
-17 -14 -3 -0.1218 -1.6808
-17 -14 -2 -2.1714 1.1602
-17 -14 -1 -1.0598 -0.7135
-17 -13 -4 -1.9036 1.0722
-17 -13 -3 -0.6730 0.4141
-17 -13 -2 -0.9750 1.0725
-17 -13 -1 -0.0229 -2.3897
-17 -12 -4 -1.9816 -0.4153
-17 -12 -3 -0.2414 -1.6586
-17 -12 -2 -0.3715 -1.3880
-17 -12 -1 -0.8748 1.4559
-17 -11 -4 -0.1487 1.4061
-17 -11 -3 0.5947 -1.5971
-17 -11 -2 -0.0062 -0.0790
-17 -11 -1 -2.5914 4.4756
-17 -10 -4 1.2209 -0.1391
-17 -10 -3 -0.1270 0.2051
-17 -10 -2 1.4083 -0.9615
-17 -10 -1 -0.7715 -0.7367
-17 -9 -4 0.3480 0.1675
-17 -9 -3 0.9608 0.2076
-17 -9 -2 -2.7178 0.8532
-17 -9 -1 -0.7423 0.9167
-17 -8 -4 0.7523 -1.1665
-17 -8 -3 -0.0447 -0.3114
-17 -8 -2 -0.3937 -0.3781
-17 -8 -1 0.9511 1.3285
-17 -7 -4 -0.2578 1.4387
-17 -7 -3 -0.7903 2.5307
-17 -7 -2 -2.2477 2.0646
-17 -7 -1 3.1978 -0.3265
-17 -6 -4 -0.2259 0.3446
-17 -6 -3 0.3735 0.1408
-17 -6 -2 1.8218 1.6039
-17 -6 -1 0.0316 0.4344
-17 -5 -4 -0.2048 0.5441
-17 -5 -3 -1.1438 -0.1388
-17 -5 -2 2.4475 -0.5154
-17 -5 -1 1.7218 0.1856
-17 -4 -4 -0.9813 1.1422
-17 -4 -3 -0.2269 0.5053
-17 -4 -2 -0.6032 -0.3885
-17 -4 -1 2.1645 -1.1497
-17 -3 -4 -1.3437 -0.0871
-17 -3 -3 1.0012 -0.2198
-17 -3 -2 2.3030 -0.7394
-17 -3 -1 -2.3038 1.4863
-17 -2 -4 0.0719 -0.8205
-17 -2 -3 -0.0389 -0.5669
-17 -2 -2 -0.6403 -2.4620
-17 -2 -1 2.2897 -2.2511
-17 -1 -4 0.5024 -0.7834
-17 -1 -3 -0.8387 -0.1150
-17 -1 -2 -2.2475 -2.2673
-17 -1 -1 1.3666 1.3208
-16 -24 -1 1.8279 1.7625
-16 -23 -1 -0.4335 -2.3267
-16 -22 -2 -0.3160 0.1308
-16 -22 -1 2.2864 1.0704
-16 -21 -2 0.0461 -0.1354
-16 -21 -1 -0.9981 1.5225
-16 -20 -2 0.5715 0.0379
-16 -20 -1 -1.9329 -1.3662
-16 -19 -3 -1.0553 -0.3166
-16 -19 -2 1.3775 -0.4269
-16 -19 -1 0.6622 1.0350
-16 -18 -3 -0.2498 -0.8931
-16 -18 -2 -0.3420 1.9460
-16 -18 -1 -0.8126 0.3644
-16 -17 -3 -0.1369 -0.3021
-16 -17 -2 -0.2004 0.3842
-16 -17 -1 3.0105 1.1726
-16 -16 -3 -1.4057 0.4870
-16 -16 -2 0.5546 -0.7906
-16 -16 -1 0.4050 0.1897
-16 -15 -3 0.9732 -0.4125
-16 -15 -2 0.9148 -1.0309
-16 -15 -1 0.2542 1.7300
-16 -14 -4 2.1160 0.2932
-16 -14 -3 -0.6443 1.4484
-16 -14 -2 0.0936 0.6855
-16 -14 -1 -0.2797 -2.9651
-16 -13 -4 0.6141 -0.2510
-16 -13 -3 -0.4680 0.7489
-16 -13 -2 0.7165 -1.3052
-16 -13 -1 1.6122 -5.0744
-16 -12 -4 -1.1176 -0.7656
-16 -12 -3 0.9078 -0.6151
-16 -12 -2 -1.0629 0.6386
-16 -12 -1 0.8992 0.6407
-16 -11 -4 -0.5102 0.5933
-16 -11 -3 -1.1215 1.1442
-16 -11 -2 2.7623 -0.2896
-16 -11 -1 0.0175 -1.9914
-16 -10 -4 -0.2374 -0.5881
-16 -10 -3 0.7497 -0.6516
-16 -10 -2 1.7464 -0.2371
-16 -10 -1 -2.1781 -0.2735
-16 -9 -4 0.3945 0.2071
-16 -9 -3 1.4825 -2.0394
-16 -9 -2 1.3822 -1.5768
-16 -9 -1 -2.0857 0.2382
-16 -8 -4 -0.4991 -0.4646
-16 -8 -3 -0.0277 0.0751
-16 -8 -2 -2.0478 -0.5956
-16 -8 -1 -0.7395 -1.0864
-16 -7 -4 -0.2729 -0.5819
-16 -7 -3 1.5532 -0.8175
-16 -7 -2 -3.9168 1.1154
-16 -7 -1 -1.8265 0.4092
-16 -6 -4 0.3411 -0.6845
-16 -6 -3 -0.4961 -1.1565
-16 -6 -2 -0.9462 -1.4034
-16 -6 -1 0.1562 2.5622
-16 -5 -4 0.4582 1.1707
-16 -5 -3 -0.6477 0.9381
-16 -5 -2 -1.9542 2.8491
-16 -5 -1 -0.1129 -0.0143
-16 -4 -4 0.2512 -0.2512
-16 -4 -3 -0.0614 -0.6298
-16 -4 -2 1.4648 1.3794
-16 -4 -1 -1.0417 -0.0997
-16 -3 -4 0.0249 1.8663
-16 -3 -3 0.2876 -0.0402
-16 -3 -2 1.4047 0.2434
-16 -3 -1 0.6356 -1.5120
-16 -2 -4 -0.4460 0.7516
-16 -2 -3 0.0577 -0.1144
-16 -2 -2 0.0507 0.7465
-16 -2 -1 1.3573 -0.2582
-16 -1 -4 -1.2505 1.2145
-16 -1 -3 1.2971 -0.4310
-16 -1 -2 2.6565 0.0078
-16 -1 -1 -1.6566 -0.6315
-16 0 -4 0.4211 -0.9762
-16 0 -3 0.5773 -1.4561
-16 0 -2 0.7898 -0.5848
-16 0 -1 3.0701 -2.2974
-15 -25 -1 -0.8454 0.2162
-15 -24 -1 0.0872 -0.0697
-15 -23 -2 -0.0790 0.4191
-15 -23 -1 0.4321 -0.6578
-15 -22 -2 -1.0804 1.1115
-15 -22 -1 2.1178 1.7451
-15 -21 -2 -1.5241 0.3551
-15 -21 -1 -1.0787 -2.0496
-15 -20 -3 0.6659 0.8489
-15 -20 -2 -0.9869 -0.9058
-15 -20 -1 2.2915 1.3512
-15 -19 -3 0.7804 -0.7562
-15 -19 -2 -0.0165 0.4574
-15 -19 -1 -3.5835 0.8527
-15 -18 -3 1.6096 -0.4550
-15 -18 -2 0.4054 0.2192
-15 -18 -1 -0.3209 -0.0672
-15 -17 -3 -0.6382 -0.5317
-15 -17 -2 0.1214 0.9683
-15 -17 -1 0.4326 -0.2855
-15 -16 -3 0.5016 -0.8926
-15 -16 -2 0.0201 1.8112
-15 -16 -1 0.3224 3.4007
-15 -15 -3 -0.7613 -0.0459
-15 -15 -2 -0.1745 0.8774
-15 -15 -1 0.3568 3.0357
-15 -14 -4 0.5511 0.4919
-15 -14 -3 -2.5415 0.2615
-15 -14 -2 -0.3691 -0.2420
-15 -14 -1 -1.5569 0.2963
-15 -13 -4 1.4385 -0.7159
-15 -13 -3 0.9251 -1.2921
-15 -13 -2 -1.0969 -0.4414
-15 -13 -1 0.9672 1.0433
-15 -12 -4 0.0092 0.4827
-15 -12 -3 -1.5031 0.6931
-15 -12 -2 -2.5154 0.7329
-15 -12 -1 0.5176 -1.4979
-15 -11 -4 0.1404 -0.3653
-15 -11 -3 -1.6328 0.9250
-15 -11 -2 -0.1047 -0.7712
-15 -11 -1 1.9708 -1.2641
-15 -10 -4 0.5857 -0.0571
-15 -10 -3 0.5747 0.1719
-15 -10 -2 1.9941 -0.3301
-15 -10 -1 0.6545 2.0768
-15 -9 -4 0.8696 0.2145
-15 -9 -3 -1.4722 2.4980
-15 -9 -2 4.8752 -0.1513
-15 -9 -1 -0.0629 -2.1178
-15 -8 -4 0.8748 -1.3560
-15 -8 -3 0.6879 0.9463
-15 -8 -2 1.5625 1.3188
-15 -8 -1 -1.2757 -2.6629
-15 -7 -4 0.7361 -0.8170
-15 -7 -3 1.1276 -0.0668
-15 -7 -2 0.6457 -2.4563
-15 -7 -1 2.2806 -1.4236
-15 -6 -4 -1.8042 0.2827
-15 -6 -3 0.0348 1.2513
-15 -6 -2 -2.5007 -0.3265
-15 -6 -1 -0.9538 1.4556
-15 -5 -4 -0.3168 -1.8790
-15 -5 -3 0.3844 -0.9367
-15 -5 -2 -1.2373 0.7732
-15 -5 -1 -1.9543 0.4442
-15 -4 -4 0.3356 -0.9292
-15 -4 -3 0.2864 -0.2933
-15 -4 -2 -0.9517 -2.4275
-15 -4 -1 0.1432 1.9419
-15 -3 -4 0.8696 -0.0769
-15 -3 -3 -0.2047 0.5540
-15 -3 -2 -2.0161 2.0410
-15 -3 -1 -0.4609 -0.5532
-15 -2 -4 -0.4078 -0.2818
-15 -2 -3 -0.6919 0.4776
-15 -2 -2 -0.4193 -0.7831
-15 -2 -1 -0.8577 0.4577
-15 -1 -4 -0.6227 1.9051
-15 -1 -3 1.4341 -0.6346
-15 -1 -2 1.4591 -0.8071
-15 -1 -1 -1.0608 -2.3491
-14 -25 -1 -0.2594 -0.3631
-14 -24 -1 -0.2961 -0.4599
-14 -23 -2 0.8814 -0.2227
-14 -23 -1 -0.4674 0.1305
-14 -22 -2 1.8091 -1.5032
-14 -22 -1 -0.9652 -1.5507
-14 -21 -2 0.0646 -0.0318
-14 -21 -1 1.3105 -1.1173
-14 -20 -3 -0.4558 1.2035
-14 -20 -2 -0.7089 0.6248
-14 -20 -1 1.2799 0.0023
-14 -19 -3 0.4084 1.3441
-14 -19 -2 -0.9732 -0.6646
-14 -19 -1 -1.6603 -0.3125
-14 -18 -3 0.6511 0.2755
-14 -18 -2 -0.7786 -2.0268
-14 -18 -1 0.9487 -1.5531
-14 -17 -3 1.9650 -0.8320
-14 -17 -2 -0.4027 1.0858
-14 -17 -1 -2.1019 -0.2317
-14 -16 -3 2.6870 -0.4642
-14 -16 -2 1.0541 0.0110
-14 -16 -1 2.1118 -0.9626
-14 -15 -4 -2.0512 0.0529
-14 -15 -3 -0.1387 0.3575
-14 -15 -2 -0.1168 0.8771
-14 -15 -1 -0.9492 0.2826
-14 -14 -4 0.2840 1.4461
-14 -14 -3 1.5047 0.1749
-14 -14 -2 2.4059 0.1855
-14 -14 -1 0.8632 3.1253
-14 -13 -4 -0.3012 -0.9205
-14 -13 -3 0.4347 -0.1666
-14 -13 -2 -0.4483 1.6503
-14 -13 -1 -2.0148 0.5263
-14 -12 -4 -0.3948 0.5318
-14 -12 -3 -1.8845 -0.4151
-14 -12 -2 -2.0613 0.6353
-14 -12 -1 -0.0889 -1.4445
-14 -11 -4 -0.5973 0.2945
-14 -11 -3 0.7948 -2.8946
-14 -11 -2 -3.0882 -0.4929
-14 -11 -1 1.7941 1.9358
-14 -10 -4 -1.6701 1.9968
-14 -10 -3 -1.1848 -0.6312
-14 -10 -2 -2.1767 0.0978
-14 -10 -1 -0.9729 1.2068
-14 -9 -4 -0.4881 0.4165
-14 -9 -3 -2.1166 -0.7605
-14 -9 -2 0.7639 -0.2934
-14 -9 -1 -1.3518 1.5793
-14 -8 -4 2.4836 0.2668
-14 -8 -3 0.2903 -0.5018
-14 -8 -2 2.4721 -0.6429
-14 -8 -1 0.2167 0.0417
-14 -7 -4 0.8705 0.7856
-14 -7 -3 -0.7454 2.2113
-14 -7 -2 1.7178 0.5994
-14 -7 -1 1.1309 -1.4959
-14 -6 -4 0.5365 -0.3669
-14 -6 -3 -1.0127 0.9347
-14 -6 -2 0.4491 2.2068
-14 -6 -1 -1.1625 -2.6597
-14 -5 -4 0.5675 -0.3752
-14 -5 -3 -0.3848 0.8501
-14 -5 -2 0.1199 -1.8285
-14 -5 -1 1.9682 0.8214
-14 -4 -4 -0.9973 1.1074
-14 -4 -3 0.2491 0.8642
-14 -4 -2 -0.7830 0.7806
-14 -4 -1 -2.8341 2.4007
-14 -3 -4 0.3109 -1.8050
-14 -3 -3 -0.7732 -0.2617
-14 -3 -2 0.3841 1.7848
-14 -3 -1 -0.6653 1.2701
-14 -2 -4 0.5263 -0.9696
-14 -2 -3 0.8327 0.2531
-14 -2 -2 -1.1862 -2.0203
-14 -2 -1 1.4225 1.4851
-14 -1 -4 0.7716 -0.4325
-14 -1 -3 -0.2116 1.0022
-14 -1 -2 -1.5505 1.8113
-14 -1 -1 1.6073 1.2402
-14 0 -4 -1.5174 -0.7773
-14 0 -3 -1.2182 0.8457
-14 0 -2 0.0178 -2.3426
-14 0 -1 1.0914 1.5463
-13 -25 -1 0.9200 1.1673
-13 -24 -2 -1.7212 1.9980
-13 -24 -1 0.2115 -0.2627
-13 -23 -2 -0.1978 -0.7983
-13 -23 -1 0.6767 0.2332
-13 -22 -2 0.9641 -0.6609
-13 -22 -1 -1.1265 0.7394
-13 -21 -3 -1.3187 -1.2475
-13 -21 -2 0.1210 0.5423
-13 -21 -1 1.1787 -1.3564
-13 -20 -3 -1.1899 0.4475
-13 -20 -2 1.9070 -0.1199
-13 -20 -1 -0.4594 -0.3432
-13 -19 -3 -1.4848 1.1126
-13 -19 -2 0.5892 -1.5025
-13 -19 -1 0.6957 -0.9542
-13 -18 -3 -1.0066 1.1385
-13 -18 -2 -0.5240 -0.1091
-13 -18 -1 -1.0307 0.5867
-13 -17 -3 -0.7686 0.1340
-13 -17 -2 0.0932 -0.4808
-13 -17 -1 -0.3821 -0.0640
-13 -16 -4 -1.1252 -1.3441
-13 -16 -3 -0.3070 -1.1351
-13 -16 -2 -1.3339 -0.6482
-13 -16 -1 0.1471 -3.3083
-13 -15 -4 0.4493 0.6547
-13 -15 -3 1.2524 -0.5398
-13 -15 -2 0.3007 0.2227
-13 -15 -1 0.6991 1.6159
-13 -14 -4 -0.0712 0.5007
-13 -14 -3 1.8787 0.2797
-13 -14 -2 1.6423 -0.8433
-13 -14 -1 0.7822 -0.5093
-13 -13 -4 -0.2997 -0.7117
-13 -13 -3 0.3556 1.8747
-13 -13 -2 0.6642 0.1097
-13 -13 -1 -2.4172 0.0773
-13 -12 -4 1.3427 0.1699
-13 -12 -3 1.3379 0.6050
-13 -12 -2 2.6749 -1.2455
-13 -12 -1 2.9269 0.5207
-13 -11 -4 0.0771 -0.8655
-13 -11 -3 1.9132 0.4049
-13 -11 -2 -1.7059 2.5939
-13 -11 -1 -0.9094 -1.6808
-13 -10 -4 -1.9202 -0.0136
-13 -10 -3 -1.1317 -0.1907
-13 -10 -2 -1.1525 0.6674
-13 -10 -1 2.9043 -2.2452
-13 -9 -4 -1.1969 0.4678
-13 -9 -3 0.1849 -2.3698
-13 -9 -2 -0.7941 -1.7260
-13 -9 -1 0.0748 3.1946
-13 -8 -4 -1.5656 1.7111
-13 -8 -3 0.6397 -1.0331
-13 -8 -2 0.3125 -0.3568
-13 -8 -1 -1.3428 0.8594
-13 -7 -4 -0.5528 0.1325
-13 -7 -3 -0.6234 -1.9770
-13 -7 -2 1.3566 -0.3909
-13 -7 -1 -0.2874 -0.1481
-13 -6 -4 2.1598 -0.2361
-13 -6 -3 0.2161 -0.5894
-13 -6 -2 0.6571 -0.9012
-13 -6 -1 3.0601 -2.6653
-13 -5 -4 -0.1792 1.0080
-13 -5 -3 -0.0933 1.1042
-13 -5 -2 -1.4978 -0.3611
-13 -5 -1 1.5565 0.0274
-13 -4 -4 -0.7250 1.2155
-13 -4 -3 -2.0344 0.3920
-13 -4 -2 1.2024 2.0666
-13 -4 -1 -3.3366 -2.8807
-13 -3 -5 -1.6078 1.9441
-13 -3 -4 0.1335 -0.1941
-13 -3 -3 -1.4644 -0.1180
-13 -3 -2 0.1447 -1.1543
-13 -3 -1 -1.8517 0.8112
-13 -2 -5 0.3225 -1.5146
-13 -2 -4 1.2501 1.2280
-13 -2 -3 0.9532 -0.1868
-13 -2 -2 -1.2874 1.7246
-13 -2 -1 -4.4260 -0.2479
-13 -1 -5 0.5254 0.7061
-13 -1 -4 0.5349 -0.0128
-13 -1 -3 0.2370 0.2109
-13 -1 -2 0.5277 2.5173
-13 -1 -1 1.7616 2.4807
-12 -26 -1 -1.5254 1.5821
-12 -25 -1 0.2230 0.3424
-12 -24 -2 -0.9719 -1.1441
-12 -24 -1 0.0252 -1.0974
-12 -23 -2 1.4206 -0.7092
-12 -23 -1 -0.1920 2.8343
-12 -22 -2 -2.3920 1.3419
-12 -22 -1 -0.5924 0.5825
-12 -21 -3 -0.4337 -0.3345
-12 -21 -2 -0.7375 0.4598
-12 -21 -1 2.0586 0.8176
-12 -20 -3 0.4671 -1.2256
-12 -20 -2 0.1125 0.6631
-12 -20 -1 -0.3699 0.7287
-12 -19 -3 0.3806 -0.0395
-12 -19 -2 -0.7475 -0.1745
-12 -19 -1 1.4925 -1.8948
-12 -18 -3 -0.5850 2.0916
-12 -18 -2 0.8948 0.1048
-12 -18 -1 -0.4449 2.4113
-12 -17 -3 -1.4480 0.4472
-12 -17 -2 -0.0684 -1.7469
-12 -17 -1 -0.0981 -2.5615
-12 -16 -4 0.7099 -1.5565
-12 -16 -3 0.2634 -0.0566
-12 -16 -2 -0.4392 1.0073
-12 -16 -1 -1.4227 1.8538
-12 -15 -4 0.3084 0.0076
-12 -15 -3 -1.5656 -1.2217
-12 -15 -2 0.0829 0.9526
-12 -15 -1 2.2297 -0.8202
-12 -14 -4 -0.7956 -1.6832
-12 -14 -3 -0.4061 -0.7203
-12 -14 -2 -0.9719 2.2952
-12 -14 -1 -1.5566 -1.6605
-12 -13 -4 -0.2991 0.5235
-12 -13 -3 -0.2431 -0.0308
-12 -13 -2 1.6326 -2.2386
-12 -13 -1 1.0077 2.6438
-12 -12 -4 0.9337 0.0162
-12 -12 -3 1.1518 0.4499
-12 -12 -2 -0.6589 -0.4249
-12 -12 -1 -3.6608 2.0797
-12 -11 -4 0.8299 -1.1352
-12 -11 -3 0.7315 1.4066
-12 -11 -2 -0.5754 0.7290
-12 -11 -1 -0.7279 -2.4979
-12 -10 -4 1.4921 -1.1122
-12 -10 -3 0.1171 0.1789
-12 -10 -2 -0.0060 -1.0571
-12 -10 -1 3.7704 1.1657
-12 -9 -4 -0.3278 -0.2539
-12 -9 -3 1.5049 1.3005
-12 -9 -2 -2.0867 2.6551
-12 -9 -1 -2.2916 -0.2108
-12 -8 -4 -1.8261 -0.4769
-12 -8 -3 -0.7302 0.1625
-12 -8 -2 1.2346 0.8037
-12 -8 -1 1.2170 -0.8461
-12 -7 -4 -0.0732 -0.1898
-12 -7 -3 -0.1352 -0.6475
-12 -7 -2 2.0696 -1.7271
-12 -7 -1 -1.6879 1.1272
-12 -6 -4 0.0252 -0.5965
-12 -6 -3 1.7235 -0.9878
-12 -6 -2 0.0212 0.1484
-12 -6 -1 1.2744 0.9797
-12 -5 -5 0.7832 -0.1151
-12 -5 -4 -0.0500 -0.5781
-12 -5 -3 1.3675 -0.8870
-12 -5 -2 0.7030 -0.5615
-12 -5 -1 3.1346 -1.5809
-12 -4 -5 -0.5647 0.6610
-12 -4 -4 -0.1935 -0.4501
-12 -4 -3 -0.3720 0.5060
-12 -4 -2 0.3642 -1.1443
-12 -4 -1 5.7153 -2.1442
-12 -3 -5 -0.3067 -2.0417
-12 -3 -4 -0.6817 -0.3948
-12 -3 -3 -0.9039 0.8995
-12 -3 -2 -2.7902 -1.7262
-12 -3 -1 -1.3740 -0.4576
-12 -2 -5 0.4437 0.0898
-12 -2 -4 -1.2865 1.0514
-12 -2 -3 -1.2479 0.2069
-12 -2 -2 1.3020 0.8625
-12 -2 -1 -2.5963 -3.3808
-12 -1 -5 0.0181 0.5096
-12 -1 -4 0.0048 -0.9994
-12 -1 -3 -2.0757 -0.2225
-12 -1 -2 -1.4217 -1.5349
-12 -1 -1 -2.8602 -2.0997
-12 0 -5 0.8017 -1.4418
-12 0 -4 2.2513 0.2497
-12 0 -3 1.1560 -0.5083
-12 0 -2 -2.5325 1.0235
-12 0 -1 -5.2227 -2.3272
-11 -26 -1 -0.1970 0.6676
-11 -25 -1 1.1545 -1.5579
-11 -24 -2 1.4527 -1.3669
-11 -24 -1 -0.6184 -0.8232
-11 -23 -2 0.6951 0.5602
-11 -23 -1 -1.6228 -0.6931
-11 -22 -2 -0.3540 -1.9515
-11 -22 -1 -0.1023 -1.6827
-11 -21 -3 1.2768 0.2066
-11 -21 -2 2.2013 0.1405
-11 -21 -1 -1.6413 3.3954
-11 -20 -3 0.2595 -2.6294
-11 -20 -2 -1.9060 -0.3075
-11 -20 -1 -1.0085 -1.6475
-11 -19 -3 0.1155 0.7618
-11 -19 -2 0.1737 1.6661
-11 -19 -1 1.3330 2.0390
-11 -18 -3 -1.2968 0.1106
-11 -18 -2 -0.7467 -0.5348
-11 -18 -1 0.8229 -1.5671
-11 -17 -4 0.0293 1.3027
-11 -17 -3 2.0133 1.3177
-11 -17 -2 -0.4085 -1.9534
-11 -17 -1 -1.2193 -0.7355
-11 -16 -4 0.6807 0.0990
-11 -16 -3 -0.1713 1.2688
-11 -16 -2 -1.4958 -2.6874
-11 -16 -1 0.0850 2.0749
-11 -15 -4 -0.1284 0.8583
-11 -15 -3 -0.9922 -0.3799
-11 -15 -2 -0.6022 0.9192
-11 -15 -1 0.6317 -3.2372
-11 -14 -4 0.3791 -0.7552
-11 -14 -3 0.9295 -1.0731
-11 -14 -2 1.7754 1.1336
-11 -14 -1 1.3534 0.4447
-11 -13 -4 -0.6550 0.8648
-11 -13 -3 -1.1579 -0.6997
-11 -13 -2 0.6485 1.1396
-11 -13 -1 1.9448 0.4567
-11 -12 -4 -0.4733 -0.3486
-11 -12 -3 0.2023 1.0185
-11 -12 -2 1.1287 2.4567
-11 -12 -1 -2.4016 -1.7398
-11 -11 -4 0.0794 0.2862
-11 -11 -3 -0.6784 -0.2486
-11 -11 -2 1.9290 -3.3361
-11 -11 -1 2.3002 -0.3148
-11 -10 -4 1.0271 0.3185
-11 -10 -3 0.9027 -0.4710
-11 -10 -2 -3.5801 0.1320
-11 -10 -1 -4.1957 4.1656
-11 -9 -4 0.4884 -0.0941
-11 -9 -3 0.7106 -0.3790
-11 -9 -2 -1.7334 1.3340
-11 -9 -1 1.9585 -3.0820
-11 -8 -4 0.7530 -0.0582
-11 -8 -3 -0.3711 0.1836
-11 -8 -2 -0.4526 -1.0181
-11 -8 -1 1.6384 2.4798
-11 -7 -4 -0.9858 1.2510
-11 -7 -3 -0.2180 0.7726
-11 -7 -2 -0.6552 1.6785
-11 -7 -1 -4.3302 1.3764
-11 -6 -5 0.6013 0.7145
-11 -6 -4 0.0526 -0.5719
-11 -6 -3 0.0050 -0.8540
-11 -6 -2 2.1594 1.6327
-11 -6 -1 -2.6857 1.2913
-11 -5 -5 0.8268 0.6151
-11 -5 -4 1.0843 0.2719
-11 -5 -3 0.4424 -0.3830
-11 -5 -2 3.5700 -0.5020
-11 -5 -1 1.3530 -2.0412
-11 -4 -5 -1.3095 -1.1375
-11 -4 -4 1.5585 -1.4578
-11 -4 -3 1.2154 -0.6579
-11 -4 -2 -1.1788 1.2132
-11 -4 -1 0.3996 4.6481
-11 -3 -5 -0.6837 -0.5951
-11 -3 -4 0.2359 0.0012
-11 -3 -3 2.5100 0.2997
-11 -3 -2 1.1342 -0.3903
-11 -3 -1 1.7005 0.1671
-11 -2 -5 -0.8389 0.6638
-11 -2 -4 -1.5919 1.1624
-11 -2 -3 -0.6791 1.1707
-11 -2 -2 0.8716 -0.2711
-11 -2 -1 5.2345 0.6576
-11 -1 -5 1.0446 -2.0389
-11 -1 -4 -0.1996 -1.7525
-11 -1 -3 -2.0924 0.8829
-11 -1 -2 -3.9553 -1.7131
-11 -1 -1 -3.3437 -2.7191
-10 -26 -1 1.4658 2.0921
-10 -25 -2 -0.8755 -1.4567
-10 -25 -1 -0.7837 0.6949
-10 -24 -2 0.4733 2.7033
-10 -24 -1 1.0575 1.2811
-10 -23 -2 -2.7023 0.2458
-10 -23 -1 2.0325 -2.2079
-10 -22 -3 0.0025 2.2152
-10 -22 -2 2.3760 0.5493
-10 -22 -1 0.5913 0.5166
-10 -21 -3 0.7235 -1.1661
-10 -21 -2 -0.5029 -1.0626
-10 -21 -1 -1.6821 -1.5849
-10 -20 -3 -0.6234 -0.2097
-10 -20 -2 1.1085 -0.6876
-10 -20 -1 -0.8560 0.2561
-10 -19 -3 -1.1612 -1.0517
-10 -19 -2 1.1096 1.8950
-10 -19 -1 -0.2631 2.3230
-10 -18 -3 -0.7074 -2.1396
-10 -18 -2 1.2180 0.7695
-10 -18 -1 -1.4073 -2.0316
-10 -17 -4 1.1229 -1.6528
-10 -17 -3 0.8111 1.5817
-10 -17 -2 0.1931 0.0840
-10 -17 -1 -1.6031 2.5507
-10 -16 -4 -1.5040 0.4649
-10 -16 -3 -2.6646 1.7580
-10 -16 -2 -1.9320 -2.0469
-10 -16 -1 0.8255 -2.7739
-10 -15 -4 0.8316 0.2417
-10 -15 -3 1.2483 0.7457
-10 -15 -2 -0.4187 -2.3663
-10 -15 -1 -2.9009 0.2991
-10 -14 -4 -0.2923 0.2267
-10 -14 -3 -0.5744 -1.3174
-10 -14 -2 -3.9384 -4.0183
-10 -14 -1 0.3761 1.4369
-10 -13 -4 0.3556 0.3552
-10 -13 -3 -1.1361 -0.2920
-10 -13 -2 0.0342 3.3030
-10 -13 -1 -0.1365 1.0670
-10 -12 -4 -0.3120 -0.1364
-10 -12 -3 0.3745 0.0207
-10 -12 -2 4.2665 -0.4706
-10 -12 -1 2.8858 -2.9788
-10 -11 -4 -0.9423 0.4295
-10 -11 -3 -0.2280 0.7240
-10 -11 -2 0.5377 0.5522
-10 -11 -1 -1.1151 3.1183
-10 -10 -4 -0.5545 0.2795
-10 -10 -3 -0.2163 1.4819
-10 -10 -2 1.2908 0.2909
-10 -10 -1 -0.4337 -3.7937
-10 -9 -4 0.7605 -0.9173
-10 -9 -3 -0.3124 -0.4361
-10 -9 -2 0.8894 -1.5132
-10 -9 -1 3.4630 -2.5700
-10 -8 -4 -0.1832 0.9318
-10 -8 -3 0.2148 -0.2906
-10 -8 -2 -4.1121 -1.4722
-10 -8 -1 -0.6486 3.1309
-10 -7 -5 -0.7096 1.6859
-10 -7 -4 -0.6166 0.5155
-10 -7 -3 0.1948 -0.8065
-10 -7 -2 -2.1214 0.8234
-10 -7 -1 -0.2150 1.1376
-10 -6 -5 1.5255 1.1623
-10 -6 -4 -0.1944 1.1154
-10 -6 -3 -0.1415 0.2501
-10 -6 -2 1.0830 -2.4108
-10 -6 -1 3.5887 -1.6291
-10 -5 -5 1.8512 -0.9294
-10 -5 -4 -1.1940 1.5184
-10 -5 -3 -1.6419 -0.5293
-10 -5 -2 0.4979 1.3014
-10 -5 -1 -0.0633 1.5775
-10 -4 -5 0.6515 0.7661
-10 -4 -4 1.1296 -1.5607
-10 -4 -3 0.3322 -1.9653
-10 -4 -2 2.4853 1.1743
-10 -4 -1 -3.0318 2.3473
-10 -3 -5 -0.2576 1.8941
-10 -3 -4 1.1573 1.5649
-10 -3 -3 0.8722 -0.6965
-10 -3 -2 5.1806 0.5986
-10 -3 -1 4.8455 -1.1559
-10 -2 -5 -0.9668 -0.5698
-10 -2 -4 1.2360 -0.5257
-10 -2 -3 0.3873 0.0146
-10 -2 -2 -0.4179 1.5047
-10 -2 -1 -3.2719 6.1459
-10 -1 -5 -1.5085 0.9509
-10 -1 -4 0.2198 1.3146
-10 -1 -3 2.0209 -0.1304
-10 -1 -2 2.8951 0.3526
-10 -1 -1 -0.0559 2.9772
-10 0 -5 -0.5282 0.7679
-10 0 -4 -1.0299 3.3774
-10 0 -3 -0.1976 1.2401
-10 0 -2 -0.2745 0.8253
-10 0 -1 3.4341 2.0605
-9 -26 -1 -0.6871 -0.3295
-9 -25 -2 1.8753 -0.2869
-9 -25 -1 -2.4697 -0.0919
-9 -24 -2 -1.0576 0.2083
-9 -24 -1 1.6927 1.2634
-9 -23 -2 0.1227 -0.2268
-9 -23 -1 0.2658 1.7043
-9 -22 -3 2.3995 -0.1180
-9 -22 -2 -0.8887 1.4467
-9 -22 -1 1.6211 0.7707
-9 -21 -3 0.2867 0.3855
-9 -21 -2 -1.0688 -1.0312
-9 -21 -1 1.4083 -1.4851
-9 -20 -3 1.4397 2.3822
-9 -20 -2 0.8753 1.4478
-9 -20 -1 2.1151 1.5483
-9 -19 -3 -0.4345 -2.2371
-9 -19 -2 -1.2333 -1.3820
-9 -19 -1 1.5439 -1.4962
-9 -18 -3 1.3472 -1.6128
-9 -18 -2 1.7444 1.7350
-9 -18 -1 -2.1096 2.8025
-9 -17 -4 -0.4346 -1.4545
-9 -17 -3 -1.2652 -0.8834
-9 -17 -2 0.5702 2.4752
-9 -17 -1 2.1825 0.4293
-9 -16 -4 0.2290 0.6429
-9 -16 -3 -0.2235 0.3359
-9 -16 -2 4.5103 3.1090
-9 -16 -1 -1.5734 -0.8537
-9 -15 -4 0.2882 -1.2951
-9 -15 -3 2.4136 1.0931
-9 -15 -2 -2.0360 -2.6921
-9 -15 -1 -1.8996 -1.5032
-9 -14 -4 -0.9703 -0.3715
-9 -14 -3 -1.9991 1.2576
-9 -14 -2 -2.7375 -0.4795
-9 -14 -1 -0.0151 -1.4775
-9 -13 -4 0.8688 -0.7353
-9 -13 -3 -0.6024 -0.5378
-9 -13 -2 -0.2416 -1.3467
-9 -13 -1 -0.2124 -0.9438
-9 -12 -4 -0.2393 -0.3987
-9 -12 -3 0.2895 -2.2199
-9 -12 -2 -3.4824 -0.9858
-9 -12 -1 -1.9950 2.8993
-9 -11 -4 0.3561 0.0275
-9 -11 -3 -0.5081 0.6248
-9 -11 -2 0.1861 1.7844
-9 -11 -1 -1.3977 4.9375
-9 -10 -4 -0.4714 -0.8123
-9 -10 -3 0.1068 1.2843
-9 -10 -2 3.9591 0.3863
-9 -10 -1 1.2652 -5.1827
-9 -9 -4 -0.7491 -0.5402
-9 -9 -3 0.5901 0.8043
-9 -9 -2 -0.4605 1.0955
-9 -9 -1 -1.0467 2.4569
-9 -8 -5 -1.0249 -0.5466
-9 -8 -4 -0.9704 -0.1620
-9 -8 -3 -0.7155 0.8074
-9 -8 -2 -0.8785 -0.0096
-9 -8 -1 -1.9933 -2.1120
-9 -7 -5 -1.7938 1.7016
-9 -7 -4 0.8574 -1.7129
-9 -7 -3 0.3062 0.2904
-9 -7 -2 -0.4146 0.0074
-9 -7 -1 -1.0104 -3.1340
-9 -6 -5 -0.3114 -0.0890
-9 -6 -4 -0.9167 1.3398
-9 -6 -3 -0.1570 1.2162
-9 -6 -2 -4.3291 -2.4011
-9 -6 -1 0.5941 -1.3394
-9 -5 -5 -0.2061 0.3240
-9 -5 -4 -1.5474 -0.4399
-9 -5 -3 -0.0301 -0.6409
-9 -5 -2 -4.1192 -0.0787
-9 -5 -1 -4.1816 4.9014
-9 -4 -5 1.4504 0.8066
-9 -4 -4 -0.2511 0.5387
-9 -4 -3 -0.1940 -0.4051
-9 -4 -2 0.5850 -3.2392
-9 -4 -1 9.1863 -8.5119
-9 -3 -5 1.5547 -0.8922
-9 -3 -4 -0.9539 -0.0370
-9 -3 -3 -1.1991 -0.5587
-9 -3 -2 0.2879 1.1628
-9 -3 -1 4.7539 -0.0438
-9 -2 -5 0.2175 0.2527
-9 -2 -4 0.3713 -3.2976
-9 -2 -3 -0.2429 -1.4186
-9 -2 -2 2.2551 -0.6354
-9 -2 -1 -0.8332 0.7900
-9 -1 -5 -0.7616 1.7758
-9 -1 -4 0.9008 1.6044
-9 -1 -3 -0.0863 -0.1616
-9 -1 -2 4.0162 1.1246
-9 -1 -1 1.4269 2.7011
-8 -27 -1 1.8478 0.4020
-8 -26 -1 -1.7711 -1.8284
-8 -25 -2 1.4117 1.5362
-8 -25 -1 0.5108 -1.7726
-8 -24 -2 0.7825 -0.1638
-8 -24 -1 -1.2946 -0.6780
-8 -23 -2 0.1543 0.6360
-8 -23 -1 -1.4333 -1.1174
-8 -22 -3 -0.5744 -1.5224
-8 -22 -2 -1.4805 -1.1565
-8 -22 -1 0.6306 -0.7457
-8 -21 -3 0.7016 0.8434
-8 -21 -2 1.7283 1.7329
-8 -21 -1 -1.1224 0.9455
-8 -20 -3 1.1075 0.8303
-8 -20 -2 -1.6550 -0.7124
-8 -20 -1 2.2429 -0.8644
-8 -19 -3 1.2870 0.7856
-8 -19 -2 -0.2363 -1.8353
-8 -19 -1 -0.7748 -0.9347
-8 -18 -4 0.2263 0.0186
-8 -18 -3 1.1343 0.7686
-8 -18 -2 -2.0905 -0.2970
-8 -18 -1 3.2648 0.1141
-8 -17 -4 -1.0225 1.7117
-8 -17 -3 -2.5231 -1.9194
-8 -17 -2 1.0214 0.1365
-8 -17 -1 2.6255 1.3332
-8 -16 -4 2.2987 1.0337
-8 -16 -3 1.7263 -1.6530
-8 -16 -2 0.9059 1.2067
-8 -16 -1 -2.6343 3.8032
-8 -15 -4 -0.0881 -0.0918
-8 -15 -3 0.4594 0.1680
-8 -15 -2 0.9774 1.0806
-8 -15 -1 0.4374 -1.2580
-8 -14 -4 0.5252 0.5010
-8 -14 -3 -0.4135 1.2678
-8 -14 -2 4.2872 2.1174
-8 -14 -1 0.7548 -1.6723
-8 -13 -4 -0.5023 0.0860
-8 -13 -3 2.3274 -0.6815
-8 -13 -2 -2.8857 -2.4682
-8 -13 -1 0.0575 -6.1643
-8 -12 -4 0.5513 -0.1092
-8 -12 -3 -0.7625 -0.6760
-8 -12 -2 -1.5290 0.3039
-8 -12 -1 -1.0157 1.0312
-8 -11 -4 1.1362 -0.7320
-8 -11 -3 -1.6263 -0.3464
-8 -11 -2 1.3137 -1.7755
-8 -11 -1 2.7446 -3.5744
-8 -10 -4 0.7398 -0.5286
-8 -10 -3 1.4993 -1.2043
-8 -10 -2 -0.3708 2.1911
-8 -10 -1 -2.7437 2.9855
-8 -9 -5 0.0512 -1.6764
-8 -9 -4 0.5017 0.1582
-8 -9 -3 0.6790 0.4438
-8 -9 -2 -0.4939 -1.0933
-8 -9 -1 1.5768 4.6061
-8 -8 -5 -0.1588 -1.8556
-8 -8 -4 -0.2859 -1.6257
-8 -8 -3 -0.0361 0.3870
-8 -8 -2 3.5110 2.6158
-8 -8 -1 0.1245 -2.9218
-8 -7 -5 -0.3731 -0.7139
-8 -7 -4 0.1607 -0.0461
-8 -7 -3 1.1615 0.6607
-8 -7 -2 1.3839 1.9040
-8 -7 -1 2.1979 -2.4133
-8 -6 -5 -0.7912 -0.5089
-8 -6 -4 -1.4229 -0.0169
-8 -6 -3 0.0474 0.6204
-8 -6 -2 -1.2617 1.3411
-8 -6 -1 -7.7172 4.3738
-8 -5 -5 -1.2210 1.4134
-8 -5 -4 0.6721 -0.4561
-8 -5 -3 0.2588 0.6311
-8 -5 -2 -1.0538 -0.4714
-8 -5 -1 -5.6878 -3.5192
-8 -4 -5 0.3171 -0.8521
-8 -4 -4 -0.3342 1.5306
-8 -4 -3 0.3550 1.2447
-8 -4 -2 -3.5093 -0.0753
-8 -4 -1 -1.4855 -4.5271
-8 -3 -5 0.1104 -0.6490
-8 -3 -4 -1.8354 -0.6589
-8 -3 -3 1.2191 -1.2349
-8 -3 -2 -4.1260 -1.3561
-8 -3 -1 -1.2555 2.3720
-8 -2 -5 1.3673 -0.0995
-8 -2 -4 0.3434 -0.1811
-8 -2 -3 -0.1978 -0.6311
-8 -2 -2 -0.4928 -2.0016
-8 -2 -1 7.1272 -9.5678
-8 -1 -5 0.4093 -0.9444
-8 -1 -4 -0.9628 -0.8886
-8 -1 -3 1.3208 -0.1252
-8 -1 -2 0.0839 -0.3884
-8 -1 -1 5.0407 -3.6959
-8 0 -5 0.4127 0.0286
-8 0 -4 -0.5396 -3.2106
-8 0 -3 -0.7980 -0.0592
-8 0 -2 -0.0645 -1.7023
-8 0 -1 1.8054 -0.2340
-7 -27 -1 0.2833 0.9579
-7 -26 -1 0.5000 -0.0008
-7 -25 -2 0.6365 -0.4993
-7 -25 -1 0.3217 2.4603
-7 -24 -2 0.6254 0.2656
-7 -24 -1 -3.3364 0.9258
-7 -23 -3 -1.1482 1.7115
-7 -23 -2 0.0630 -0.3740
-7 -23 -1 0.7084 -0.7737
-7 -22 -3 -1.8409 -0.1889
-7 -22 -2 1.6353 1.0878
-7 -22 -1 -0.4604 -0.8181
-7 -21 -3 -1.5028 -0.4087
-7 -21 -2 -0.5649 1.5653
-7 -21 -1 0.2685 0.0799
-7 -20 -3 -1.1104 -0.6865
-7 -20 -2 -0.0366 -0.7283
-7 -20 -1 -1.2242 0.3740
-7 -19 -3 1.7312 1.7778
-7 -19 -2 1.5602 2.4036
-7 -19 -1 -1.8098 -0.6637
-7 -18 -4 -1.9771 -0.8552
-7 -18 -3 -0.1419 1.0497
-7 -18 -2 -0.6313 -0.9117
-7 -18 -1 3.4017 -1.9726
-7 -17 -4 -0.4852 1.2393
-7 -17 -3 0.5333 0.6562
-7 -17 -2 -1.1422 -1.1418
-7 -17 -1 -0.6947 1.1194
-7 -16 -4 -0.0928 -0.2005
-7 -16 -3 -0.0930 0.1480
-7 -16 -2 -2.6792 -1.6800
-7 -16 -1 2.0099 0.6826
-7 -15 -4 -0.0456 0.9159
-7 -15 -3 -3.4076 0.1992
-7 -15 -2 3.4128 0.5229
-7 -15 -1 0.2255 4.9461
-7 -14 -4 1.0128 1.1496
-7 -14 -3 0.7223 -0.1827
-7 -14 -2 -1.1399 -0.5778
-7 -14 -1 -0.2317 3.7107
-7 -13 -4 -0.0328 1.0084
-7 -13 -3 1.2220 0.3383
-7 -13 -2 0.0722 0.2739
-7 -13 -1 -5.3113 0.0243
-7 -12 -4 -0.1072 0.3591
-7 -12 -3 -1.9449 0.2414
-7 -12 -2 1.0328 -1.3684
-7 -12 -1 3.4031 -1.7179
-7 -11 -4 -0.8985 1.4371
-7 -11 -3 -0.0780 -1.1259
-7 -11 -2 -0.5706 -0.0510
-7 -11 -1 -1.3081 -4.8832
-7 -10 -4 1.4651 1.3724
-7 -10 -3 0.1338 -0.8751
-7 -10 -2 -0.6765 -2.1891
-7 -10 -1 -1.7598 2.8011
-7 -9 -5 0.1045 -0.4988
-7 -9 -4 1.0804 -0.9403
-7 -9 -3 -2.2820 0.1495
-7 -9 -2 0.9036 -3.5053
-7 -9 -1 1.3433 -3.3495
-7 -8 -5 0.4562 0.5115
-7 -8 -4 1.4548 -0.4901
-7 -8 -3 0.5700 -0.3483
-7 -8 -2 1.4204 2.3597
-7 -8 -1 0.6046 1.0841
-7 -7 -5 -0.2145 -1.7636
-7 -7 -4 0.5899 -0.2377
-7 -7 -3 1.0033 -0.7202
-7 -7 -2 -0.6860 -1.7796
-7 -7 -1 4.2108 4.4407
-7 -6 -5 -0.3127 -0.1443
-7 -6 -4 -0.0096 -1.1018
-7 -6 -3 -0.6125 -0.5499
-7 -6 -2 3.5217 0.7451
-7 -6 -1 1.2339 2.8020
-7 -5 -5 -0.4882 0.3746
-7 -5 -4 1.3429 0.4154
-7 -5 -3 0.4516 1.7173
-7 -5 -2 3.6657 2.1104
-7 -5 -1 0.9508 -5.1916
-7 -4 -5 -1.0695 0.4233
-7 -4 -4 -1.5153 0.5580
-7 -4 -3 0.4908 0.5518
-7 -4 -2 0.1616 1.6253
-7 -4 -1 -6.4765 12.1466
-7 -3 -5 -0.1550 0.2098
-7 -3 -4 0.6268 1.0607
-7 -3 -3 -1.4199 -0.0735
-7 -3 -2 -1.3445 -0.3436
-7 -3 -1 -5.8155 0.4489
-7 -2 -5 -0.0895 -0.7918
-7 -2 -4 0.5756 0.9927
-7 -2 -3 0.8476 -0.6340
-7 -2 -2 2.1382 2.4342
-7 -2 -1 -4.0437 -3.0517
-7 -1 -5 0.1213 -0.2789
-7 -1 -4 -1.4218 0.3027
-7 -1 -3 2.8893 -0.9657
-7 -1 -2 0.1801 -2.1056
-7 -1 -1 6.8138 -3.5189
-6 -27 -1 0.1482 -1.3433
-6 -26 -1 2.7148 -2.4395
-6 -25 -2 -2.0223 -0.4441
-6 -25 -1 -0.5249 0.6289
-6 -24 -2 -1.0789 -2.7995
-6 -24 -1 -0.8855 0.9175
-6 -23 -3 1.3710 0.0026
-6 -23 -2 1.0042 -1.5477
-6 -23 -1 -1.0783 1.4645
-6 -22 -3 0.2935 -0.2925
-6 -22 -2 0.4562 0.4788
-6 -22 -1 -2.5323 0.3948
-6 -21 -3 -0.9582 -0.4210
-6 -21 -2 -1.4883 -2.0930
-6 -21 -1 0.6337 0.5678
-6 -20 -3 -0.9230 -0.7581
-6 -20 -2 1.5437 1.0845
-6 -20 -1 -0.4649 -0.5343
-6 -19 -3 -1.4666 -0.9218
-6 -19 -2 0.6537 1.8908
-6 -19 -1 1.3738 0.9236
-6 -18 -4 -0.3223 0.0482
-6 -18 -3 0.4558 -0.4269
-6 -18 -2 0.9201 1.2109
-6 -18 -1 -1.2689 0.4541
-6 -17 -4 0.2327 -1.4902
-6 -17 -3 2.3943 0.7414
-6 -17 -2 -0.3854 2.8234
-6 -17 -1 0.3807 -1.7726
-6 -16 -4 -2.3393 -0.8737
-6 -16 -3 -0.2305 0.2399
-6 -16 -2 1.4020 0.9361
-6 -16 -1 2.2246 -2.9951
-6 -15 -4 -0.7438 0.2627
-6 -15 -3 0.1587 0.5298
-6 -15 -2 -1.2780 0.4361
-6 -15 -1 4.4799 3.3883
-6 -14 -4 -0.0187 0.0101
-6 -14 -3 0.4890 0.9326
-6 -14 -2 -0.5636 -0.5921
-6 -14 -1 -0.2893 0.9567
-6 -13 -4 0.3653 -0.9996
-6 -13 -3 -1.2736 1.5190
-6 -13 -2 2.1944 -0.1136
-6 -13 -1 0.2092 3.3128
-6 -12 -4 -0.8883 -0.1260
-6 -12 -3 -0.2068 0.3736
-6 -12 -2 -2.2738 1.0918
-6 -12 -1 3.5754 2.0370
-6 -11 -4 -0.5745 1.1912
-6 -11 -3 1.4335 0.1887
-6 -11 -2 -1.2414 1.8428
-6 -11 -1 -8.2387 3.8834
-6 -10 -5 -0.8448 0.1176
-6 -10 -4 -0.5899 0.0379
-6 -10 -3 -1.6273 -0.4543
-6 -10 -2 -1.5186 -3.4191
-6 -10 -1 3.0192 -1.6538
-6 -9 -5 0.8771 2.3616
-6 -9 -4 -0.9739 1.4751
-6 -9 -3 -1.4451 0.9216
-6 -9 -2 1.4403 1.6512
-6 -9 -1 -3.3195 -2.0326
-6 -8 -5 -0.1888 0.8984
-6 -8 -4 0.4258 1.6616
-6 -8 -3 0.8507 0.2543
-6 -8 -2 -2.0756 -2.1395
-6 -8 -1 -1.2063 1.0898
-6 -7 -5 0.2715 -1.3093
-6 -7 -4 0.0486 -1.4925
-6 -7 -3 -2.2102 -0.7359
-6 -7 -2 -2.2467 -3.4610
-6 -7 -1 -1.6967 0.5571
-6 -6 -5 0.1535 0.0824
-6 -6 -4 1.0395 -0.8241
-6 -6 -3 -0.7444 0.0991
-6 -6 -2 0.5782 1.1103
-6 -6 -1 0.3165 -4.3162
-6 -5 -5 -0.2518 0.3248
-6 -5 -4 0.3333 -1.2642
-6 -5 -3 1.2144 -0.8225
-6 -5 -2 -0.5349 -1.0855
-6 -5 -1 1.8127 2.3769
-6 -4 -5 -0.4580 1.6762
-6 -4 -4 -0.0511 0.2230
-6 -4 -3 -0.9551 0.5059
-6 -4 -2 -1.2315 -3.4150
-6 -4 -1 3.0172 5.7408
-6 -3 -5 -0.6791 0.3551
-6 -3 -4 1.5102 -0.9419
-6 -3 -3 -1.2340 1.8683
-6 -3 -2 0.8380 2.3472
-6 -3 -1 -7.2048 -1.3735
-6 -2 -5 -0.6273 0.9556
-6 -2 -4 -0.8871 0.5159
-6 -2 -3 -0.1109 0.0756
-6 -2 -2 0.4092 0.8545
-6 -2 -1 0.4228 13.2755
-6 -1 -5 -0.4659 -0.9851
-6 -1 -4 0.6701 0.2125
-6 -1 -3 -2.6852 -0.3993
-6 -1 -2 -2.3007 1.0363
-6 -1 -1 -9.3013 5.9974
-6 0 -5 -0.5540 -0.2603
-6 0 -4 1.0710 -0.4472
-6 0 -3 0.8019 -1.9063
-6 0 -2 8.5335 3.5479
-6 0 -1 -5.7485 -1.6010
-5 -27 -1 0.0639 -0.0777
-5 -26 -2 -0.3302 2.7836
-5 -26 -1 -0.0862 -0.2196
-5 -25 -2 -0.3797 0.7461
-5 -25 -1 2.0342 -2.1646
-5 -24 -2 -0.2287 -0.8117
-5 -24 -1 3.3943 -2.4238
-5 -23 -3 0.7348 -1.5931
-5 -23 -2 -1.0139 0.5588
-5 -23 -1 -0.7037 -1.2691
-5 -22 -3 1.1894 0.8778
-5 -22 -2 -1.7529 -2.4918
-5 -22 -1 -2.4154 1.1341
-5 -21 -3 1.4904 -0.5138
-5 -21 -2 -0.3855 -2.1433
-5 -21 -1 -1.3336 -2.2499
-5 -20 -3 0.5028 -0.2770
-5 -20 -2 -0.1457 -0.6928
-5 -20 -1 -2.2066 -1.0501
-5 -19 -3 -0.7904 -1.6082
-5 -19 -2 -2.0702 -3.0398
-5 -19 -1 -1.0744 -0.5868
-5 -18 -4 1.8152 0.3829
-5 -18 -3 -0.0380 -0.3039
-5 -18 -2 0.6681 -0.3962
-5 -18 -1 -0.8080 0.4361
-5 -17 -4 0.6652 -0.4981
-5 -17 -3 -1.3076 -1.8643
-5 -17 -2 1.2506 1.0863
-5 -17 -1 0.1511 -2.7160
-5 -16 -4 0.0366 0.1891
-5 -16 -3 1.6207 -0.6886
-5 -16 -2 0.3613 2.4954
-5 -16 -1 -0.7838 -0.9473
-5 -15 -4 -0.0937 -0.6372
-5 -15 -3 0.9878 -1.1308
-5 -15 -2 -1.5632 2.9389
-5 -15 -1 1.0951 0.0050
-5 -14 -4 -0.3821 -0.3549
-5 -14 -3 0.0994 -0.0236
-5 -14 -2 2.8278 0.8611
-5 -14 -1 -2.0503 -3.3830
-5 -13 -4 -0.1009 0.1854
-5 -13 -3 0.0935 -0.2942
-5 -13 -2 0.4850 0.7581
-5 -13 -1 10.7568 0.2279
-5 -12 -4 0.3081 0.6539
-5 -12 -3 1.2728 1.1333
-5 -12 -2 1.5486 1.5575
-5 -12 -1 -1.1297 -1.2434
-5 -11 -4 0.2554 -1.8361
-5 -11 -3 0.5533 -0.4107
-5 -11 -2 -0.6353 -0.1647
-5 -11 -1 2.6009 -1.4439
-5 -10 -5 -0.1417 -0.5342
-5 -10 -4 -0.1899 -1.1951
-5 -10 -3 -0.4847 -0.5519
-5 -10 -2 -0.2302 3.1929
-5 -10 -1 3.5709 -0.2094
-5 -9 -5 0.7885 1.0080
-5 -9 -4 -0.6900 1.2150
-5 -9 -3 1.5755 0.6190
-5 -9 -2 -0.0974 2.7433
-5 -9 -1 -3.6891 4.1286
-5 -8 -5 -0.6741 -0.1927
-5 -8 -4 0.2733 0.1849
-5 -8 -3 0.6604 -0.4763
-5 -8 -2 -1.2636 -2.8929
-5 -8 -1 2.1942 -3.2742
-5 -7 -5 0.6118 -0.0938
-5 -7 -4 -0.9281 0.5135
-5 -7 -3 -1.0611 2.6104
-5 -7 -2 1.3677 2.3680
-5 -7 -1 -0.0297 -1.3842
-5 -6 -5 -0.3012 -1.7103
-5 -6 -4 -1.0330 0.4147
-5 -6 -3 1.1577 0.1431
-5 -6 -2 -1.0161 2.3771
-5 -6 -1 0.3425 -3.1980
-5 -5 -5 0.6701 -1.5592
-5 -5 -4 -0.8744 -0.6386
-5 -5 -3 -0.8109 -1.4361
-5 -5 -2 -2.3644 -1.9667
-5 -5 -1 -0.1794 2.1950
-5 -4 -5 -0.1750 -0.4312
-5 -4 -4 0.2267 -0.9754
-5 -4 -3 -0.0910 0.4537
-5 -4 -2 -0.1010 -0.0156
-5 -4 -1 -4.4893 -14.6433
-5 -3 -5 1.1657 2.0510
-5 -3 -4 -0.0105 -1.4042
-5 -3 -3 1.2107 0.2233
-5 -3 -2 0.2115 -0.2224
-5 -3 -1 3.0446 -4.4928
-5 -2 -5 -0.1878 0.9834
-5 -2 -4 -0.8336 1.2276
-5 -2 -3 -0.7414 1.5623
-5 -2 -2 -8.6962 -5.0407
-5 -2 -1 4.1745 3.3790
-5 -1 -5 -1.1073 -1.1166
-5 -1 -4 0.7003 -1.3551
-5 -1 -3 -1.2326 0.0738
-5 -1 -2 -2.9995 1.4902
-5 -1 -1 -13.8976 4.8055
-4 -27 -1 -1.3344 1.5852
-4 -26 -2 -0.1129 0.3795
-4 -26 -1 -1.6109 3.2050
-4 -25 -2 1.6605 -0.0181
-4 -25 -1 1.2450 1.3275
-4 -24 -2 0.5557 3.0510
-4 -24 -1 1.0840 -0.9920
-4 -23 -3 -0.3422 1.7559
-4 -23 -2 0.9325 0.9039
-4 -23 -1 1.1286 1.8129
-4 -22 -3 -1.0393 0.4683
-4 -22 -2 -0.2027 -0.8635
-4 -22 -1 3.4163 -0.0500
-4 -21 -3 0.4747 1.0330
-4 -21 -2 1.0252 0.9688
-4 -21 -1 0.5418 -0.1369
-4 -20 -3 0.4511 0.6100
-4 -20 -2 -2.0837 -1.5575
-4 -20 -1 -2.6497 -0.6950
-4 -19 -4 -0.7358 -0.7310
-4 -19 -3 1.5871 0.9671
-4 -19 -2 -0.8447 -2.2496
-4 -19 -1 -2.1412 0.3495
-4 -18 -4 0.0521 -0.8514
-4 -18 -3 -1.1487 -0.3967
-4 -18 -2 -0.3423 -3.0794
-4 -18 -1 -1.8503 0.2571
-4 -17 -4 -0.0054 1.0721
-4 -17 -3 0.1184 -0.3652
-4 -17 -2 -0.6194 -3.4947
-4 -17 -1 -1.5149 -3.0814
-4 -16 -4 0.6840 0.2881
-4 -16 -3 0.2489 -0.1787
-4 -16 -2 -0.4418 -1.9324
-4 -16 -1 0.5540 1.1599
-4 -15 -4 0.0760 -0.6414
-4 -15 -3 -0.7859 -1.1562
-4 -15 -2 -0.0051 -0.3583
-4 -15 -1 -3.1270 -2.8961
-4 -14 -4 -0.1246 -0.4407
-4 -14 -3 0.6966 -0.3602
-4 -14 -2 -0.5054 1.4483
-4 -14 -1 -1.4172 1.9976
-4 -13 -4 0.3658 0.6111
-4 -13 -3 -0.3406 -0.6526
-4 -13 -2 -0.4921 1.2133
-4 -13 -1 -0.8554 4.2176
-4 -12 -4 0.2423 0.5873
-4 -12 -3 -0.3530 0.7539
-4 -12 -2 1.7995 -1.6621
-4 -12 -1 -4.0657 -1.8039
-4 -11 -4 0.9361 1.0856
-4 -11 -3 -0.4418 -1.2127
-4 -11 -2 1.8978 0.2307
-4 -11 -1 10.5050 -4.1108
-4 -10 -5 0.8759 -1.1445
-4 -10 -4 -0.2175 1.0412
-4 -10 -3 -0.4462 0.4965
-4 -10 -2 1.5979 2.1617
-4 -10 -1 -0.5436 1.2144
-4 -9 -5 0.3777 -0.4616
-4 -9 -4 0.6473 0.0402
-4 -9 -3 0.1116 -3.2104
-4 -9 -2 -1.1890 -0.9853
-4 -9 -1 1.5077 -1.4948
-4 -8 -5 1.2538 1.0617
-4 -8 -4 2.0985 -0.4783
-4 -8 -3 -0.5090 -0.9348
-4 -8 -2 2.2994 0.7617
-4 -8 -1 -0.9931 0.4569
-4 -7 -5 0.2238 1.6093
-4 -7 -4 -0.0582 1.2000
-4 -7 -3 0.3991 0.8523
-4 -7 -2 1.6588 1.1255
-4 -7 -1 4.0023 0.5919
-4 -6 -5 0.4503 -1.1211
-4 -6 -4 1.3406 0.8418
-4 -6 -3 1.3346 -0.4424
-4 -6 -2 -0.0434 -1.0807
-4 -6 -1 2.3873 2.7609
-4 -5 -5 -1.3175 -1.9555
-4 -5 -4 -0.5915 0.0731
-4 -5 -3 -0.3692 1.8074
-4 -5 -2 0.6218 1.3642
-4 -5 -1 3.4021 2.2377
-4 -4 -5 0.5089 -2.1793
-4 -4 -4 -0.5429 -0.3597
-4 -4 -3 0.9494 -0.5532
-4 -4 -2 4.0477 5.4694
-4 -4 -1 1.1136 -4.2933
-4 -3 -5 0.8190 0.1065
-4 -3 -4 -0.7120 0.5665
-4 -3 -3 -0.5126 -0.4689
-4 -3 -2 1.5458 -0.6811
-4 -3 -1 6.1725 -1.5335
-4 -2 -5 0.2028 -0.3408
-4 -2 -4 0.0180 -0.4979
-4 -2 -3 0.6863 0.2634
-4 -2 -2 0.4044 -0.3785
-4 -2 -1 -4.0662 -16.1794
-4 -1 -5 1.9093 2.2156
-4 -1 -4 -0.2138 -0.4575
-4 -1 -3 -0.6680 0.9418
-4 -1 -2 2.3606 0.7999
-4 -1 -1 10.2199 -7.8584
-4 0 -5 -0.4539 -0.0661
-4 0 -4 -1.4656 1.6516
-4 0 -3 -0.4837 0.9980
-4 0 -2 -10.2350 -5.4271
-4 0 -1 2.9713 0.6615
-3 -27 -1 -0.6196 -0.5806
-3 -26 -2 0.3008 -1.7320
-3 -26 -1 1.2327 0.6829
-3 -25 -2 -2.3201 0.2750
-3 -25 -1 -1.0192 -0.8048
-3 -24 -2 0.5097 1.0261
-3 -24 -1 -1.4374 1.4589
-3 -23 -3 -0.5295 0.9754
-3 -23 -2 0.8421 0.0456
-3 -23 -1 0.5040 1.5519
-3 -22 -3 -0.7308 -0.4733
-3 -22 -2 1.2687 2.6342
-3 -22 -1 2.1241 1.1284
-3 -21 -3 -1.1365 1.3224
-3 -21 -2 0.9569 0.9117
-3 -21 -1 0.1551 1.1839
-3 -20 -3 -0.8754 0.5078
-3 -20 -2 -0.0225 0.9123
-3 -20 -1 3.7566 0.4465
-3 -19 -4 0.4584 -0.2467
-3 -19 -3 0.2637 1.4283
-3 -19 -2 1.4991 0.9148
-3 -19 -1 0.5164 2.7485
-3 -18 -4 -0.9868 -1.2599
-3 -18 -3 -0.1903 0.3654
-3 -18 -2 -1.8469 0.2254
-3 -18 -1 -2.1919 -1.7424
-3 -17 -4 -0.4571 -0.3695
-3 -17 -3 0.6331 1.5917
-3 -17 -2 0.1049 -1.5649
-3 -17 -1 -4.3728 4.9322
-3 -16 -4 -0.3690 -0.2038
-3 -16 -3 -1.4765 -1.2283
-3 -16 -2 -0.3152 -3.8207
-3 -16 -1 0.6531 -0.4429
-3 -15 -4 -0.5338 0.7349
-3 -15 -3 0.8306 0.9426
-3 -15 -2 0.8588 -2.4351
-3 -15 -1 -0.2412 -5.5977
-3 -14 -4 -1.1473 -0.5177
-3 -14 -3 0.8609 -0.7162
-3 -14 -2 -1.1970 -1.6096
-3 -14 -1 1.9689 0.6234
-3 -13 -4 -1.1651 -1.9288
-3 -13 -3 0.6327 0.5747
-3 -13 -2 -1.9736 -1.4650
-3 -13 -1 -4.8992 4.1746
-3 -12 -4 -0.5045 -1.4721
-3 -12 -3 0.5420 0.2514
-3 -12 -2 -0.5271 -0.1972
-3 -12 -1 -1.7026 4.0929
-3 -11 -4 0.0603 0.0088
-3 -11 -3 0.6416 1.9012
-3 -11 -2 0.7687 -0.1901
-3 -11 -1 -1.5359 3.9608
-3 -10 -5 -0.8663 0.3181
-3 -10 -4 -1.3552 -0.1903
-3 -10 -3 -0.9388 1.2569
-3 -10 -2 -1.9192 -2.1441
-3 -10 -1 -0.5653 -0.4414
-3 -9 -5 -0.6988 -0.5795
-3 -9 -4 1.1264 1.1750
-3 -9 -3 0.2453 -0.7530
-3 -9 -2 1.1218 0.7817
-3 -9 -1 2.4310 -1.1402
-3 -8 -5 -0.1677 1.0345
-3 -8 -4 -1.1835 0.1993
-3 -8 -3 -2.3777 0.0196
-3 -8 -2 -0.0896 0.6772
-3 -8 -1 1.6870 4.5127
-3 -7 -5 1.3773 1.0821
-3 -7 -4 1.0630 2.1944
-3 -7 -3 -0.3370 -3.1578
-3 -7 -2 0.1061 -1.8248
-3 -7 -1 -3.1534 0.3832
-3 -6 -5 0.5190 2.1544
-3 -6 -4 2.1794 -0.1271
-3 -6 -3 -0.6252 -0.3721
-3 -6 -2 0.9856 -2.8183
-3 -6 -1 -4.8286 2.6334
-3 -5 -5 -0.3324 0.5809
-3 -5 -4 0.4217 0.8354
-3 -5 -3 -0.5206 0.5444
-3 -5 -2 0.4056 -0.4326
-3 -5 -1 6.6197 1.1351
-3 -4 -5 -0.1020 -1.2086
-3 -4 -4 0.6903 0.8337
-3 -4 -3 0.1272 -0.0648
-3 -4 -2 -0.4919 0.0395
-3 -4 -1 0.6752 14.7439
-3 -3 -5 -2.3940 -1.1462
-3 -3 -4 0.0274 0.5902
-3 -3 -3 1.4762 0.0109
-3 -3 -2 -0.7832 -1.3985
-3 -3 -1 0.7733 7.0687
-3 -2 -5 1.0860 -0.4868
-3 -2 -4 0.8274 -0.9272
-3 -2 -3 0.5638 -0.0576
-3 -2 -2 5.9376 5.7751
-3 -2 -1 1.2714 -0.8915
-3 -1 -5 0.4669 2.0439
-3 -1 -4 -0.3676 -0.2103
-3 -1 -3 -2.7529 0.6175
-3 -1 -2 3.5989 1.2303
-3 -1 -1 8.8513 -5.8544
-2 -27 -1 0.2267 -0.1352
-2 -26 -2 -0.5543 0.1573
-2 -26 -1 -0.1789 -0.8753
-2 -25 -2 -0.4687 -0.2547
-2 -25 -1 -0.6086 -0.6191
-2 -24 -2 -0.5010 -1.3642
-2 -24 -1 0.7521 0.1366
-2 -23 -3 0.8500 -1.6916
-2 -23 -2 -1.7840 0.8162
-2 -23 -1 1.4127 -2.4990
-2 -22 -3 1.1092 0.2955
-2 -22 -2 0.5849 0.8857
-2 -22 -1 -2.1471 -0.0262
-2 -21 -3 -0.8930 -0.3768
-2 -21 -2 -0.5067 0.4801
-2 -21 -1 0.2922 -0.0830
-2 -20 -3 -0.2610 -0.1562
-2 -20 -2 1.3183 2.2964
-2 -20 -1 2.5117 3.1920
-2 -19 -4 0.7065 0.7232
-2 -19 -3 -0.1632 0.0063
-2 -19 -2 -0.1564 1.2693
-2 -19 -1 3.0023 -7.2145
-2 -18 -4 0.2602 0.3635
-2 -18 -3 0.2237 1.3637
-2 -18 -2 -0.0729 3.2372
-2 -18 -1 1.7460 -0.1636
-2 -17 -4 0.5515 -0.6448
-2 -17 -3 0.2647 -0.2559
-2 -17 -2 -0.1307 0.9060
-2 -17 -1 -1.0805 4.3419
-2 -16 -4 1.0252 -0.6351
-2 -16 -3 -0.6171 0.5771
-2 -16 -2 -0.7398 2.6703
-2 -16 -1 -1.3843 -0.4443
-2 -15 -4 0.5239 0.4811
-2 -15 -3 -1.2732 0.2147
-2 -15 -2 1.1695 -0.0416
-2 -15 -1 -7.3311 -1.7757
-2 -14 -4 0.2541 1.0414
-2 -14 -3 -0.6609 -1.4588
-2 -14 -2 -0.6174 -1.9041
-2 -14 -1 2.2337 -3.7840
-2 -13 -4 -0.5753 0.2530
-2 -13 -3 -0.3189 0.0706
-2 -13 -2 0.3733 -0.4352
-2 -13 -1 -0.3089 -5.5029
-2 -12 -4 -1.2551 -0.1619
-2 -12 -3 1.5622 -0.9985
-2 -12 -2 0.3805 -0.2332
-2 -12 -1 0.8202 -0.0104
-2 -11 -5 -0.0058 0.6860
-2 -11 -4 -1.7060 -2.6716
-2 -11 -3 1.1929 0.3620
-2 -11 -2 -2.4380 -1.8968
-2 -11 -1 -3.4420 4.8372
-2 -10 -5 0.7210 0.0702
-2 -10 -4 -0.4760 -1.3976
-2 -10 -3 1.8165 0.4003
-2 -10 -2 0.7789 0.4324
-2 -10 -1 -2.3107 -0.4272
-2 -9 -5 -2.4033 -1.1608
-2 -9 -4 -0.8283 -2.0100
-2 -9 -3 1.5539 2.8022
-2 -9 -2 0.1891 0.5126
-2 -9 -1 0.4067 -2.2716
-2 -8 -5 -1.1425 -0.8692
-2 -8 -4 -2.0114 -1.1741
-2 -8 -3 -0.5451 0.8239
-2 -8 -2 -4.4848 -0.1236
-2 -8 -1 3.7340 -1.0411
-2 -7 -5 -0.0324 -0.3267
-2 -7 -4 0.4033 0.1466
-2 -7 -3 2.1186 -0.0245
-2 -7 -2 0.0005 1.3891
-2 -7 -1 -6.8455 2.0851
-2 -6 -5 -0.2013 2.0620
-2 -6 -4 -0.6125 -0.7986
-2 -6 -3 -1.7793 -0.2810
-2 -6 -2 -0.6784 -0.3943
-2 -6 -1 4.2844 -1.9646
-2 -5 -5 2.1595 -0.8975
-2 -5 -4 0.5386 1.6203
-2 -5 -3 -0.6618 -0.9195
-2 -5 -2 0.9781 -0.1762
-2 -5 -1 -7.0372 -2.2009
-2 -4 -5 -0.7437 1.1922
-2 -4 -4 0.3380 -0.4658
-2 -4 -3 -0.5722 -0.2763
-2 -4 -2 -1.3543 -3.9458
-2 -4 -1 -4.6996 1.7540
-2 -3 -5 0.4477 -1.9985
-2 -3 -4 0.4055 0.7651
-2 -3 -3 1.6093 0.3733
-2 -3 -2 -2.0164 -1.0563
-2 -3 -1 3.7653 5.5830
-2 -2 -5 -0.7256 -0.5927
-2 -2 -4 -0.5717 0.1196
-2 -2 -3 -0.3731 0.2395
-2 -2 -2 -1.3741 -0.1556
-2 -2 -1 -1.1667 12.6735
-2 -1 -5 -0.2105 -0.9215
-2 -1 -4 0.3827 1.0455
-2 -1 -3 4.3588 -0.5977
-2 -1 -2 -2.3827 -2.6253
-2 -1 -1 -1.6949 7.2181
-2 0 -5 1.1817 0.3524
-2 0 -4 0.8503 -1.7467
-2 0 -3 0.3433 0.6963
-2 0 -2 2.4506 6.0338
-2 0 -1 2.1021 1.3919
-1 -27 -1 0.1301 -0.8349
-1 -26 -2 1.4000 0.3512
-1 -26 -1 -1.0228 -0.4262
-1 -25 -2 1.7942 -0.5670
-1 -25 -1 -1.3816 2.8776
-1 -24 -2 -1.3689 0.1778
-1 -24 -1 0.0979 -0.2917
-1 -23 -3 0.2564 -1.5698
-1 -23 -2 -0.2082 -0.2269
-1 -23 -1 0.1801 -0.6224
-1 -22 -3 0.2516 -0.0975
-1 -22 -2 -0.0262 -2.0533
-1 -22 -1 -0.3751 -1.4683
-1 -21 -3 0.4898 -0.9455
-1 -21 -2 -0.2935 0.1911
-1 -21 -1 1.5556 4.7282
-1 -20 -3 0.5507 -0.2785
-1 -20 -2 0.4725 -0.6375
-1 -20 -1 -1.6655 -0.0601
-1 -19 -4 -0.4111 -0.0653
-1 -19 -3 -1.7871 -0.0609
-1 -19 -2 -0.3213 0.4018
-1 -19 -1 2.3220 -1.2934
-1 -18 -4 1.0096 2.2304
-1 -18 -3 0.1021 -0.2250
-1 -18 -2 1.2285 -0.0503
-1 -18 -1 1.4057 1.6079
-1 -17 -4 0.2571 0.3323
-1 -17 -3 1.5828 0.2576
-1 -17 -2 -0.5353 0.7617
-1 -17 -1 9.8601 -7.3480
-1 -16 -4 0.4059 -0.5628
-1 -16 -3 0.3030 1.3074
-1 -16 -2 0.1050 3.2414
-1 -16 -1 -0.5887 0.8237
-1 -15 -4 0.4928 -0.4178
-1 -15 -3 0.6183 -1.2255
-1 -15 -2 -0.6677 0.4605
-1 -15 -1 -0.3285 4.9711
-1 -14 -4 2.8290 0.4030
-1 -14 -3 -0.8151 0.5120
-1 -14 -2 0.2852 3.4596
-1 -14 -1 -0.4193 0.4026
-1 -13 -4 0.9618 1.2245
-1 -13 -3 -2.8633 -0.2021
-1 -13 -2 1.3265 0.8601
-1 -13 -1 -7.1608 -10.6527
-1 -12 -4 1.2028 1.9222
-1 -12 -3 -0.5820 -0.6884
-1 -12 -2 -1.5112 -0.8163
-1 -12 -1 1.4357 -2.5417
-1 -11 -5 2.7511 1.8812
-1 -11 -4 0.0994 0.5831
-1 -11 -3 -2.0483 -1.4670
-1 -11 -2 -0.2036 0.1481
-1 -11 -1 -0.8959 0.3160
-1 -10 -5 0.5663 -0.4315
-1 -10 -4 -0.3287 1.8157
-1 -10 -3 1.0041 -0.6009
-1 -10 -2 4.3567 0.2549
-1 -10 -1 -1.0767 0.1727
-1 -9 -5 0.2542 0.6301
-1 -9 -4 -0.8562 -1.2925
-1 -9 -3 -0.7909 -0.9783
-1 -9 -2 -0.9894 -1.3287
-1 -9 -1 0.5149 -3.4144
-1 -8 -5 0.4285 -0.9357
-1 -8 -4 -0.5538 0.0114
-1 -8 -3 1.6021 0.2681
-1 -8 -2 2.0639 1.7782
-1 -8 -1 -2.9633 -1.9928
-1 -7 -5 -2.4129 0.8793
-1 -7 -4 -0.6789 -1.8773
-1 -7 -3 0.7019 1.1422
-1 -7 -2 -0.5952 0.6262
-1 -7 -1 4.7192 -4.9058
-1 -6 -5 -0.1298 -0.7782
-1 -6 -4 -0.7480 0.0114
-1 -6 -3 0.0740 0.2801
-1 -6 -2 -2.9610 1.1393
-1 -6 -1 3.5253 -1.1240
-1 -5 -5 0.2156 1.5604
-1 -5 -4 -0.0985 -0.4432
-1 -5 -3 1.7401 -0.5602
-1 -5 -2 0.3002 0.8392
-1 -5 -1 -11.2680 -2.9474
-1 -4 -5 0.4555 1.0756
-1 -4 -4 1.2013 -0.4593
-1 -4 -3 -0.3151 -0.3304
-1 -4 -2 1.0439 0.3337
-1 -4 -1 3.2273 -6.8155
-1 -3 -5 0.6203 -2.6222
-1 -3 -4 -0.1028 -0.0343
-1 -3 -3 -2.8419 0.4692
-1 -3 -2 1.0076 1.3330
-1 -3 -1 -7.9340 -5.5276
-1 -2 -5 -0.7643 0.0337
-1 -2 -4 -0.3010 0.9084
-1 -2 -3 -0.2603 -0.4847
-1 -2 -2 0.1543 -5.0178
-1 -2 -1 -2.3820 -0.4273
-1 -1 -5 2.0944 -2.6194
-1 -1 -4 0.2784 0.7544
-1 -1 -3 4.9818 0.2705
-1 -1 -2 -1.8594 -1.3159
-1 -1 -1 2.5738 7.0726
0 -27 -1 0.8693 -0.8902
0 -26 -2 1.3670 -0.5982
0 -25 -1 -0.2944 -0.6683
0 -24 -2 0.6846 0.2731
0 -23 -3 -1.4987 0.7518
0 -23 -1 -2.8709 1.3499
0 -22 -2 -0.8793 -0.3504
0 -21 -3 1.2881 -0.6185
0 -21 -1 -1.0232 -0.4898
0 -20 -2 -0.1498 -2.4482
0 -19 -3 -1.0613 -0.6968
0 -19 -1 -3.3837 12.1098
0 -18 -4 -0.3282 0.2973
0 -18 -2 0.5738 -2.6516
0 -17 -3 -1.7802 0.9750
0 -17 -1 2.7573 -2.7859
0 -16 -4 -1.4651 1.0254
0 -16 -2 0.5638 -3.3330
0 -15 -3 2.8405 0.5818
0 -15 -1 14.0245 4.9147
0 -14 -4 -0.4499 -1.5461
0 -14 -2 1.0444 1.5932
0 -13 -3 1.3892 -0.2515
0 -13 -1 1.6479 3.5675
0 -12 -4 2.6267 -0.3814
0 -12 -2 -1.2881 1.8009
0 -11 -5 0.1885 -1.4590
0 -11 -3 -2.0682 0.8822
0 -11 -1 -2.0073 -5.4180
0 -10 -4 1.4452 1.3288
0 -10 -2 -2.3455 -1.7985
0 -9 -5 3.2942 1.1520
0 -9 -3 -1.9613 -1.6066
0 -9 -1 -1.4305 6.5784
0 -8 -4 0.4146 1.9637
0 -8 -2 5.9704 0.0553
0 -7 -5 -0.2579 -0.4835
0 -7 -3 -2.9191 -0.6197
0 -7 -1 7.1826 -4.2869
0 -6 -4 -1.0646 0.8289
0 -6 -2 1.1269 0.9684
0 -5 -5 -1.5683 3.6791
0 -5 -3 0.6441 -0.3187
0 -5 -1 9.5155 0.0544
0 -4 -4 0.1659 0.6879
0 -4 -2 -0.7659 2.5065
0 -3 -5 -1.2889 3.2650
0 -3 -3 -1.8675 -1.0651
0 -3 -1 -9.1619 -7.8271
0 -2 -4 1.5233 0.1694
0 -2 -2 1.8660 0.7488
0 -1 -5 -1.8576 -0.3143
0 -1 -3 -5.4563 0.2489
0 -1 -1 -5.4861 -6.3639
0 0 -2 2.0999 -6.0410
0 0 2 2.0999 6.0410
0 0 4 -0.0131 -2.2498
0 1 1 -5.4861 6.3639
0 1 3 -5.4563 -0.2489
0 1 5 -1.8576 0.3143
0 2 0 31.3812 -0.0104
0 2 2 1.8660 -0.7488
0 2 4 1.5233 -0.1694
0 3 1 -9.1619 7.8271
0 3 3 -1.8675 1.0651
0 3 5 -1.2889 -3.2650
0 4 2 -0.7659 -2.5065
0 4 4 0.1659 -0.6879
0 5 1 9.5155 -0.0544
0 5 3 0.6441 0.3187
0 5 5 -1.5683 -3.6791
0 6 0 -26.0788 -0.0147
0 6 2 1.1269 -0.9684
0 6 4 -1.0646 -0.8289
0 7 1 7.1826 4.2869
0 7 3 -2.9191 0.6197
0 7 5 -0.2579 0.4835
0 8 0 71.0745 0.0231
0 8 2 5.9704 -0.0553
0 8 4 0.4146 -1.9637
0 9 1 -1.4305 -6.5784
0 9 3 -1.9613 1.6066
0 9 5 3.2942 -1.1520
0 10 0 13.4726 -0.0207
0 10 2 -2.3455 1.7985
0 10 4 1.4452 -1.3288
0 11 1 -2.0073 5.4180
0 11 3 -2.0682 -0.8822
0 11 5 0.1885 1.4590
0 12 0 -26.1121 0.0385
0 12 2 -1.2881 -1.8009
0 12 4 2.6267 0.3814
0 13 1 1.6479 -3.5675
0 13 3 1.3892 0.2515
0 14 0 -8.2785 -0.0148
0 14 2 1.0444 -1.5932
0 14 4 -0.4499 1.5461
0 15 1 14.0245 -4.9147
0 15 3 2.8405 -0.5818
0 16 0 0.5248 0.0176
0 16 2 0.5638 3.3330
0 16 4 -1.4651 -1.0254
0 17 1 2.7573 2.7859
0 17 3 -1.7802 -0.9750
0 18 0 -0.5433 -0.0098
0 18 2 0.5738 2.6516
0 18 4 -0.3282 -0.2973
0 19 1 -3.3837 -12.1098
0 19 3 -1.0613 0.6968
0 20 0 3.3914 0.0110
0 20 2 -0.1498 2.4482
0 21 1 -1.0232 0.4898
0 21 3 1.2881 0.6185
0 22 0 -1.1042 0.0104
0 22 2 -0.8793 0.3504
0 23 1 -2.8709 -1.3499
0 23 3 -1.4987 -0.7518
0 24 0 -3.1445 0.0011
0 24 2 0.6846 -0.2731
0 25 1 -0.2944 0.6683
0 26 0 -4.5333 0.0198
0 26 2 1.3670 0.5982
0 27 1 0.8693 0.8902
0 28 0 3.0450 -0.0068
1 1 0 6.9514 0.0086
1 1 1 2.5738 -7.0726
1 1 2 -1.8594 1.3159
1 1 3 4.9818 -0.2705
1 1 4 0.2784 -0.7544
1 1 5 2.0944 2.6194
1 2 1 -2.3820 0.4273
1 2 2 0.1543 5.0178
1 2 3 -0.2603 0.4847
1 2 4 -0.3010 -0.9084
1 2 5 -0.7643 -0.0337
1 3 0 -45.1155 -0.0113
1 3 1 -7.9340 5.5276
1 3 2 1.0076 -1.3330
1 3 3 -2.8419 -0.4692
1 3 4 -0.1028 0.0343
1 3 5 0.6203 2.6222
1 4 1 3.2273 6.8155
1 4 2 1.0439 -0.3337
1 4 3 -0.3151 0.3304
1 4 4 1.2013 0.4593
1 4 5 0.4555 -1.0756
1 5 0 17.4386 -0.0330
1 5 1 -11.2680 2.9474
1 5 2 0.3002 -0.8392
1 5 3 1.7401 0.5602
1 5 4 -0.0985 0.4432
1 5 5 0.2156 -1.5604
1 6 0 -141.7918 -0.1537
1 6 1 3.5253 1.1240
1 6 2 -2.9610 -1.1393
1 6 3 0.0740 -0.2801
1 6 4 -0.7480 -0.0114
1 6 5 -0.1298 0.7782
1 7 0 29.6747 0.0116
1 7 1 4.7192 4.9058
1 7 2 -0.5952 -0.6262
1 7 3 0.7019 -1.1422
1 7 4 -0.6789 1.8773
1 7 5 -2.4129 -0.8793
1 8 0 -14.2574 0.0026
1 8 1 -2.9633 1.9928
1 8 2 2.0639 -1.7782
1 8 3 1.6021 -0.2681
1 8 4 -0.5538 -0.0114
1 8 5 0.4285 0.9357
1 9 0 -6.5332 -0.0065
1 9 1 0.5149 3.4144
1 9 2 -0.9894 1.3287
1 9 3 -0.7909 0.9783
1 9 4 -0.8562 1.2925
1 9 5 0.2542 -0.6301
1 10 0 35.3266 -0.0587
1 10 1 -1.0767 -0.1727
1 10 2 4.3567 -0.2549
1 10 3 1.0041 0.6009
1 10 4 -0.3287 -1.8157
1 10 5 0.5663 0.4315
1 11 0 -19.6115 -0.0022
1 11 1 -0.8959 -0.3160
1 11 2 -0.2036 -0.1481
1 11 3 -2.0483 1.4670
1 11 4 0.0994 -0.5831
1 11 5 2.7511 -1.8812
1 12 0 13.6315 -0.0135
1 12 1 1.4357 2.5417
1 12 2 -1.5112 0.8163
1 12 3 -0.5820 0.6884
1 12 4 1.2028 -1.9222
1 13 0 3.2821 0.0052
1 13 1 -7.1608 10.6527
1 13 2 1.3265 -0.8601
1 13 3 -2.8633 0.2021
1 13 4 0.9618 -1.2245
1 14 0 -10.0222 -0.0071
1 14 1 -0.4193 -0.4026
1 14 2 0.2852 -3.4596
1 14 3 -0.8151 -0.5120
1 14 4 2.8290 -0.4030
1 15 0 12.8365 -0.0062
1 15 1 -0.3285 -4.9711
1 15 2 -0.6677 -0.4605
1 15 3 0.6183 1.2255
1 15 4 0.4928 0.4178
1 16 0 -1.1909 -0.0149
1 16 1 -0.5887 -0.8237
1 16 2 0.1050 -3.2414
1 16 3 0.3030 -1.3074
1 16 4 0.4059 0.5628
1 17 0 -3.8978 -0.0036
1 17 1 9.8601 7.3480
1 17 2 -0.5353 -0.7617
1 17 3 1.5828 -0.2576
1 17 4 0.2571 -0.3323
1 18 0 -3.1648 0.0003
1 18 1 1.4057 -1.6079
1 18 2 1.2285 0.0503
1 18 3 0.1021 0.2250
1 18 4 1.0096 -2.2304
1 19 0 -5.6461 -0.0049
1 19 1 2.3220 1.2934
1 19 2 -0.3213 -0.4018
1 19 3 -1.7871 0.0609
1 19 4 -0.4111 0.0653
1 20 0 0.2370 -0.0193
1 20 1 -1.6655 0.0601
1 20 2 0.4725 0.6375
1 20 3 0.5507 0.2785
1 21 0 2.9768 -0.0048
1 21 1 1.5556 -4.7282
1 21 2 -0.2935 -0.1911
1 21 3 0.4898 0.9455
1 22 0 2.9291 0.0062
1 22 1 -0.3751 1.4683
1 22 2 -0.0262 2.0533
1 22 3 0.2516 0.0975
1 23 0 4.2128 -0.0042
1 23 1 0.1801 0.6224
1 23 2 -0.2082 0.2269
1 23 3 0.2564 1.5698
1 24 0 0.8675 -0.0126
1 24 1 0.0979 0.2917
1 24 2 -1.3689 -0.1778
1 25 0 -0.2649 -0.0011
1 25 1 -1.3816 -2.8776
1 25 2 1.7942 0.5670
1 26 0 -2.8501 0.0080
1 26 1 -1.0228 0.4262
1 26 2 1.4000 -0.3512
1 27 0 -0.8532 -0.0019
1 27 1 0.1301 0.8349
1 28 0 -4.7899 0.0035
2 0 1 2.1021 -1.3919
2 0 2 2.4506 -6.0338
2 0 3 0.3433 -0.6963
2 0 4 0.8503 1.7467
2 0 5 1.1817 -0.3524
2 1 0 45.4386 0.0181
2 1 1 -1.6949 -7.2181
2 1 2 -2.3827 2.6253
2 1 3 4.3588 0.5977
2 1 4 0.3827 -1.0455
2 1 5 -0.2105 0.9215
2 2 1 -1.1667 -12.6735
2 2 2 -1.3741 0.1556
2 2 3 -0.3731 -0.2395
2 2 4 -0.5717 -0.1196
2 2 5 -0.7256 0.5927
2 3 0 -27.4639 0.0160
2 3 1 3.7653 -5.5830
2 3 2 -2.0164 1.0563
2 3 3 1.6093 -0.3733
2 3 4 0.4055 -0.7651
2 3 5 0.4477 1.9985
2 4 1 -4.6996 -1.7540
2 4 2 -1.3543 3.9458
2 4 3 -0.5722 0.2763
2 4 4 0.3380 0.4658
2 4 5 -0.7437 -1.1922
2 5 0 -66.7194 -0.0236
2 5 1 -7.0372 2.2009
2 5 2 0.9781 0.1762
2 5 3 -0.6618 0.9195
2 5 4 0.5386 -1.6203
2 5 5 2.1595 0.8975
2 6 0 20.9306 0.0383
2 6 1 4.2844 1.9646
2 6 2 -0.6784 0.3943
2 6 3 -1.7793 0.2810
2 6 4 -0.6125 0.7986
2 6 5 -0.2013 -2.0620
2 7 0 23.6524 -0.0085
2 7 1 -6.8455 -2.0851
2 7 2 0.0005 -1.3891
2 7 3 2.1186 0.0245
2 7 4 0.4033 -0.1466
2 7 5 -0.0324 0.3267
2 8 0 -35.9211 0.0225
2 8 1 3.7340 1.0411
2 8 2 -4.4848 0.1236
2 8 3 -0.5451 -0.8239
2 8 4 -2.0114 1.1741
2 8 5 -1.1425 0.8692
2 9 0 37.2967 -0.0158
2 9 1 0.4067 2.2716
2 9 2 0.1891 -0.5126
2 9 3 1.5539 -2.8022
2 9 4 -0.8283 2.0100
2 9 5 -2.4033 1.1608
2 10 0 -13.3738 0.0279
2 10 1 -2.3107 0.4272
2 10 2 0.7789 -0.4324
2 10 3 1.8165 -0.4003
2 10 4 -0.4760 1.3976
2 10 5 0.7210 -0.0702
2 11 0 -8.3479 -0.0053
2 11 1 -3.4420 -4.8372
2 11 2 -2.4380 1.8968
2 11 3 1.1929 -0.3620
2 11 4 -1.7060 2.6716
2 11 5 -0.0058 -0.6860
2 12 0 16.2873 -0.0165
2 12 1 0.8202 0.0104
2 12 2 0.3805 0.2332
2 12 3 1.5622 0.9985
2 12 4 -1.2551 0.1619
2 13 0 -31.2640 -0.0060
2 13 1 -0.3089 5.5029
2 13 2 0.3733 0.4352
2 13 3 -0.3189 -0.0706
2 13 4 -0.5753 -0.2530
2 14 0 7.8987 0.0080
2 14 1 2.2337 3.7840
2 14 2 -0.6174 1.9041
2 14 3 -0.6609 1.4588
2 14 4 0.2541 -1.0414
2 15 0 6.9753 0.0001
2 15 1 -7.3311 1.7757
2 15 2 1.1695 0.0416
2 15 3 -1.2732 -0.2147
2 15 4 0.5239 -0.4811
2 16 0 1.5202 -0.0084
2 16 1 -1.3843 0.4443
2 16 2 -0.7398 -2.6703
2 16 3 -0.6171 -0.5771
2 16 4 1.0252 0.6351
2 17 0 14.6234 0.0021
2 17 1 -1.0805 -4.3419
2 17 2 -0.1307 -0.9060
2 17 3 0.2647 0.2559
2 17 4 0.5515 0.6448
2 18 0 2.5284 0.0002
2 18 1 1.7460 0.1636
2 18 2 -0.0729 -3.2372
2 18 3 0.2237 -1.3637
2 18 4 0.2602 -0.3635
2 19 0 -6.1550 -0.0023
2 19 1 3.0023 7.2145
2 19 2 -0.1564 -1.2693
2 19 3 -0.1632 -0.0063
2 19 4 0.7065 -0.7232
2 20 0 -2.2608 -0.0087
2 20 1 2.5117 -3.1920
2 20 2 1.3183 -2.2964
2 20 3 -0.2610 0.1562
2 21 0 -9.0779 0.0023
2 21 1 0.2922 0.0830
2 21 2 -0.5067 -0.4801
2 21 3 -0.8930 0.3768
2 22 0 1.2449 -0.0062
2 22 1 -2.1471 0.0262
2 22 2 0.5849 -0.8857
2 22 3 1.1092 -0.2955
2 23 0 2.4092 -0.0051
2 23 1 1.4127 2.4990
2 23 2 -1.7840 -0.8162
2 23 3 0.8500 1.6916
2 24 0 2.5555 -0.0044
2 24 1 0.7521 -0.1366
2 24 2 -0.5010 1.3642
2 25 0 4.1139 0.0002
2 25 1 -0.6086 0.6191
2 25 2 -0.4687 0.2547
2 26 0 2.5628 -0.0143
2 26 1 -0.1789 0.8753
2 26 2 -0.5543 -0.1573
2 27 0 0.4408 -0.0032
2 27 1 0.2267 0.1352
2 28 0 -1.9476 0.0036
3 1 0 12.2205 0.0466
3 1 1 8.8513 5.8544
3 1 2 3.5989 -1.2303
3 1 3 -2.7529 -0.6175
3 1 4 -0.3676 0.2103
3 1 5 0.4669 -2.0439
3 2 1 1.2714 0.8915
3 2 2 5.9376 -5.7751
3 2 3 0.5638 0.0576
3 2 4 0.8274 0.9272
3 2 5 1.0860 0.4868
3 3 0 67.4563 0.0818
3 3 1 0.7733 -7.0687
3 3 2 -0.7832 1.3985
3 3 3 1.4762 -0.0109
3 3 4 0.0274 -0.5902
3 3 5 -2.3940 1.1462
3 4 0 -24.1850 -0.0526
3 4 1 0.6752 -14.7439
3 4 2 -0.4919 -0.0395
3 4 3 0.1272 0.0648
3 4 4 0.6903 -0.8337
3 4 5 -0.1020 1.2086
3 5 0 -46.2335 -0.0108
3 5 1 6.6197 -1.1351
3 5 2 0.4056 0.4326
3 5 3 -0.5206 -0.5444
3 5 4 0.4217 -0.8354
3 5 5 -0.3324 -0.5809
3 6 0 16.2809 0.0172
3 6 1 -4.8286 -2.6334
3 6 2 0.9856 2.8183
3 6 3 -0.6252 0.3721
3 6 4 2.1794 0.1271
3 6 5 0.5190 -2.1544
3 7 0 -52.3592 0.0472
3 7 1 -3.1534 -0.3832
3 7 2 0.1061 1.8248
3 7 3 -0.3370 3.1578
3 7 4 1.0630 -2.1944
3 7 5 1.3773 -1.0821
3 8 0 10.1036 -0.0002
3 8 1 1.6870 -4.5127
3 8 2 -0.0896 -0.6772
3 8 3 -2.3777 -0.0196
3 8 4 -1.1835 -0.1993
3 8 5 -0.1677 -1.0345
3 9 0 19.4245 -0.0049
3 9 1 2.4310 1.1402
3 9 2 1.1218 -0.7817
3 9 3 0.2453 0.7530
3 9 4 1.1264 -1.1750
3 9 5 -0.6988 0.5795
3 10 0 -7.1664 0.0253
3 10 1 -0.5653 0.4414
3 10 2 -1.9192 2.1441
3 10 3 -0.9388 -1.2569
3 10 4 -1.3552 0.1903
3 10 5 -0.8663 -0.3181
3 11 0 41.5750 -0.0041
3 11 1 -1.5359 -3.9608
3 11 2 0.7687 0.1901
3 11 3 0.6416 -1.9012
3 11 4 0.0603 -0.0088
3 12 0 -14.3621 0.0180
3 12 1 -1.7026 -4.0929
3 12 2 -0.5271 0.1972
3 12 3 0.5420 -0.2514
3 12 4 -0.5045 1.4721
3 13 0 -11.6451 0.0059
3 13 1 -4.8992 -4.1746
3 13 2 -1.9736 1.4650
3 13 3 0.6327 -0.5747
3 13 4 -1.1651 1.9288
3 14 0 0.3018 0.0097
3 14 1 1.9689 -0.6234
3 14 2 -1.1970 1.6096
3 14 3 0.8609 0.7162
3 14 4 -1.1473 0.5177
3 15 0 -27.9594 -0.0159
3 15 1 -0.2412 5.5977
3 15 2 0.8588 2.4351
3 15 3 0.8306 -0.9426
3 15 4 -0.5338 -0.7349
3 16 0 -0.2015 0.0148
3 16 1 0.6531 0.4429
3 16 2 -0.3152 3.8207
3 16 3 -1.4765 1.2283
3 16 4 -0.3690 0.2038
3 17 0 7.9695 0.0036
3 17 1 -4.3728 -4.9322
3 17 2 0.1049 1.5649
3 17 3 0.6331 -1.5917
3 17 4 -0.4571 0.3695
3 18 0 3.2188 0.0080
3 18 1 -2.1919 1.7424
3 18 2 -1.8469 -0.2254
3 18 3 -0.1903 -0.3654
3 18 4 -0.9868 1.2599
3 19 0 13.6661 -0.0071
3 19 1 0.5164 -2.7485
3 19 2 1.4991 -0.9148
3 19 3 0.2637 -1.4283
3 19 4 0.4584 0.2467
3 20 0 0.5431 0.0113
3 20 1 3.7566 -0.4465
3 20 2 -0.0225 -0.9123
3 20 3 -0.8754 -0.5078
3 21 0 -4.3138 0.0014
3 21 1 0.1551 -1.1839
3 21 2 0.9569 -0.9117
3 21 3 -1.1365 -1.3224
3 22 0 -1.2432 0.0004
3 22 1 2.1241 -1.1284
3 22 2 1.2687 -2.6342
3 22 3 -0.7308 0.4733
3 23 0 -7.9425 -0.0024
3 23 1 0.5040 -1.5519
3 23 2 0.8421 -0.0456
3 23 3 -0.5295 -0.9754
3 24 0 1.0901 0.0094
3 24 1 -1.4374 -1.4589
3 24 2 0.5097 -1.0261
3 25 0 0.4690 -0.0015
3 25 1 -1.0192 0.8048
3 25 2 -2.3201 -0.2750
3 26 0 1.5293 -0.0017
3 26 1 1.2327 -0.6829
3 26 2 0.3008 1.7320
3 27 0 0.9653 0.0025
3 27 1 -0.6196 0.5806
3 28 0 1.7602 -0.0021
4 0 1 2.9713 -0.6615
4 0 2 -10.2350 5.4271
4 0 3 -0.4837 -0.9980
4 0 4 -1.4656 -1.6516
4 0 5 -0.4539 0.0661
4 1 0 -9.4662 -0.1885
4 1 1 10.2199 7.8584
4 1 2 2.3606 -0.7999
4 1 3 -0.6680 -0.9418
4 1 4 -0.2138 0.4575
4 1 5 1.9093 -2.2156
4 2 0 13.7860 0.0380
4 2 1 -4.0662 16.1794
4 2 2 0.4044 0.3785
4 2 3 0.6863 -0.2634
4 2 4 0.0180 0.4979
4 2 5 0.2028 0.3408
4 3 0 56.6701 0.1038
4 3 1 6.1725 1.5335
4 3 2 1.5458 0.6811
4 3 3 -0.5126 0.4689
4 3 4 -0.7120 -0.5665
4 3 5 0.8190 -0.1065
4 4 0 44.3098 0.0339
4 4 1 1.1136 4.2933
4 4 2 4.0477 -5.4694
4 4 3 0.9494 0.5532
4 4 4 -0.5429 0.3597
4 4 5 0.5089 2.1793
4 5 0 48.9619 0.0069
4 5 1 3.4021 -2.2377
4 5 2 0.6218 -1.3642
4 5 3 -0.3692 -1.8074
4 5 4 -0.5915 -0.0731
4 5 5 -1.3175 1.9555
4 6 0 -8.5353 -0.0235
4 6 1 2.3873 -2.7609
4 6 2 -0.0434 1.0807
4 6 3 1.3346 0.4424
4 6 4 1.3406 -0.8418
4 6 5 0.4503 1.1211
4 7 0 -36.3015 0.0093
4 7 1 4.0023 -0.5919
4 7 2 1.6588 -1.1255
4 7 3 0.3991 -0.8523
4 7 4 -0.0582 -1.2000
4 7 5 0.2238 -1.6093
4 8 0 -24.1550 -0.0064
4 8 1 -0.9931 -0.4569
4 8 2 2.2994 -0.7617
4 8 3 -0.5090 0.9348
4 8 4 2.0985 0.4783
4 8 5 1.2538 -1.0617
4 9 0 -37.4250 0.0695
4 9 1 1.5077 1.4948
4 9 2 -1.1890 0.9853
4 9 3 0.1116 3.2104
4 9 4 0.6473 -0.0402
4 9 5 0.3777 0.4616
4 10 0 12.0903 -0.0207
4 10 1 -0.5436 -1.2144
4 10 2 1.5979 -2.1617
4 10 3 -0.4462 -0.4965
4 10 4 -0.2175 -1.0412
4 10 5 0.8759 1.1445
4 11 0 19.1213 -0.0131
4 11 1 10.5050 4.1108
4 11 2 1.8978 -0.2307
4 11 3 -0.4418 1.2127
4 11 4 0.9361 -1.0856
4 12 0 3.3422 -0.0070
4 12 1 -4.0657 1.8039
4 12 2 1.7995 1.6621
4 12 3 -0.3530 -0.7539
4 12 4 0.2423 -0.5873
4 13 0 36.1411 0.0346
4 13 1 -0.8554 -4.2176
4 13 2 -0.4921 -1.2133
4 13 3 -0.3406 0.6526
4 13 4 0.3658 -0.6111
4 14 0 -8.5363 -0.0098
4 14 1 -1.4172 -1.9976
4 14 2 -0.5054 -1.4483
4 14 3 0.6966 0.3602
4 14 4 -0.1246 0.4407
4 15 0 -11.2689 0.0015
4 15 1 -3.1270 2.8961
4 15 2 -0.0051 0.3583
4 15 3 -0.7859 1.1562
4 15 4 0.0760 0.6414
4 16 0 -5.7590 -0.0036
4 16 1 0.5540 -1.1599
4 16 2 -0.4418 1.9324
4 16 3 0.2489 0.1787
4 16 4 0.6840 -0.2881
4 17 0 -17.9878 0.0071
4 17 1 -1.5149 3.0814
4 17 2 -0.6194 3.4947
4 17 3 0.1184 0.3652
4 17 4 -0.0054 -1.0721
4 18 0 -1.6694 -0.0054
4 18 1 -1.8503 -0.2571
4 18 2 -0.3423 3.0794
4 18 3 -1.1487 0.3967
4 18 4 0.0521 0.8514
4 19 0 4.3102 0.0041
4 19 1 -2.1412 -0.3495
4 19 2 -0.8447 2.2496
4 19 3 1.5871 -0.9671
4 19 4 -0.7358 0.7310
4 20 0 1.1871 0.0023
4 20 1 -2.6497 0.6950
4 20 2 -2.0837 1.5575
4 20 3 0.4511 -0.6100
4 21 0 11.0562 -0.0003
4 21 1 0.5418 0.1369
4 21 2 1.0252 -0.9688
4 21 3 0.4747 -1.0330
4 22 0 -3.0255 0.0033
4 22 1 3.4163 0.0500
4 22 2 -0.2027 0.8635
4 22 3 -1.0393 -0.4683
4 23 0 -1.1789 0.0021
4 23 1 1.1286 -1.8129
4 23 2 0.9325 -0.9039
4 23 3 -0.3422 -1.7559
4 24 0 -0.0023 -0.0025
4 24 1 1.0840 0.9920
4 24 2 0.5557 -3.0510
4 25 0 -2.7026 -0.0081
4 25 1 1.2450 -1.3275
4 25 2 1.6605 0.0181
4 26 0 -0.3321 0.0118
4 26 1 -1.6109 -3.2050
4 26 2 -0.1129 -0.3795
4 27 0 -0.0554 0.0013
4 27 1 -1.3344 -1.5852
4 28 0 0.0615 -0.0034
5 1 0 -48.1303 -0.2262
5 1 1 -13.8976 -4.8055
5 1 2 -2.9995 -1.4902
5 1 3 -1.2326 -0.0738
5 1 4 0.7003 1.3551
5 1 5 -1.1073 1.1166
5 2 0 -119.3163 -0.2286
5 2 1 4.1745 -3.3790
5 2 2 -8.6962 5.0407
5 2 3 -0.7414 -1.5623
5 2 4 -0.8336 -1.2276
5 2 5 -0.1878 -0.9834
5 3 0 -10.3213 -0.1814
5 3 1 3.0446 4.4928
5 3 2 0.2115 0.2224
5 3 3 1.2107 -0.2233
5 3 4 -0.0105 1.4042
5 3 5 1.1657 -2.0510
5 4 0 6.1583 0.0134
5 4 1 -4.4893 14.6433
5 4 2 -0.1010 0.0156
5 4 3 -0.0910 -0.4537
5 4 4 0.2267 0.9754
5 4 5 -0.1750 0.4312
5 5 0 50.7561 0.0422
5 5 1 -0.1794 -2.1950
5 5 2 -2.3644 1.9667
5 5 3 -0.8109 1.4361
5 5 4 -0.8744 0.6386
5 5 5 0.6701 1.5592
5 6 0 71.5618 -0.0112
5 6 1 0.3425 3.1980
5 6 2 -1.0161 -2.3771
5 6 3 1.1577 -0.1431
5 6 4 -1.0330 -0.4147
5 6 5 -0.3012 1.7103
5 7 0 21.3026 -0.0856
5 7 1 -0.0297 1.3842
5 7 2 1.3677 -2.3680
5 7 3 -1.0611 -2.6104
5 7 4 -0.9281 -0.5135
5 7 5 0.6118 0.0938
5 8 0 -3.1663 0.0084
5 8 1 2.1942 3.2742
5 8 2 -1.2636 2.8929
5 8 3 0.6604 0.4763
5 8 4 0.2733 -0.1849
5 8 5 -0.6741 0.1927
5 9 0 -26.8817 0.0336
5 9 1 -3.6891 -4.1286
5 9 2 -0.0974 -2.7433
5 9 3 1.5755 -0.6190
5 9 4 -0.6900 -1.2150
5 9 5 0.7885 -1.0080
5 10 0 -20.0563 0.0150
5 10 1 3.5709 0.2094
5 10 2 -0.2302 -3.1929
5 10 3 -0.4847 0.5519
5 10 4 -0.1899 1.1951
5 10 5 -0.1417 0.5342
5 11 0 -28.7704 0.0029
5 11 1 2.6009 1.4439
5 11 2 -0.6353 0.1647
5 11 3 0.5533 0.4107
5 11 4 0.2554 1.8361
5 12 0 12.9648 0.0006
5 12 1 -1.1297 1.2434
5 12 2 1.5486 -1.5575
5 12 3 1.2728 -1.1333
5 12 4 0.3081 -0.6539
5 13 0 16.9156 -0.0013
5 13 1 10.7568 -0.2279
5 13 2 0.4850 -0.7581
5 13 3 0.0935 0.2942
5 13 4 -0.1009 -0.1854
5 14 0 7.9785 -0.0003
5 14 1 -2.0503 3.3830
5 14 2 2.8278 -0.8611
5 14 3 0.0994 0.0236
5 14 4 -0.3821 0.3549
5 15 0 19.2588 0.0159
5 15 1 1.0951 -0.0050
5 15 2 -1.5632 -2.9389
5 15 3 0.9878 1.1308
5 15 4 -0.0937 0.6372
5 16 0 -2.2975 -0.0051
5 16 1 -0.7838 0.9473
5 16 2 0.3613 -2.4954
5 16 3 1.6207 0.6886
5 16 4 0.0366 -0.1891
5 17 0 -5.5059 -0.0034
5 17 1 0.1511 2.7160
5 17 2 1.2506 -1.0863
5 17 3 -1.3076 1.8643
5 17 4 0.6652 0.4981
5 18 0 -3.8915 -0.0006
5 18 1 -0.8080 -0.4361
5 18 2 0.6681 0.3962
5 18 3 -0.0380 0.3039
5 18 4 1.8152 -0.3829
5 19 0 -11.1419 0.0133
5 19 1 -1.0744 0.5868
5 19 2 -2.0702 3.0398
5 19 3 -0.7904 1.6082
5 20 0 3.3971 -0.0166
5 20 1 -2.2066 1.0501
5 20 2 -0.1457 0.6928
5 20 3 0.5028 0.2770
5 21 0 -0.7752 0.0020
5 21 1 -1.3336 2.2499
5 21 2 -0.3855 2.1433
5 21 3 1.4904 0.5138
5 22 0 -1.6752 0.0052
5 22 1 -2.4154 -1.1341
5 22 2 -1.7529 2.4918
5 22 3 1.1894 -0.8778
5 23 0 4.4901 0.0162
5 23 1 -0.7037 1.2691
5 23 2 -1.0139 -0.5588
5 23 3 0.7348 1.5931
5 24 0 -2.2894 -0.0119
5 24 1 3.3943 2.4238
5 24 2 -0.2287 0.8117
5 25 0 -0.6882 0.0014
5 25 1 2.0342 2.1646
5 25 2 -0.3797 -0.7461
5 26 0 1.4905 -0.0014
5 26 1 -0.0862 0.2196
5 26 2 -0.3302 -2.7836
5 27 0 -0.2465 0.0081
5 27 1 0.0639 0.0777
5 28 0 0.4936 0.0016
6 0 0 143.2113 0.4403
6 0 1 -5.7485 1.6010
6 0 2 8.5335 -3.5479
6 0 3 0.8019 1.9063
6 0 4 1.0710 0.4472
6 0 5 -0.5540 0.2603
6 1 0 -33.6917 0.2895
6 1 1 -9.3013 -5.9974
6 1 2 -2.3007 -1.0363
6 1 3 -2.6852 0.3993
6 1 4 0.6701 -0.2125
6 1 5 -0.4659 0.9851
6 2 0 -1.1848 -0.0196
6 2 1 0.4228 -13.2755
6 2 2 0.4092 -0.8545
6 2 3 -0.1109 -0.0756
6 2 4 -0.8871 -0.5159
6 2 5 -0.6273 -0.9556
6 3 0 -52.4443 -0.1505
6 3 1 -7.2048 1.3735
6 3 2 0.8380 -2.3472
6 3 3 -1.2340 -1.8683
6 3 4 1.5102 0.9419
6 3 5 -0.6791 -0.3551
6 4 0 -107.8733 -0.0646
6 4 1 3.0172 -5.7408
6 4 2 -1.2315 3.4150
6 4 3 -0.9551 -0.5059
6 4 4 -0.0511 -0.2230
6 4 5 -0.4580 -1.6762
6 5 0 4.5683 -0.0442
6 5 1 1.8127 -2.3769
6 5 2 -0.5349 1.0855
6 5 3 1.2144 0.8225
6 5 4 0.3333 1.2642
6 5 5 -0.2518 -0.3248
6 6 0 -4.0543 -0.0041
6 6 1 0.3165 4.3162
6 6 2 0.5782 -1.1103
6 6 3 -0.7444 -0.0991
6 6 4 1.0395 0.8241
6 6 5 0.1535 -0.0824
6 7 0 31.4197 -0.0437
6 7 1 -1.6967 -0.5571
6 7 2 -2.2467 3.4610
6 7 3 -2.2102 0.7359
6 7 4 0.0486 1.4925
6 7 5 0.2715 1.3093
6 8 0 46.2252 -0.0583
6 8 1 -1.2063 -1.0898
6 8 2 -2.0756 2.1395
6 8 3 0.8507 -0.2543
6 8 4 0.4258 -1.6616
6 8 5 -0.1888 -0.8984
6 9 0 7.8120 -0.0557
6 9 1 -3.3195 2.0326
6 9 2 1.4403 -1.6512
6 9 3 -1.4451 -0.9216
6 9 4 -0.9739 -1.4751
6 9 5 0.8771 -2.3616
6 10 0 -5.5690 0.0089
6 10 1 3.0192 1.6538
6 10 2 -1.5186 3.4191
6 10 3 -1.6273 0.4543
6 10 4 -0.5899 -0.0379
6 10 5 -0.8448 -0.1176
6 11 0 -21.0209 0.0071
6 11 1 -8.2387 -3.8834
6 11 2 -1.2414 -1.8428
6 11 3 1.4335 -0.1887
6 11 4 -0.5745 -1.1912
6 12 0 -13.0331 -0.0068
6 12 1 3.5754 -2.0370
6 12 2 -2.2738 -1.0918
6 12 3 -0.2068 -0.3736
6 12 4 -0.8883 0.1260
6 13 0 -13.2869 -0.0239
6 13 1 0.2092 -3.3128
6 13 2 2.1944 0.1136
6 13 3 -1.2736 -1.5190
6 13 4 0.3653 0.9996
6 14 0 6.9470 0.0146
6 14 1 -0.2893 -0.9567
6 14 2 -0.5636 0.5921
6 14 3 0.4890 -0.9326
6 14 4 -0.0187 -0.0101
6 15 0 8.7752 0.0041
6 15 1 4.4799 -3.3883
6 15 2 -1.2780 -0.4361
6 15 3 0.1587 -0.5298
6 15 4 -0.7438 -0.2627
6 16 0 5.6645 -0.0073
6 16 1 2.2246 2.9951
6 16 2 1.4020 -0.9361
6 16 3 -0.2305 -0.2399
6 16 4 -2.3393 0.8737
6 17 0 5.9473 -0.0164
6 17 1 0.3807 1.7726
6 17 2 -0.3854 -2.8234
6 17 3 2.3943 -0.7414
6 17 4 0.2327 1.4902
6 18 0 -2.9190 0.0156
6 18 1 -1.2689 -0.4541
6 18 2 0.9201 -1.2109
6 18 3 0.4558 0.4269
6 18 4 -0.3223 -0.0482
6 19 0 1.5938 -0.0047
6 19 1 1.3738 -0.9236
6 19 2 0.6537 -1.8908
6 19 3 -1.4666 0.9218
6 20 0 0.9308 -0.0048
6 20 1 -0.4649 0.5343
6 20 2 1.5437 -1.0845
6 20 3 -0.9230 0.7581
6 21 0 -5.1974 -0.0130
6 21 1 0.6337 -0.5678
6 21 2 -1.4883 2.0930
6 21 3 -0.9582 0.4210
6 22 0 5.5454 -0.0028
6 22 1 -2.5323 -0.3948
6 22 2 0.4562 -0.4788
6 22 3 0.2935 0.2925
6 23 0 -2.2435 -0.0030
6 23 1 -1.0783 -1.4645
6 23 2 1.0042 1.5477
6 23 3 1.3710 -0.0026
6 24 0 -4.2932 0.0074
6 24 1 -0.8855 -0.9175
6 24 2 -1.0789 2.7995
6 25 0 0.2147 0.0025
6 25 1 -0.5249 -0.6289
6 25 2 -2.0223 0.4441
6 26 0 -0.0132 -0.0124
6 26 1 2.7148 2.4395
6 27 0 -1.3895 -0.0018
6 27 1 0.1482 1.3433
6 28 0 0.5695 0.0093
7 1 0 41.2701 0.2263
7 1 1 6.8138 3.5189
7 1 2 0.1801 2.1056
7 1 3 2.8893 0.9657
7 1 4 -1.4218 -0.3027
7 1 5 0.1213 0.2789
7 2 0 103.9765 0.2255
7 2 1 -4.0437 3.0517
7 2 2 2.1382 -2.4342
7 2 3 0.8476 0.6340
7 2 4 0.5756 -0.9927
7 2 5 -0.0895 0.7918
7 3 0 -27.1328 0.1660
7 3 1 -5.8155 -0.4489
7 3 2 -1.3445 0.3436
7 3 3 -1.4199 0.0735
7 3 4 0.6268 -1.0607
7 3 5 -0.1550 -0.2098
7 4 0 6.6161 -0.0137
7 4 1 -6.4765 -12.1466
7 4 2 0.1616 -1.6253
7 4 3 0.4908 -0.5518
7 4 4 -1.5153 -0.5580
7 4 5 -1.0695 -0.4233
7 5 0 -29.9402 0.0163
7 5 1 0.9508 5.1916
7 5 2 3.6657 -2.1104
7 5 3 0.4516 -1.7173
7 5 4 1.3429 -0.4154
7 5 5 -0.4882 -0.3746
7 6 0 -62.1998 0.0910
7 6 1 1.2339 -2.8020
7 6 2 3.5217 -0.7451
7 6 3 -0.6125 0.5499
7 6 4 -0.0096 1.1018
7 6 5 -0.3127 0.1443
7 7 0 14.9747 0.0210
7 7 1 4.2108 -4.4407
7 7 2 -0.6860 1.7796
7 7 3 1.0033 0.7202
7 7 4 0.5899 0.2377
7 7 5 -0.2145 1.7636
7 8 0 -6.6353 -0.0113
7 8 1 0.6046 -1.0841
7 8 2 1.4204 -2.3597
7 8 3 0.5700 0.3483
7 8 4 1.4548 0.4901
7 8 5 0.4562 -0.5115
7 9 0 20.3583 -0.0204
7 9 1 1.3433 3.3495
7 9 2 0.9036 3.5053
7 9 3 -2.2820 -0.1495
7 9 4 1.0804 0.9403
7 9 5 0.1045 0.4988
7 10 0 23.1875 0.0020
7 10 1 -1.7598 -2.8011
7 10 2 -0.6765 2.1891
7 10 3 0.1338 0.8751
7 10 4 1.4651 -1.3724
7 11 0 -0.7060 0.0038
7 11 1 -1.3081 4.8832
7 11 2 -0.5706 0.0510
7 11 3 -0.0780 1.1259
7 11 4 -0.8985 -1.4371
7 12 0 -3.5216 -0.0042
7 12 1 3.4031 1.7179
7 12 2 1.0328 1.3684
7 12 3 -1.9449 -0.2414
7 12 4 -0.1072 -0.3591
7 13 0 -9.8981 -0.0082
7 13 1 -5.3113 -0.0243
7 13 2 0.0722 -0.2739
7 13 3 1.2220 -0.3383
7 13 4 -0.0328 -1.0084
7 14 0 -5.2411 0.0023
7 14 1 -0.2317 -3.7107
7 14 2 -1.1399 0.5778
7 14 3 0.7223 0.1827
7 14 4 1.0128 -1.1496
7 15 0 2.4471 0.0081
7 15 1 0.2255 -4.9461
7 15 2 3.4128 -0.5229
7 15 3 -3.4076 -0.1992
7 15 4 -0.0456 -0.9159
7 16 0 1.6154 0.0044
7 16 1 2.0099 -0.6826
7 16 2 -2.6792 1.6800
7 16 3 -0.0930 -0.1480
7 16 4 -0.0928 0.2005
7 17 0 1.2046 0.0020
7 17 1 -0.6947 -1.1194
7 17 2 -1.1422 1.1418
7 17 3 0.5333 -0.6562
7 17 4 -0.4852 -1.2393
7 18 0 0.2201 -0.0053
7 18 1 3.4017 1.9726
7 18 2 -0.6313 0.9117
7 18 3 -0.1419 -1.0497
7 18 4 -1.9771 0.8552
7 19 0 1.1768 -0.0019
7 19 1 -1.8098 0.6637
7 19 2 1.5602 -2.4036
7 19 3 1.7312 -1.7778
7 20 0 -5.5134 0.0147
7 20 1 -1.2242 -0.3740
7 20 2 -0.0366 0.7283
7 20 3 -1.1104 0.6865
7 21 0 5.9432 -0.0006
7 21 1 0.2685 -0.0799
7 21 2 -0.5649 -1.5653
7 21 3 -1.5028 0.4087
7 22 0 5.5517 -0.0136
7 22 1 -0.4604 0.8181
7 22 2 1.6353 -1.0878
7 22 3 -1.8409 0.1889
7 23 0 -0.7658 -0.0147
7 23 1 0.7084 0.7737
7 23 2 0.0630 0.3740
7 23 3 -1.1482 -1.7115
7 24 0 2.1936 0.0084
7 24 1 -3.3364 -0.9258
7 24 2 0.6254 -0.2656
7 25 0 0.0701 -0.0050
7 25 1 0.3217 -2.4603
7 25 2 0.6365 0.4993
7 26 0 -3.3984 -0.0065
7 26 1 0.5000 0.0008
7 27 0 0.2923 -0.0118
7 27 1 0.2833 -0.9579
8 0 0 -66.2752 -0.2660
8 0 1 1.8054 0.2340
8 0 2 -0.0645 1.7023
8 0 3 -0.7980 0.0592
8 0 4 -0.5396 3.2106
8 0 5 0.4127 -0.0286
8 1 0 28.7422 -0.1185
8 1 1 5.0407 3.6959
8 1 2 0.0839 0.3884
8 1 3 1.3208 0.1252
8 1 4 -0.9628 0.8886
8 1 5 0.4093 0.9444
8 2 0 -4.9240 0.0536
8 2 1 7.1272 9.5678
8 2 2 -0.4928 2.0016
8 2 3 -0.1978 0.6311
8 2 4 0.3434 0.1811
8 2 5 1.3673 0.0995
8 3 0 22.6225 0.0140
8 3 1 -1.2555 -2.3720
8 3 2 -4.1260 1.3561
8 3 3 1.2191 1.2349
8 3 4 -1.8354 0.6589
8 3 5 0.1104 0.6490
8 4 0 53.1961 -0.0437
8 4 1 -1.4855 4.5271
8 4 2 -3.5093 0.0753
8 4 3 0.3550 -1.2447
8 4 4 -0.3342 -1.5306
8 4 5 0.3171 0.8521
8 5 0 -26.8621 0.0329
8 5 1 -5.6878 3.5192
8 5 2 -1.0538 0.4714
8 5 3 0.2588 -0.6311
8 5 4 0.6721 0.4561
8 5 5 -1.2210 -1.4134
8 6 0 12.9947 -0.0079
8 6 1 -7.7172 -4.3738
8 6 2 -1.2617 -1.3411
8 6 3 0.0474 -0.6204
8 6 4 -1.4229 0.0169
8 6 5 -0.7912 0.5089
8 7 0 -15.1164 0.0304
8 7 1 2.1979 2.4133
8 7 2 1.3839 -1.9040
8 7 3 1.1615 -0.6607
8 7 4 0.1607 0.0461
8 7 5 -0.3731 0.7139
8 8 0 -29.5623 0.0354
8 8 1 0.1245 2.9218
8 8 2 3.5110 -2.6158
8 8 3 -0.0361 -0.3870
8 8 4 -0.2859 1.6257
8 8 5 -0.1588 1.8556
8 9 0 16.4578 -0.0038
8 9 1 1.5768 -4.6061
8 9 2 -0.4939 1.0933
8 9 3 0.6790 -0.4438
8 9 4 0.5017 -0.1582
8 9 5 0.0512 1.6764
8 10 0 -8.0071 -0.0124
8 10 1 -2.7437 -2.9855
8 10 2 -0.3708 -2.1911
8 10 3 1.4993 1.2043
8 10 4 0.7398 0.5286
8 11 0 7.2160 0.0198
8 11 1 2.7446 3.5744
8 11 2 1.3137 1.7755
8 11 3 -1.6263 0.3464
8 11 4 1.1362 0.7320
8 12 0 6.1893 0.0234
8 12 1 -1.0157 -1.0312
8 12 2 -1.5290 -0.3039
8 12 3 -0.7625 0.6760
8 12 4 0.5513 0.1092
8 13 0 -10.3017 0.0018
8 13 1 0.0575 6.1643
8 13 2 -2.8857 2.4682
8 13 3 2.3274 0.6815
8 13 4 -0.5023 -0.0860
8 14 0 2.0725 -0.0102
8 14 1 0.7548 1.6723
8 14 2 4.2872 -2.1174
8 14 3 -0.4135 -1.2678
8 14 4 0.5252 -0.5010
8 15 0 -1.6876 0.0063
8 15 1 0.4374 1.2580
8 15 2 0.9774 -1.0806
8 15 3 0.4594 -0.1680
8 15 4 -0.0881 0.0918
8 16 0 1.0260 0.0160
8 16 1 -2.6343 -3.8032
8 16 2 0.9059 -1.2067
8 16 3 1.7263 1.6530
8 16 4 2.2987 -1.0337
8 17 0 7.1676 0.0172
8 17 1 2.6255 -1.3332
8 17 2 1.0214 -0.1365
8 17 3 -2.5231 1.9194
8 17 4 -1.0225 -1.7117
8 18 0 0.2025 -0.0035
8 18 1 3.2648 -0.1141
8 18 2 -2.0905 0.2970
8 18 3 1.1343 -0.7686
8 18 4 0.2263 -0.0186
8 19 0 -3.9728 0.0050
8 19 1 -0.7748 0.9347
8 19 2 -0.2363 1.8353
8 19 3 1.2870 -0.7856
8 20 0 -5.3780 0.0113
8 20 1 2.2429 0.8644
8 20 2 -1.6550 0.7124
8 20 3 1.1075 -0.8303
8 21 0 0.2673 0.0156
8 21 1 -1.1224 -0.9455
8 21 2 1.7283 -1.7329
8 21 3 0.7016 -0.8434
8 22 0 -3.9685 0.0041
8 22 1 0.6306 0.7457
8 22 2 -1.4805 1.1565
8 22 3 -0.5744 1.5224
8 23 0 4.9139 0.0090
8 23 1 -1.4333 1.1174
8 23 2 0.1543 -0.6360
8 24 0 5.0512 -0.0022
8 24 1 -1.2946 0.6780
8 24 2 0.7825 0.1638
8 25 0 0.1058 0.0031
8 25 1 0.5108 1.7726
8 25 2 1.4117 -1.5362
8 26 0 -0.1454 0.0067
8 26 1 -1.7711 1.8284
8 27 0 1.6449 0.0042
8 27 1 1.8478 -0.4020
9 1 0 -14.3779 -0.0167
9 1 1 1.4269 -2.7011
9 1 2 4.0162 -1.1246
9 1 3 -0.0863 0.1616
9 1 4 0.9008 -1.6044
9 1 5 -0.7616 -1.7758
9 2 0 -28.7973 -0.0155
9 2 1 -0.8332 -0.7900
9 2 2 2.2551 0.6354
9 2 3 -0.2429 1.4186
9 2 4 0.3713 3.2976
9 2 5 0.2175 -0.2527
9 3 0 22.5653 -0.0103
9 3 1 4.7539 0.0438
9 3 2 0.2879 -1.1628
9 3 3 -1.1991 0.5587
9 3 4 -0.9539 0.0370
9 3 5 1.5547 0.8922
9 4 0 -11.1515 0.0298
9 4 1 9.1863 8.5119
9 4 2 0.5850 3.2392
9 4 3 -0.1940 0.4051
9 4 4 -0.2511 -0.5387
9 4 5 1.4504 -0.8066
9 5 0 7.6864 -0.0497
9 5 1 -4.1816 -4.9014
9 5 2 -4.1192 0.0787
9 5 3 -0.0301 0.6409
9 5 4 -1.5474 0.4399
9 5 5 -0.2061 -0.3240
9 6 0 22.6695 -0.0625
9 6 1 0.5941 1.3394
9 6 2 -4.3291 2.4011
9 6 3 -0.1570 -1.2162
9 6 4 -0.9167 -1.3398
9 6 5 -0.3114 0.0890
9 7 0 -23.6869 -0.0013
9 7 1 -1.0104 3.1340
9 7 2 -0.4146 -0.0074
9 7 3 0.3062 -0.2904
9 7 4 0.8574 1.7129
9 7 5 -1.7938 -1.7016
9 8 0 17.2637 0.0041
9 8 1 -1.9933 2.1120
9 8 2 -0.8785 0.0096
9 8 3 -0.7155 -0.8074
9 8 4 -0.9704 0.1620
9 8 5 -1.0249 0.5466
9 9 0 -2.8415 -0.0337
9 9 1 -1.0467 -2.4569
9 9 2 -0.4605 -1.0955
9 9 3 0.5901 -0.8043
9 9 4 -0.7491 0.5402
9 10 0 -7.7016 -0.0324
9 10 1 1.2652 5.1827
9 10 2 3.9591 -0.3863
9 10 3 0.1068 -1.2843
9 10 4 -0.4714 0.8123
9 11 0 15.6759 -0.0168
9 11 1 -1.3977 -4.9375
9 11 2 0.1861 -1.7844
9 11 3 -0.5081 -0.6248
9 11 4 0.3561 -0.0275
9 12 0 -10.0356 -0.0053
9 12 1 -1.9950 -2.8993
9 12 2 -3.4824 0.9858
9 12 3 0.2895 2.2199
9 12 4 -0.2393 0.3987
9 13 0 -3.2095 -0.0026
9 13 1 -0.2124 0.9438
9 13 2 -0.2416 1.3467
9 13 3 -0.6024 0.5378
9 13 4 0.8688 0.7353
9 14 0 -3.1859 -0.0035
9 14 1 -0.0151 1.4775
9 14 2 -2.7375 0.4795
9 14 3 -1.9991 -1.2576
9 14 4 -0.9703 0.3715
9 15 0 -13.8974 -0.0159
9 15 1 -1.8996 1.5032
9 15 2 -2.0360 2.6921
9 15 3 2.4136 -1.0931
9 15 4 0.2882 1.2951
9 16 0 6.1514 -0.0087
9 16 1 -1.5734 0.8537
9 16 2 4.5103 -3.1090
9 16 3 -0.2235 -0.3359
9 16 4 0.2290 -0.6429
9 17 0 0.5950 0.0038
9 17 1 2.1825 -0.4293
9 17 2 0.5702 -2.4752
9 17 3 -1.2652 0.8834
9 17 4 -0.4346 1.4545
9 18 0 5.7614 0.0024
9 18 1 -2.1096 -2.8025
9 18 2 1.7444 -1.7350
9 18 3 1.3472 1.6128
9 19 0 3.7193 0.0018
9 19 1 1.5439 1.4962
9 19 2 -1.2333 1.3820
9 19 3 -0.4345 2.2371
9 20 0 0.0237 -0.0035
9 20 1 2.1151 -1.5483
9 20 2 0.8753 -1.4478
9 20 3 1.4397 -2.3822
9 21 0 -6.1338 -0.0010
9 21 1 1.4083 1.4851
9 21 2 -1.0688 1.0312
9 21 3 0.2867 -0.3855
9 22 0 -5.2021 0.0083
9 22 1 1.6211 -0.7707
9 22 2 -0.8887 -1.4467
9 22 3 2.3995 0.1180
9 23 0 0.2936 0.0098
9 23 1 0.2658 -1.7043
9 23 2 0.1227 0.2268
9 24 0 -0.4673 -0.0000
9 24 1 1.6927 -1.2634
9 24 2 -1.0576 -0.2083
9 25 0 0.8936 0.0051
9 25 1 -2.4697 0.0919
9 25 2 1.8753 0.2869
9 26 0 1.6973 0.0049
9 26 1 -0.6871 0.3295
9 27 0 0.7228 0.0044
10 0 0 8.6942 -0.0053
10 0 1 3.4341 -2.0605
10 0 2 -0.2745 -0.8253
10 0 3 -0.1976 -1.2401
10 0 4 -1.0299 -3.3774
10 0 5 -0.5282 -0.7679
10 1 0 -9.2844 0.0223
10 1 1 -0.0559 -2.9772
10 1 2 2.8951 -0.3526
10 1 3 2.0209 0.1304
10 1 4 0.2198 -1.3146
10 1 5 -1.5085 -0.9509
10 2 0 5.2975 -0.0421
10 2 1 -3.2719 -6.1459
10 2 2 -0.4179 -1.5047
10 2 3 0.3873 -0.0146
10 2 4 1.2360 0.5257
10 2 5 -0.9668 0.5698
10 3 0 -1.3570 0.0494
10 3 1 4.8455 1.1559
10 3 2 5.1806 -0.5986
10 3 3 0.8722 0.6965
10 3 4 1.1573 -1.5649
10 3 5 -0.2576 -1.8941
10 4 0 -7.9456 0.0430
10 4 1 -3.0318 -2.3473
10 4 2 2.4853 -1.1743
10 4 3 0.3322 1.9653
10 4 4 1.1296 1.5607
10 4 5 0.6515 -0.7661
10 5 0 17.8104 0.0323
10 5 1 -0.0633 -1.5775
10 5 2 0.4979 -1.3014
10 5 3 -1.6419 0.5293
10 5 4 -1.1940 -1.5184
10 5 5 1.8512 0.9294
10 6 0 -16.6111 0.0060
10 6 1 3.5887 1.6291
10 6 2 1.0830 2.4108
10 6 3 -0.1415 -0.2501
10 6 4 -0.1944 -1.1154
10 6 5 1.5255 -1.1623
10 7 0 -2.2964 0.0169
10 7 1 -0.2150 -1.1376
10 7 2 -2.1214 -0.8234
10 7 3 0.1948 0.8065
10 7 4 -0.6166 -0.5155
10 7 5 -0.7096 -1.6859
10 8 0 4.3733 0.0072
10 8 1 -0.6486 -3.1309
10 8 2 -4.1121 1.4722
10 8 3 0.2148 0.2906
10 8 4 -0.1832 -0.9318
10 9 0 -16.2720 0.0033
10 9 1 3.4630 2.5700
10 9 2 0.8894 1.5132
10 9 3 -0.3124 0.4361
10 9 4 0.7605 0.9173
10 10 0 18.2779 0.0086
10 10 1 -0.4337 3.7937
10 10 2 1.2908 -0.2909
10 10 3 -0.2163 -1.4819
10 10 4 -0.5545 -0.2795
10 11 0 8.2823 -0.0203
10 11 1 -1.1151 -3.1183
10 11 2 0.5377 -0.5522
10 11 3 -0.2280 -0.7240
10 11 4 -0.9423 -0.4295
10 12 0 4.7229 -0.0173
10 12 1 2.8858 2.9788
10 12 2 4.2665 0.4706
10 12 3 0.3745 -0.0207
10 12 4 -0.3120 0.1364
10 13 0 14.7628 -0.0071
10 13 1 -0.1365 -1.0670
10 13 2 0.0342 -3.3030
10 13 3 -1.1361 0.2920
10 13 4 0.3556 -0.3552
10 14 0 -10.7069 0.0032
10 14 1 0.3761 -1.4369
10 14 2 -3.9384 4.0183
10 14 3 -0.5744 1.3174
10 14 4 -0.2923 -0.2267
10 15 0 -3.4241 -0.0170
10 15 1 -2.9009 -0.2991
10 15 2 -0.4187 2.3663
10 15 3 1.2483 -0.7457
10 15 4 0.8316 -0.2417
10 16 0 -6.3025 -0.0067
10 16 1 0.8255 2.7739
10 16 2 -1.9320 2.0469
10 16 3 -2.6646 -1.7580
10 16 4 -1.5040 -0.4649
10 17 0 -9.2378 -0.0166
10 17 1 -1.6031 -2.5507
10 17 2 0.1931 -0.0840
10 17 3 0.8111 -1.5817
10 17 4 1.1229 1.6528
10 18 0 7.0633 -0.0017
10 18 1 -1.4073 2.0316
10 18 2 1.2180 -0.7695
10 18 3 -0.7074 2.1396
10 19 0 2.4718 -0.0052
10 19 1 -0.2631 -2.3230
10 19 2 1.1096 -1.8950
10 19 3 -1.1612 1.0517
10 20 0 6.0240 -0.0004
10 20 1 -0.8560 -0.2561
10 20 2 1.1085 0.6876
10 20 3 -0.6234 0.2097
10 21 0 0.1896 -0.0086
10 21 1 -1.6821 1.5849
10 21 2 -0.5029 1.0626
10 21 3 0.7235 1.1661
10 22 0 -0.1477 -0.0014
10 22 1 0.5913 -0.5166
10 22 2 2.3760 -0.5493
10 22 3 0.0025 -2.2152
10 23 0 -3.3453 -0.0073
10 23 1 2.0325 2.2079
10 23 2 -2.7023 -0.2458
10 24 0 -0.6609 0.0039
10 24 1 1.0575 -1.2811
10 24 2 0.4733 -2.7033
10 25 0 -0.7132 0.0023
10 25 1 -0.7837 -0.6949
10 25 2 -0.8755 1.4567
10 26 0 1.4012 -0.0020
10 26 1 1.4658 -2.0921
10 27 0 -0.9277 -0.0073
11 1 0 -2.4504 0.0503
11 1 1 -3.3437 2.7191
11 1 2 -3.9553 1.7131
11 1 3 -2.0924 -0.8829
11 1 4 -0.1996 1.7525
11 1 5 1.0446 2.0389
11 2 0 -2.1099 -0.0043
11 2 1 5.2345 -0.6576
11 2 2 0.8716 0.2711
11 2 3 -0.6791 -1.1707
11 2 4 -1.5919 -1.1624
11 2 5 -0.8389 -0.6638
11 3 0 -4.8955 0.0365
11 3 1 1.7005 -0.1671
11 3 2 1.1342 0.3903
11 3 3 2.5100 -0.2997
11 3 4 0.2359 -0.0012
11 3 5 -0.6837 0.5951
11 4 0 9.3723 -0.0135
11 4 1 0.3996 -4.6481
11 4 2 -1.1788 -1.2132
11 4 3 1.2154 0.6579
11 4 4 1.5585 1.4578
11 4 5 -1.3095 1.1375
11 5 0 7.3870 0.0024
11 5 1 1.3530 2.0412
11 5 2 3.5700 0.5020
11 5 3 0.4424 0.3830
11 5 4 1.0843 -0.2719
11 5 5 0.8268 -0.6151
11 6 0 3.7529 0.0051
11 6 1 -2.6857 -1.2913
11 6 2 2.1594 -1.6327
11 6 3 0.0050 0.8540
11 6 4 0.0526 0.5719
11 6 5 0.6013 -0.7145
11 7 0 9.7586 0.0387
11 7 1 -4.3302 -1.3764
11 7 2 -0.6552 -1.6785
11 7 3 -0.2180 -0.7726
11 7 4 -0.9858 -1.2510
11 8 1 1.6384 -2.4798
11 8 2 -0.4526 1.0181
11 8 3 -0.3711 -0.1836
11 8 4 0.7530 0.0582
11 9 0 -11.0926 0.0215
11 9 1 1.9585 3.0820
11 9 2 -1.7334 -1.3340
11 9 3 0.7106 0.3790
11 9 4 0.4884 0.0941
11 10 0 -6.7431 0.0076
11 10 1 -4.1957 -4.1656
11 10 2 -3.5801 -0.1320
11 10 3 0.9027 0.4710
11 10 4 1.0271 -0.3185
11 11 0 -10.6059 0.0078
11 11 1 2.3002 0.3148
11 11 2 1.9290 3.3361
11 11 3 -0.6784 0.2486
11 11 4 0.0794 -0.2862
11 12 0 14.0681 0.0006
11 12 1 -2.4016 1.7398
11 12 2 1.1287 -2.4567
11 12 3 0.2023 -1.0185
11 12 4 -0.4733 0.3486
11 13 0 9.0494 0.0126
11 13 1 1.9448 -0.4567
11 13 2 0.6485 -1.1396
11 13 3 -1.1579 0.6997
11 13 4 -0.6550 -0.8648
11 14 0 6.8253 -0.0042
11 14 1 1.3534 -0.4447
11 14 2 1.7754 -1.1336
11 14 3 0.9295 1.0731
11 14 4 0.3791 0.7552
11 15 0 11.2263 0.0017
11 15 1 0.6317 3.2372
11 15 2 -0.6022 -0.9192
11 15 3 -0.9922 0.3799
11 15 4 -0.1284 -0.8583
11 16 0 -10.6303 -0.0006
11 16 1 0.0850 -2.0749
11 16 2 -1.4958 2.6874
11 16 3 -0.1713 -1.2688
11 16 4 0.6807 -0.0990
11 17 0 -1.6536 -0.0002
11 17 1 -1.2193 0.7355
11 17 2 -0.4085 1.9534
11 17 3 2.0133 -1.3177
11 17 4 0.0293 -1.3027
11 18 0 -6.4100 -0.0086
11 18 1 0.8229 1.5671
11 18 2 -0.7467 0.5348
11 18 3 -1.2968 -0.1106
11 19 0 -2.8906 -0.0085
11 19 1 1.3330 -2.0390
11 19 2 0.1737 -1.6661
11 19 3 0.1155 -0.7618
11 20 0 3.8899 0.0019
11 20 1 -1.0085 1.6475
11 20 2 -1.9060 0.3075
11 20 3 0.2595 2.6294
11 21 0 2.3937 0.0001
11 21 1 -1.6413 -3.3954
11 21 2 2.2013 -0.1405
11 21 3 1.2768 -0.2066
11 22 0 0.8947 -0.0024
11 22 1 -0.1023 1.6827
11 22 2 -0.3540 1.9515
11 23 0 0.1612 -0.0127
11 23 1 -1.6228 0.6931
11 23 2 0.6951 -0.5602
11 24 0 -1.1249 0.0033
11 24 1 -0.6184 0.8232
11 24 2 1.4527 1.3669
11 25 0 0.1807 0.0005
11 25 1 1.1545 1.5579
11 26 0 -0.2439 0.0046
11 26 1 -0.1970 -0.6676
12 0 0 5.3292 -0.0317
12 0 1 -5.2227 2.3272
12 0 2 -2.5325 -1.0235
12 0 3 1.1560 0.5083
12 0 4 2.2513 -0.2497
12 0 5 0.8017 1.4418
12 1 0 -5.5674 -0.2083
12 1 1 -2.8602 2.0997
12 1 2 -1.4217 1.5349
12 1 3 -2.0757 0.2225
12 1 4 0.0048 0.9994
12 1 5 0.0181 -0.5096
12 2 0 -2.9152 0.0824
12 2 1 -2.5963 3.3808
12 2 2 1.3020 -0.8625
12 2 3 -1.2479 -0.2069
12 2 4 -1.2865 -1.0514
12 2 5 0.4437 -0.0898
12 3 0 -10.1227 0.0845
12 3 1 -1.3740 0.4576
12 3 2 -2.7902 1.7262
12 3 3 -0.9039 -0.8995
12 3 4 -0.6817 0.3948
12 3 5 -0.3067 2.0417
12 4 0 -9.4089 0.0273
12 4 1 5.7153 2.1442
12 4 2 0.3642 1.1443
12 4 3 -0.3720 -0.5060
12 4 4 -0.1935 0.4501
12 4 5 -0.5647 -0.6610
12 5 0 1.3178 0.0137
12 5 1 3.1346 1.5809
12 5 2 0.7030 0.5615
12 5 3 1.3675 0.8870
12 5 4 -0.0500 0.5781
12 5 5 0.7832 0.1151
12 6 0 11.0903 0.0134
12 6 1 1.2744 -0.9797
12 6 2 0.0212 -0.1484
12 6 3 1.7235 0.9878
12 6 4 0.0252 0.5965
12 7 0 13.6271 0.0059
12 7 1 -1.6879 -1.1272
12 7 2 2.0696 1.7271
12 7 3 -0.1352 0.6475
12 7 4 -0.0732 0.1898
12 8 0 10.1230 0.0137
12 8 1 1.2170 0.8461
12 8 2 1.2346 -0.8037
12 8 3 -0.7302 -0.1625
12 8 4 -1.8261 0.4769
12 9 0 3.5811 0.0336
12 9 1 -2.2916 0.2108
12 9 2 -2.0867 -2.6551
12 9 3 1.5049 -1.3005
12 9 4 -0.3278 0.2539
12 10 0 -13.8707 -0.0087
12 10 1 3.7704 -1.1657
12 10 2 -0.0060 1.0571
12 10 3 0.1171 -0.1789
12 10 4 1.4921 1.1122
12 11 0 -11.8080 -0.0098
12 11 1 -0.7279 2.4979
12 11 2 -0.5754 -0.7290
12 11 3 0.7315 -1.4066
12 11 4 0.8299 1.1352
12 12 0 -7.9324 0.0015
12 12 1 -3.6608 -2.0797
12 12 2 -0.6589 0.4249
12 12 3 1.1518 -0.4499
12 12 4 0.9337 -0.0162
12 13 0 -8.0546 0.0152
12 13 1 1.0077 -2.6438
12 13 2 1.6326 2.2386
12 13 3 -0.2431 0.0308
12 13 4 -0.2991 -0.5235
12 14 0 9.6235 -0.0032
12 14 1 -1.5566 1.6605
12 14 2 -0.9719 -2.2952
12 14 3 -0.4061 0.7203
12 14 4 -0.7956 1.6832
12 15 0 4.8428 0.0035
12 15 1 2.2297 0.8202
12 15 2 0.0829 -0.9526
12 15 3 -1.5656 1.2217
12 15 4 0.3084 -0.0076
12 16 0 5.1399 0.0024
12 16 1 -1.4227 -1.8538
12 16 2 -0.4392 -1.0073
12 16 3 0.2634 0.0566
12 16 4 0.7099 1.5565
12 17 0 5.5934 0.0108
12 17 1 -0.0981 2.5615
12 17 2 -0.0684 1.7469
12 17 3 -1.4480 -0.4472
12 18 0 -7.2069 -0.0087
12 18 1 -0.4449 -2.4113
12 18 2 0.8948 -0.1048
12 18 3 -0.5850 -2.0916
12 19 0 -1.5092 0.0056
12 19 1 1.4925 1.8948
12 19 2 -0.7475 0.1745
12 19 3 0.3806 0.0395
12 20 0 -2.7567 -0.0083
12 20 1 -0.3699 -0.7287
12 20 2 0.1125 -0.6631
12 20 3 0.4671 1.2256
12 21 0 -0.3806 0.0071
12 21 1 2.0586 -0.8176
12 21 2 -0.7375 -0.4598
12 21 3 -0.4337 0.3345
12 22 0 0.3849 -0.0048
12 22 1 -0.5924 -0.5825
12 22 2 -2.3920 -1.3419
12 23 0 -0.0016 0.0033
12 23 1 -0.1920 -2.8343
12 23 2 1.4206 0.7092
12 24 0 -1.0823 -0.0114
12 24 1 0.0252 1.0974
12 24 2 -0.9719 1.1441
12 25 0 0.8810 -0.0041
12 25 1 0.2230 -0.3424
12 26 0 -2.1998 0.0021
12 26 1 -1.5254 -1.5821
13 1 0 9.8277 -0.2517
13 1 1 1.7616 -2.4807
13 1 2 0.5277 -2.5173
13 1 3 0.2370 -0.2109
13 1 4 0.5349 0.0128
13 1 5 0.5254 -0.7061
13 2 0 7.9539 -0.0654
13 2 1 -4.4260 0.2479
13 2 2 -1.2874 -1.7246
13 2 3 0.9532 0.1868
13 2 4 1.2501 -1.2280
13 2 5 0.3225 1.5146
13 3 0 -9.0803 -0.1775
13 3 1 -1.8517 -0.8112
13 3 2 0.1447 1.1543
13 3 3 -1.4644 0.1180
13 3 4 0.1335 0.1941
13 3 5 -1.6078 -1.9441
13 4 0 -3.3358 0.0488
13 4 1 -3.3366 2.8807
13 4 2 1.2024 -2.0666
13 4 3 -2.0344 -0.3920
13 4 4 -0.7250 -1.2155
13 5 0 -14.0520 0.0215
13 5 1 1.5565 -0.0274
13 5 2 -1.4978 0.3611
13 5 3 -0.0933 -1.1042
13 5 4 -0.1792 -1.0080
13 6 0 -12.7818 -0.0012
13 6 1 3.0601 2.6653
13 6 2 0.6571 0.9012
13 6 3 0.2161 0.5894
13 6 4 2.1598 0.2361
13 7 0 4.7605 -0.0312
13 7 1 -0.2874 0.1481
13 7 2 1.3566 0.3909
13 7 3 -0.6234 1.9770
13 7 4 -0.5528 -0.1325
13 8 0 8.0556 0.0309
13 8 1 -1.3428 -0.8594
13 8 2 0.3125 0.3568
13 8 3 0.6397 1.0331
13 8 4 -1.5656 -1.7111
13 9 0 12.9584 0.0302
13 9 1 0.0748 -3.1946
13 9 2 -0.7941 1.7260
13 9 3 0.1849 2.3698
13 9 4 -1.1969 -0.4678
13 10 0 8.7894 0.0179
13 10 1 2.9043 2.2452
13 10 2 -1.1525 -0.6674
13 10 3 -1.1317 0.1907
13 10 4 -1.9202 0.0136
13 11 0 2.9120 0.0053
13 11 1 -0.9094 1.6808
13 11 2 -1.7059 -2.5939
13 11 3 1.9132 -0.4049
13 11 4 0.0771 0.8655
13 12 0 -6.4841 0.0051
13 12 1 2.9269 -0.5207
13 12 2 2.6749 1.2455
13 12 3 1.3379 -0.6050
13 12 4 1.3427 -0.1699
13 13 0 -6.7809 -0.0023
13 13 1 -2.4172 -0.0773
13 13 2 0.6642 -0.1097
13 13 3 0.3556 -1.8747
13 13 4 -0.2997 0.7117
13 14 0 -4.1055 0.0063
13 14 1 0.7822 0.5093
13 14 2 1.6423 0.8433
13 14 3 1.8787 -0.2797
13 14 4 -0.0712 -0.5007
13 15 0 -5.1522 0.0066
13 15 1 0.6991 -1.6159
13 15 2 0.3007 -0.2227
13 15 3 1.2524 0.5398
13 15 4 0.4493 -0.6547
13 16 0 6.4029 0.0041
13 16 1 0.1471 3.3083
13 16 2 -1.3339 0.6482
13 16 3 -0.3070 1.1351
13 16 4 -1.1252 1.3441
13 17 0 2.7259 -0.0063
13 17 1 -0.3821 0.0640
13 17 2 0.0932 0.4808
13 17 3 -0.7686 -0.1340
13 18 0 2.7528 0.0115
13 18 1 -1.0307 -0.5867
13 18 2 -0.5240 0.1091
13 18 3 -1.0066 -1.1385
13 19 0 1.5571 0.0078
13 19 1 0.6957 0.9542
13 19 2 0.5892 1.5025
13 19 3 -1.4848 -1.1126
13 20 0 -0.7745 -0.0038
13 20 1 -0.4594 0.3432
13 20 2 1.9070 0.1199
13 20 3 -1.1899 -0.4475
13 21 0 -0.4538 -0.0001
13 21 1 1.1787 1.3564
13 21 2 0.1210 -0.5423
13 21 3 -1.3187 1.2475
13 22 0 0.2410 0.0093
13 22 1 -1.1265 -0.7394
13 22 2 0.9641 0.6609
13 23 0 0.0418 0.0132
13 23 1 0.6767 -0.2332
13 23 2 -0.1978 0.7983
13 24 0 0.9170 -0.0076
13 24 1 0.2115 0.2627
13 24 2 -1.7212 -1.9980
13 25 0 -0.4528 0.0017
13 25 1 0.9200 -1.1673
13 26 0 1.1116 -0.0004
14 0 0 -4.0385 0.0599
14 0 1 1.0914 -1.5463
14 0 2 0.0178 2.3426
14 0 3 -1.2182 -0.8457
14 0 4 -1.5174 0.7773
14 1 0 8.2960 0.2420
14 1 1 1.6073 -1.2402
14 1 2 -1.5505 -1.8113
14 1 3 -0.2116 -1.0022
14 1 4 0.7716 0.4325
14 2 0 0.3164 -0.1616
14 2 1 1.4225 -1.4851
14 2 2 -1.1862 2.0203
14 2 3 0.8327 -0.2531
14 2 4 0.5263 0.9696
14 3 0 9.4173 -0.1144
14 3 1 -0.6653 -1.2701
14 3 2 0.3841 -1.7848
14 3 3 -0.7732 0.2617
14 3 4 0.3109 1.8050
14 4 0 10.4483 -0.0235
14 4 1 -2.8341 -2.4007
14 4 2 -0.7830 -0.7806
14 4 3 0.2491 -0.8642
14 4 4 -0.9973 -1.1074
14 5 0 -9.8678 -0.0526
14 5 1 1.9682 -0.8214
14 5 2 0.1199 1.8285
14 5 3 -0.3848 -0.8501
14 5 4 0.5675 0.3752
14 6 0 -1.2891 -0.0150
14 6 1 -1.1625 2.6597
14 6 2 0.4491 -2.2068
14 6 3 -1.0127 -0.9347
14 6 4 0.5365 0.3669
14 7 0 -12.1556 -0.0351
14 7 1 1.1309 1.4959
14 7 2 1.7178 -0.5994
14 7 3 -0.7454 -2.2113
14 7 4 0.8705 -0.7856
14 8 0 -8.9683 -0.0216
14 8 1 0.2167 -0.0417
14 8 2 2.4721 0.6429
14 8 3 0.2903 0.5018
14 8 4 2.4836 -0.2668
14 9 0 1.8946 -0.0275
14 9 1 -1.3518 -1.5793
14 9 2 0.7639 0.2934
14 9 3 -2.1166 0.7605
14 9 4 -0.4881 -0.4165
14 10 0 2.3272 0.0147
14 10 1 -0.9729 -1.2068
14 10 2 -2.1767 -0.0978
14 10 3 -1.1848 0.6312
14 10 4 -1.6701 -1.9968
14 11 0 7.0060 0.0074
14 11 1 1.7941 -1.9358
14 11 2 -3.0882 0.4929
14 11 3 0.7948 2.8946
14 11 4 -0.5973 -0.2945
14 12 0 3.4817 -0.0043
14 12 1 -0.0889 1.4445
14 12 2 -2.0613 -0.6353
14 12 3 -1.8845 0.4151
14 12 4 -0.3948 -0.5318
14 13 0 2.8604 -0.0117
14 13 1 -2.0148 -0.5263
14 13 2 -0.4483 -1.6503
14 13 3 0.4347 0.1666
14 13 4 -0.3012 0.9205
14 14 0 -2.2174 0.0102
14 14 1 0.8632 -3.1253
14 14 2 2.4059 -0.1855
14 14 3 1.5047 -0.1749
14 14 4 0.2840 -1.4461
14 15 0 -3.1651 0.0057
14 15 1 -0.9492 -0.2826
14 15 2 -0.1168 -0.8771
14 15 3 -0.1387 -0.3575
14 15 4 -2.0512 -0.0529
14 16 0 -1.0913 -0.0043
14 16 1 2.1118 0.9626
14 16 2 1.0541 -0.0110
14 16 3 2.6870 0.4642
14 17 0 -1.8088 -0.0104
14 17 1 -2.1019 0.2317
14 17 2 -0.4027 -1.0858
14 17 3 1.9650 0.8320
14 18 0 1.0346 0.0073
14 18 1 0.9487 1.5531
14 18 2 -0.7786 2.0268
14 18 3 0.6511 -0.2755
14 19 0 1.1887 -0.0037
14 19 1 -1.6603 0.3125
14 19 2 -0.9732 0.6646
14 19 3 0.4084 -1.3441
14 20 0 0.6156 -0.0019
14 20 1 1.2799 -0.0023
14 20 2 -0.7089 -0.6248
14 20 3 -0.4558 -1.2035
14 21 0 -0.5641 -0.0065
14 21 1 1.3105 1.1173
14 21 2 0.0646 0.0318
14 22 0 1.3205 0.0048
14 22 1 -0.9652 1.5507
14 22 2 1.8091 1.5032
14 23 0 -0.1490 -0.0061
14 23 1 -0.4674 -0.1305
14 23 2 0.8814 0.2227
14 24 0 -0.6269 0.0081
14 24 1 -0.2961 0.4599
14 25 0 1.5367 0.0031
14 25 1 -0.2594 0.3631
15 1 0 -2.7069 0.1369
15 1 1 -1.0608 2.3491
15 1 2 1.4591 0.8071
15 1 3 1.4341 0.6346
15 1 4 -0.6227 -1.9051
15 2 0 -3.5497 0.0087
15 2 1 -0.8577 -0.4577
15 2 2 -0.4193 0.7831
15 2 3 -0.6919 -0.4776
15 2 4 -0.4078 0.2818
15 3 0 6.6111 0.0965
15 3 1 -0.4609 0.5532
15 3 2 -2.0161 -2.0410
15 3 3 -0.2047 -0.5540
15 3 4 0.8696 0.0769
15 4 0 -1.0157 -0.0491
15 4 1 0.1432 -1.9419
15 4 2 -0.9517 2.4275
15 4 3 0.2864 0.2933
15 4 4 0.3356 0.9292
15 5 0 6.3253 0.0084
15 5 1 -1.9543 -0.4442
15 5 2 -1.2373 -0.7732
15 5 3 0.3844 0.9367
15 5 4 -0.3168 1.8790
15 6 0 7.8725 0.0108
15 6 1 -0.9538 -1.4556
15 6 2 -2.5007 0.3265
15 6 3 0.0348 -1.2513
15 6 4 -1.8042 -0.2827
15 7 0 -5.2060 0.0153
15 7 1 2.2806 1.4236
15 7 2 0.6457 2.4563
15 7 3 1.1276 0.0668
15 7 4 0.7361 0.8170
15 8 0 1.4268 -0.0311
15 8 1 -1.2757 2.6629
15 8 2 1.5625 -1.3188
15 8 3 0.6879 -0.9463
15 8 4 0.8748 1.3560
15 9 0 -6.1851 -0.0077
15 9 1 -0.0629 2.1178
15 9 2 4.8752 0.1513
15 9 3 -1.4722 -2.4980
15 9 4 0.8696 -0.2145
15 10 0 -2.2335 -0.0001
15 10 1 0.6545 -2.0768
15 10 2 1.9941 0.3301
15 10 3 0.5747 -0.1719
15 10 4 0.5857 0.0571
15 11 0 -1.6076 0.0030
15 11 1 1.9708 1.2641
15 11 2 -0.1047 0.7712
15 11 3 -1.6328 -0.9250
15 11 4 0.1404 0.3653
15 12 0 -1.5827 -0.0114
15 12 1 0.5176 1.4979
15 12 2 -2.5154 -0.7329
15 12 3 -1.5031 -0.6931
15 12 4 0.0092 -0.4827
15 13 0 2.2652 -0.0067
15 13 1 0.9672 -1.0433
15 13 2 -1.0969 0.4414
15 13 3 0.9251 1.2921
15 13 4 1.4385 0.7159
15 14 0 -0.0733 -0.0062
15 14 1 -1.5569 -0.2963
15 14 2 -0.3691 0.2420
15 14 3 -2.5415 -0.2615
15 14 4 0.5511 -0.4919
15 15 0 0.5699 0.0040
15 15 1 0.3568 -3.0357
15 15 2 -0.1745 -0.8774
15 15 3 -0.7613 0.0459
15 16 0 1.1215 0.0017
15 16 1 0.3224 -3.4007
15 16 2 0.0201 -1.8112
15 16 3 0.5016 0.8926
15 17 0 -0.7416 0.0013
15 17 1 0.4326 0.2855
15 17 2 0.1214 -0.9683
15 17 3 -0.6382 0.5317
15 18 0 0.1596 -0.0049
15 18 1 -0.3209 0.0672
15 18 2 0.4054 -0.2192
15 18 3 1.6096 0.4550
15 19 0 0.5644 -0.0070
15 19 1 -3.5835 -0.8527
15 19 2 -0.0165 -0.4574
15 19 3 0.7804 0.7562
15 20 0 -2.4862 0.0010
15 20 1 2.2915 -1.3512
15 20 2 -0.9869 0.9058
15 20 3 0.6659 -0.8489
15 21 0 0.4318 0.0021
15 21 1 -1.0787 2.0496
15 21 2 -1.5241 -0.3551
15 22 0 0.2417 -0.0102
15 22 1 2.1178 -1.7451
15 22 2 -1.0804 -1.1115
15 23 0 -2.6535 -0.0093
15 23 1 0.4321 0.6578
15 23 2 -0.0790 -0.4191
15 24 0 -1.1461 0.0026
15 24 1 0.0872 0.0697
15 25 0 -0.3514 -0.0066
15 25 1 -0.8454 -0.2162
16 0 0 -0.8717 0.0343
16 0 1 3.0701 2.2974
16 0 2 0.7898 0.5848
16 0 3 0.5773 1.4561
16 0 4 0.4211 0.9762
16 1 0 0.8112 -0.0416
16 1 1 -1.6566 0.6315
16 1 2 2.6565 -0.0078
16 1 3 1.2971 0.4310
16 1 4 -1.2505 -1.2145
16 2 0 0.1544 0.0727
16 2 1 1.3573 0.2582
16 2 2 0.0507 -0.7465
16 2 3 0.0577 0.1144
16 2 4 -0.4460 -0.7516
16 3 0 0.9119 -0.0099
16 3 1 0.6356 1.5120
16 3 2 1.4047 -0.2434
16 3 3 0.2876 0.0402
16 3 4 0.0249 -1.8663
16 4 0 -4.0710 -0.0165
16 4 1 -1.0417 0.0997
16 4 2 1.4648 -1.3794
16 4 3 -0.0614 0.6298
16 4 4 0.2512 0.2512
16 5 0 3.7561 -0.0133
16 5 1 -0.1129 0.0143
16 5 2 -1.9542 -2.8491
16 5 3 -0.6477 -0.9381
16 5 4 0.4582 -1.1707
16 6 0 -2.4112 0.0239
16 6 1 0.1562 -2.5622
16 6 2 -0.9462 1.4034
16 6 3 -0.4961 1.1565
16 6 4 0.3411 0.6845
16 7 0 2.3377 -0.0009
16 7 1 -1.8265 -0.4092
16 7 2 -3.9168 -1.1154
16 7 3 1.5532 0.8175
16 7 4 -0.2729 0.5819
16 8 0 1.6132 0.0010
16 8 1 -0.7395 1.0864
16 8 2 -2.0478 0.5956
16 8 3 -0.0277 -0.0751
16 8 4 -0.4991 0.4646
16 9 0 0.7862 0.0014
16 9 1 -2.0857 -0.2382
16 9 2 1.3822 1.5768
16 9 3 1.4825 2.0394
16 9 4 0.3945 -0.2071
16 10 0 2.7710 0.0009
16 10 1 -2.1781 0.2735
16 10 2 1.7464 0.2371
16 10 3 0.7497 0.6516
16 10 4 -0.2374 0.5881
16 11 0 -1.2131 0.0135
16 11 1 0.0175 1.9914
16 11 2 2.7623 0.2896
16 11 3 -1.1215 -1.1442
16 11 4 -0.5102 -0.5933
16 12 0 1.1089 0.0123
16 12 1 0.8992 -0.6407
16 12 2 -1.0629 -0.6386
16 12 3 0.9078 0.6151
16 12 4 -1.1176 0.7656
16 13 0 -0.3254 0.0016
16 13 1 1.6122 5.0744
16 13 2 0.7165 1.3052
16 13 3 -0.4680 -0.7489
16 13 4 0.6141 0.2510
16 14 0 -4.1101 -0.0092
16 14 1 -0.2797 2.9651
16 14 2 0.0936 -0.6855
16 14 3 -0.6443 -1.4484
16 14 4 2.1160 -0.2932
16 15 0 -0.3171 0.0030
16 15 1 0.2542 -1.7300
16 15 2 0.9148 1.0309
16 15 3 0.9732 0.4125
16 16 0 -0.8580 0.0040
16 16 1 0.4050 -0.1897
16 16 2 0.5546 0.7906
16 16 3 -1.4057 -0.4870
16 17 0 -1.2436 0.0124
16 17 1 3.0105 -1.1726
16 17 2 -0.2004 -0.3842
16 17 3 -0.1369 0.3021
16 18 0 3.4080 -0.0022
16 18 1 -0.8126 -0.3644
16 18 2 -0.3420 -1.9460
16 18 3 -0.2498 0.8931
16 19 0 0.7544 0.0010
16 19 1 0.6622 -1.0350
16 19 2 1.3775 0.4269
16 19 3 -1.0553 0.3166
16 20 0 0.3561 0.0024
16 20 1 -1.9329 1.3662
16 20 2 0.5715 -0.0379
16 21 0 2.5512 0.0049
16 21 1 -0.9981 -1.5225
16 21 2 0.0461 0.1354
16 22 0 -0.6896 -0.0027
16 22 1 2.2864 -1.0704
16 22 2 -0.3160 -0.1308
16 23 0 0.3024 0.0093
16 23 1 -0.4335 2.3267
16 24 0 0.0663 -0.0000
16 24 1 1.8279 -1.7625
16 25 0 -2.9791 -0.0029
17 1 0 -2.8430 0.0466
17 1 1 1.3666 -1.3208
17 1 2 -2.2475 2.2673
17 1 3 -0.8387 0.1150
17 1 4 0.5024 0.7834
17 2 0 -0.1039 0.0425
17 2 1 2.2897 2.2511
17 2 2 -0.6403 2.4620
17 2 3 -0.0389 0.5669
17 2 4 0.0719 0.8205
17 3 0 0.8143 0.0377
17 3 1 -2.3038 -1.4863
17 3 2 2.3030 0.7394
17 3 3 1.0012 0.2198
17 3 4 -1.3437 0.0871
17 4 0 0.6830 -0.0102
17 4 1 2.1645 1.1497
17 4 2 -0.6032 0.3885
17 4 3 -0.2269 -0.5053
17 4 4 -0.9813 -1.1422
17 5 0 1.4751 -0.0058
17 5 1 1.7218 -0.1856
17 5 2 2.4475 0.5154
17 5 3 -1.1438 0.1388
17 5 4 -0.2048 -0.5441
17 6 0 -1.7215 0.0022
17 6 1 0.0316 -0.4344
17 6 2 1.8218 -1.6039
17 6 3 0.3735 -0.1408
17 6 4 -0.2259 -0.3446
17 7 0 -0.2178 -0.0134
17 7 1 3.1978 0.3265
17 7 2 -2.2477 -2.0646
17 7 3 -0.7903 -2.5307
17 7 4 -0.2578 -1.4387
17 8 0 -2.1969 0.0145
17 8 1 0.9511 -1.3285
17 8 2 -0.3937 0.3781
17 8 3 -0.0447 0.3114
17 8 4 0.7523 1.1665
17 9 0 -0.6525 -0.0223
17 9 1 -0.7423 -0.9167
17 9 2 -2.7178 -0.8532
17 9 3 0.9608 -0.2076
17 9 4 0.3480 -0.1675
17 10 0 -1.7102 -0.0078
17 10 1 -0.7715 0.7367
17 10 2 1.4083 0.9615
17 10 3 -0.1270 -0.2051
17 10 4 1.2209 0.1391
17 11 0 1.5950 -0.0073
17 11 1 -2.5914 -4.4756
17 11 2 -0.0062 0.0790
17 11 3 0.5947 1.5971
17 11 4 -0.1487 -1.4061
17 12 0 4.0971 0.0123
17 12 1 -0.8748 -1.4559
17 12 2 -0.3715 1.3880
17 12 3 -0.2414 1.6586
17 12 4 -1.9816 0.4153
17 13 0 1.0108 -0.0030
17 13 1 -0.0229 2.3897
17 13 2 -0.9750 -1.0725
17 13 3 -0.6730 -0.4141
17 13 4 -1.9036 -1.0722
17 14 0 0.7813 0.0042
17 14 1 -1.0598 0.7135
17 14 2 -2.1714 -1.1602
17 14 3 -0.1218 1.6808
17 15 0 2.4093 -0.0095
17 15 1 -1.3367 3.2800
17 15 2 1.0822 0.8767
17 15 3 -0.5985 -0.0901
17 16 0 -5.3299 0.0050
17 16 1 -1.0390 0.7051
17 16 2 0.9078 -0.0720
17 16 3 -0.3230 -0.4601
17 17 0 -1.5122 0.0007
17 17 1 0.3680 -1.2763
17 17 2 -0.3810 0.0452
17 17 3 1.5040 0.6869
17 18 0 -0.5365 0.0067
17 18 1 1.1322 -0.1158
17 18 2 0.2551 0.6632
17 18 3 0.0791 -0.1486
17 19 0 -1.6838 -0.0001
17 19 1 0.7361 1.1124
17 19 2 0.1909 -0.3328
17 19 3 0.4375 0.6065
17 20 0 1.7080 0.0033
17 20 1 -1.8905 0.8808
17 20 2 -0.3076 -1.3573
17 21 0 0.7898 -0.0057
17 21 1 0.5862 -2.1614
17 21 2 -0.2118 -0.2073
17 22 0 0.5834 -0.0002
17 22 1 -2.3770 3.0109
17 22 2 0.1959 -0.6757
17 23 0 2.9484 0.0032
17 23 1 1.0030 -0.5739
17 24 0 0.9656 0.0000
17 24 1 0.1001 -0.3439
18 0 0 0.8284 -0.0717
18 0 1 -1.5265 -2.8048
18 0 2 1.0018 -3.2983
18 0 3 0.1656 -0.4095
18 0 4 0.7510 -1.1802
18 1 0 -0.3164 -0.0326
18 1 1 2.2917 1.2990
18 1 2 -1.6570 2.2447
18 1 3 -1.0256 0.7083
18 1 4 0.9239 0.0867
18 2 0 0.6258 -0.0242
18 2 1 -1.9478 -0.1985
18 2 2 1.2987 -1.6691
18 2 3 1.0043 -0.2743
18 2 4 0.9455 0.2993
18 3 0 0.4213 0.0150
18 3 1 -0.0492 -0.2804
18 3 2 -1.9263 1.8281
18 3 3 0.1927 0.2510
18 3 4 0.6112 -0.7406
18 4 0 1.0897 -0.0016
18 4 1 -0.0072 1.0572
18 4 2 -1.1620 1.9954
18 4 3 -0.8058 0.3663
18 4 4 0.3903 0.5956
18 5 0 0.6429 0.0275
18 5 1 -3.2858 -2.1825
18 5 2 1.7254 0.7864
18 5 3 0.4590 1.1135
18 5 4 -0.3087 1.0865
18 6 0 0.8457 -0.0216
18 6 1 1.3480 1.5708
18 6 2 -1.3592 0.8101
18 6 3 -0.9863 -0.4369
18 6 4 -1.2037 -1.5634
18 7 0 1.4433 0.0222
18 7 1 0.3473 -1.0050
18 7 2 1.7392 0.9320
18 7 3 -0.5164 0.6433
18 7 4 -0.5328 -0.0052
18 8 0 0.6960 0.0089
18 8 1 0.9906 0.2374
18 8 2 -0.8268 -0.8972
18 8 3 0.6812 -1.1395
18 8 4 -0.8161 -0.6247
18 9 0 -2.0388 0.0066
18 9 1 2.6750 2.9060
18 9 2 -1.2728 -0.1493
18 9 3 0.0911 -2.0942
18 9 4 -0.4173 -0.2698
18 10 0 -1.7040 -0.0047
18 10 1 0.4215 0.4807
18 10 2 1.5397 0.2122
18 10 3 0.9332 -1.0491
18 10 4 1.2337 1.0364
18 11 0 -1.8043 0.0014
18 11 1 0.5446 -1.8247
18 11 2 0.5615 1.3006
18 11 3 0.0830 -0.5355
18 11 4 1.1527 -0.4573
18 12 0 -0.7427 -0.0032
18 12 1 0.4386 -0.7013
18 12 2 2.8723 1.1350
18 12 3 0.7170 -2.2124
18 12 4 2.0383 -0.7517
18 13 0 -1.9323 0.0027
18 13 1 0.7224 -3.7133
18 13 2 -1.3710 -0.1716
18 13 3 0.3803 -0.5700
18 14 0 5.6108 -0.0050
18 14 1 0.6946 0.2819
18 14 2 -0.8264 1.3897
18 14 3 -0.0255 0.0686
18 15 0 1.0139 -0.0036
18 15 1 -0.1567 1.9718
18 15 2 -0.4606 -1.1590
18 15 3 -1.1490 -0.7606
18 16 0 -0.1191 -0.0044
18 16 1 -1.3284 0.2059
18 16 2 -1.1617 -0.6107
18 16 3 -1.0492 0.7930
18 17 0 2.3577 0.0003
18 17 1 -0.2242 -0.3768
18 17 2 -0.1256 0.1899
18 17 3 -0.7297 -0.6487
18 18 0 -2.7083 0.0020
18 18 1 -0.8509 -0.9241
18 18 2 0.6651 0.6939
18 18 3 -0.4132 0.5583
18 19 0 -1.2331 -0.0001
18 19 1 0.6381 0.0587
18 19 2 -0.3728 -0.2452
18 20 0 -0.5070 0.0065
18 20 1 0.3192 -1.6550
18 20 2 0.8138 0.6593
18 21 0 -1.4035 -0.0034
18 21 1 -1.9131 0.4972
18 21 2 0.1040 -0.1478
18 22 0 -0.1264 0.0055
18 22 1 -1.2623 0.2002
18 23 0 0.9230 -0.0070
18 23 1 0.5140 -0.9282
18 24 0 0.2799 0.0011
19 1 0 -5.1645 0.0135
19 1 1 -0.7695 -0.4402
19 1 2 0.7188 -3.1463
19 1 3 0.6439 -0.8650
19 1 4 -1.0595 1.6941
19 2 0 -0.5750 -0.0308
19 2 1 0.3564 -1.3064
19 2 2 1.1901 -1.9615
19 2 3 0.4501 0.1773
19 2 4 0.7352 -0.9199
19 3 0 1.1844 -0.0100
19 3 1 1.9460 2.8462
19 3 2 -0.3835 0.9655
19 3 3 -0.3902 0.6340
19 3 4 0.2730 0.5072
19 4 0 0.5363 -0.0266
19 4 1 -1.7497 -0.9896
19 4 2 2.1906 -2.8217
19 4 3 2.0978 -0.5473
19 4 4 1.4811 0.2391
19 5 0 2.1611 -0.0220
19 5 1 0.5372 1.4982
19 5 2 -0.9745 0.0384
19 5 3 -0.3705 0.6009
19 5 4 0.8028 -0.2602
19 6 0 0.6471 -0.0262
19 6 1 -1.6453 -1.0009
19 6 2 0.6417 0.0568
19 6 3 -1.5252 1.6607
19 6 4 0.3432 0.7626
19 7 0 1.1135 -0.0017
19 7 1 -1.1905 -2.4136
19 7 2 1.2217 -0.9863
19 7 3 -0.5879 1.1800
19 7 4 0.6958 1.1115
19 8 0 0.0244 -0.0131
19 8 1 0.6487 0.2841
19 8 2 -2.6437 -1.0610
19 8 3 -1.1445 0.5739
19 8 4 -0.7985 -1.3786
19 9 0 1.4297 -0.0004
19 9 1 -1.7987 -0.1375
19 9 2 -0.0276 -1.1057
19 9 3 0.5993 0.8453
19 9 4 -0.7555 0.3585
19 10 0 0.4877 -0.0032
19 10 1 1.0762 0.6910
19 10 2 -2.2690 -0.5835
19 10 3 0.2999 0.4684
19 10 4 -1.2006 0.3338
19 11 0 0.0519 0.0021
19 11 1 -1.1457 2.7143
19 11 2 0.3348 0.5151
19 11 3 0.6452 0.8834
19 11 4 -0.0447 0.0476
19 12 0 -2.5987 0.0018
19 12 1 -0.1036 -0.3758
19 12 2 1.6063 0.3162
19 12 3 0.4493 -0.0712
19 13 0 -1.0850 0.0087
19 13 1 0.1192 -1.6816
19 13 2 0.3604 2.3232
19 13 3 0.2813 0.3641
19 14 0 0.7182 -0.0006
19 14 1 0.7807 -0.2676
19 14 2 1.6559 0.2427
19 14 3 1.4152 -2.0682
19 15 0 -3.7740 -0.0016
19 15 1 0.6754 0.3161
19 15 2 -0.3161 0.4671
19 15 3 0.6666 -0.7024
19 16 0 3.9186 -0.0090
19 16 1 1.5906 1.7581
19 16 2 -0.1090 0.4721
19 16 3 0.9469 -1.3771
19 17 0 -0.0780 0.0048
19 17 1 -0.3470 0.7181
19 17 2 0.8463 -0.2577
19 17 3 -1.5716 0.2389
19 18 0 0.0601 -0.0076
19 18 1 0.6341 0.3382
19 18 2 -1.1483 -0.1713
19 19 0 0.5692 0.0058
19 19 1 2.0304 -0.1106
19 19 2 -0.0848 0.1074
19 20 0 0.5415 -0.0076
19 20 1 -0.6707 -0.3237
19 20 2 1.4798 1.3904
19 21 0 -0.7208 0.0060
19 21 1 1.0542 0.1985
19 21 2 1.6431 2.0048
19 22 0 -0.2299 -0.0002
19 22 1 0.5726 -1.1550
19 23 0 0.3080 0.0042
19 23 1 -1.3827 -0.3374
20 0 0 1.2547 0.0847
20 0 1 -0.7651 0.2913
20 0 2 -1.8436 0.9253
20 0 3 0.4646 -1.0073
20 0 4 -1.1712 0.6229
20 1 0 -5.7335 -0.0204
20 1 1 -0.4183 -1.1582
20 1 2 -0.7027 -2.0612
20 1 3 0.1418 -0.9911
20 1 4 -0.7346 0.1612
20 2 0 -0.5755 0.1167
20 2 1 0.7486 0.0680
20 2 2 -1.3017 2.8651
20 2 3 -1.7148 0.7785
20 2 4 -1.0465 0.4529
20 3 0 -6.8854 0.0350
20 3 1 -0.1389 -0.6793
20 3 2 -0.3145 -1.3418
20 3 3 1.1312 -1.5232
20 3 4 -1.4691 1.6326
20 4 0 -1.1452 0.0168
20 4 1 1.7484 0.9696
20 4 2 -0.1479 0.9317
20 4 3 1.1627 -0.4918
20 4 4 0.3201 -1.0794
20 5 0 0.7520 0.0135
20 5 1 -0.2103 1.9404
20 5 2 -0.0876 1.3696
20 5 3 0.5366 0.3508
20 5 4 -0.8376 0.8052
20 6 0 0.5877 -0.0028
20 6 1 -0.5736 -0.4959
20 6 2 2.3115 -0.1974
20 6 3 1.2830 -0.9485
20 6 4 0.8286 -0.1097
20 7 0 1.5289 -0.0046
20 7 1 2.2847 1.9345
20 7 2 -0.1284 0.4956
20 7 3 -1.4425 0.6670
20 7 4 0.4339 1.0881
20 8 0 0.1211 -0.0072
20 8 1 -1.9978 -1.4440
20 8 2 1.7174 -0.4585
20 8 3 -1.6931 1.6389
20 8 4 -0.2652 -0.2081
20 9 0 0.6540 0.0001
20 9 1 2.2810 -1.4031
20 9 2 0.3700 -2.1629
20 9 3 -1.3281 -1.0608
20 9 4 0.6366 0.9426
20 10 0 -0.5393 -0.0087
20 10 1 0.1682 -0.2305
20 10 2 -2.6266 -2.5953
20 10 3 -0.1407 0.5145
20 11 0 1.0259 -0.0118
20 11 1 -1.0177 0.8472
20 11 2 0.6082 -2.5058
20 11 3 0.4147 0.0104
20 12 0 -0.3408 -0.0035
20 12 1 1.0392 -0.9965
20 12 2 -1.4396 0.1128
20 12 3 -0.2005 1.8103
20 13 0 2.7917 0.0019
20 13 1 -1.5023 -0.5569
20 13 2 0.2107 -0.2275
20 13 3 0.1024 1.9129
20 14 0 -2.8496 0.0069
20 14 1 -0.5407 -1.7735
20 14 2 -0.1007 0.1208
20 14 3 -1.1331 1.7113
20 15 0 0.5073 -0.0033
20 15 1 -1.2211 -0.5350
20 15 2 -1.2148 1.4001
20 15 3 0.5184 0.1477
20 16 0 0.5648 0.0013
20 16 1 -0.1579 0.0838
20 16 2 1.0475 -0.5439
20 16 3 0.0128 0.8545
20 17 0 -2.1419 -0.0056
20 17 1 -1.3316 0.4414
20 17 2 0.1786 0.5047
20 17 3 0.3340 0.9464
20 18 0 0.0060 0.0031
20 18 1 2.0889 0.8412
20 18 2 -1.2711 -0.8524
20 19 0 -0.3472 0.0007
20 19 1 -1.6210 0.0426
20 19 2 -0.3744 -0.8605
20 20 0 0.5621 -0.0009
20 20 1 1.6254 0.2781
20 20 2 -1.2011 -0.4007
20 21 0 -1.0639 -0.0029
20 21 1 1.1308 1.3595
20 22 0 0.0394 -0.0052
20 22 1 0.0994 -0.2669
20 23 0 0.0173 0.0019
21 1 0 6.6075 -0.0365
21 1 1 -1.0121 -0.5229
21 1 2 1.2608 1.2841
21 1 3 -0.3373 1.0401
21 1 4 1.9565 -1.2956
21 2 0 1.8462 0.0352
21 2 1 -1.3784 -0.7158
21 2 2 -1.4353 -1.2465
21 2 3 0.6060 -1.0140
21 2 4 -0.2832 0.6117
21 3 0 -2.9913 -0.0345
21 3 1 -0.0311 -0.0744
21 3 2 -0.4393 -1.2692
21 3 3 -0.8271 -0.9577
21 3 4 0.4007 -1.7556
21 4 0 -0.3418 0.0544
21 4 1 0.5083 -0.5547
21 4 2 -1.0459 2.1962
21 4 3 -1.1501 1.0709
21 4 4 -0.6436 0.8979
21 5 0 -4.1070 0.0102
21 5 1 -0.7969 -1.4942
21 5 2 -0.6659 -0.3516
21 5 3 2.0433 -2.1695
21 5 4 -0.6631 -0.8074
21 6 0 -0.4940 0.0144
21 6 1 1.5013 1.7588
21 6 2 -1.1683 1.6564
21 6 3 1.7667 -1.3904
21 6 4 0.8144 -0.5016
21 7 0 0.5215 0.0003
21 7 1 -2.2748 0.0645
21 7 2 0.0202 2.6798
21 7 3 0.8848 1.1005
21 7 4 -1.0827 0.3123
21 8 0 1.4489 0.0137
21 8 1 -0.2055 0.5585
21 8 2 1.8264 3.0070
21 8 3 -0.5236 -0.9760
21 8 4 0.0123 -0.9301
21 9 0 0.7869 0.0072
21 9 1 1.5329 0.9032
21 9 2 -1.0548 1.5684
21 9 3 -1.0171 0.3724
21 10 0 -0.5779 0.0062
21 10 1 -1.9085 1.4334
21 10 2 1.0709 0.0008
21 10 3 -1.4819 0.4824
21 11 0 -0.3780 0.0027
21 11 1 1.8318 0.9031
21 11 2 0.0694 -1.1536
21 11 3 -0.9233 -2.3554
21 12 0 -0.1308 -0.0010
21 12 1 0.1444 0.5469
21 12 2 -0.9033 -1.4734
21 12 3 1.3412 -0.7794
21 13 0 0.4981 -0.0008
21 13 1 1.7552 0.9103
21 13 2 1.6810 -1.6191
21 13 3 0.1762 -0.9973
21 14 0 -0.5254 0.0028
21 14 1 0.2440 -1.7425
21 14 2 -1.0404 0.9238
21 14 3 0.4477 0.0155
21 15 0 3.0411 0.0033
21 15 1 0.5326 -1.0503
21 15 2 -0.1689 -0.3950
21 15 3 -0.5852 -0.6149
21 16 0 -1.1416 0.0002
21 16 1 -1.5951 -1.1119
21 16 2 0.1639 0.4408
21 16 3 -1.7665 1.2083
21 17 0 0.8095 -0.0039
21 17 1 -0.3801 0.1047
21 17 2 -0.6873 1.1988
21 18 0 -0.5034 0.0004
21 18 1 -0.7542 -0.0410
21 18 2 0.5876 0.1889
21 19 0 0.3406 0.0022
21 19 1 -0.9827 -1.8603
21 19 2 -1.1201 0.1907
21 20 0 -1.2485 0.0068
21 20 1 0.9076 0.1129
21 21 0 -0.1241 -0.0012
21 21 1 -2.3746 -0.7625
21 22 0 0.0721 0.0061
22 0 0 -2.6557 -0.0508
22 0 1 2.0644 -0.0516
22 0 2 2.3172 1.3127
22 0 3 -1.7649 1.4436
22 0 4 -0.9739 0.3751
22 1 0 2.8876 0.0320
22 1 1 -0.4971 -1.7659
22 1 2 0.1832 0.7182
22 1 3 1.3721 0.5934
22 1 4 1.1974 0.5649
22 2 0 -0.4966 -0.0578
22 2 1 -0.8655 1.2543
22 2 2 0.2147 -2.2419
22 2 3 0.4542 -0.4779
22 2 4 -0.0662 -0.2275
22 3 0 3.0227 -0.0023
22 3 1 -1.7216 -0.5650
22 3 2 1.1260 0.3304
22 3 3 -1.3282 1.4279
22 3 4 1.7203 -0.1133
22 4 0 0.9507 0.0062
22 4 1 -0.7227 -0.7194
22 4 2 -0.2424 -1.9279
22 4 3 0.0374 -0.3328
22 4 4 -0.0828 0.9211
22 5 0 -1.8208 -0.0105
22 5 1 -0.0920 1.3752
22 5 2 0.0560 -2.1066
22 5 3 -0.5593 -1.0934
22 5 4 1.0338 -1.5003
22 6 0 -0.6315 -0.0073
22 6 1 1.2365 -1.3162
22 6 2 0.0114 -1.1624
22 6 3 0.8270 0.8409
22 6 4 -0.0471 1.2089
22 7 0 -2.0286 -0.0015
22 7 1 -0.7337 -1.6512
22 7 2 0.2314 -0.9247
22 7 3 1.5592 -1.3640
22 8 0 1.0807 -0.0062
22 8 1 0.5931 -0.4340
22 8 2 -0.6569 -0.2071
22 8 3 1.9435 -1.6178
22 9 0 -0.0383 -0.0103
22 9 1 -1.0084 -1.4948
22 9 2 0.5221 1.7793
22 9 3 0.7356 1.7031
22 10 0 1.6272 0.0005
22 10 1 -0.7379 0.4097
22 10 2 1.2384 1.9842
22 10 3 -1.3212 -0.1650
22 11 0 -0.3883 0.0002
22 11 1 -1.1441 -0.4373
22 11 2 -1.5470 0.7338
22 11 3 -0.1969 0.8771
22 12 0 -0.7686 -0.0021
22 12 1 -0.4633 3.4964
22 12 2 1.1528 -0.0759
22 12 3 -1.4415 0.6516
22 13 0 -0.9133 0.0001
22 13 1 -0.5246 1.3079
22 13 2 0.1914 -0.1636
22 13 3 0.3192 0.1379
22 14 0 0.4338 0.0034
22 14 1 1.2475 0.5699
22 14 2 -0.0849 -0.1666
22 14 3 1.9081 -1.1971
22 15 0 0.3150 0.0025
22 15 1 2.0514 0.9175
22 15 2 0.8252 -1.4520
22 15 3 0.5815 -0.3658
22 16 0 -0.4559 0.0013
22 16 1 -1.3280 -0.4165
22 16 2 -0.3643 0.3566
22 17 0 1.4347 -0.0024
22 17 1 0.8967 1.1125
22 17 2 0.6564 0.2694
22 18 0 0.1877 -0.0036
22 18 1 -1.3684 -0.3206
22 18 2 1.3055 0.9476
22 19 0 -0.3065 -0.0006
22 19 1 1.6136 1.1994
22 19 2 -0.0351 1.1292
22 20 0 -1.1428 -0.0041
22 20 1 -1.2507 0.8165
22 21 0 1.5590 0.0040
22 21 1 -0.0633 -1.7023
23 1 0 -0.4090 -0.0212
23 1 1 2.3135 1.9006
23 1 2 -0.0276 0.0374
23 1 3 -0.6707 0.0507
23 1 4 -2.1775 -0.2490
23 2 0 -1.7201 -0.0100
23 2 1 2.1287 -1.1808
23 2 2 1.3821 0.9781
23 2 3 -1.6284 0.9755
23 2 4 -1.4280 0.1723
23 3 0 1.4049 0.0107
23 3 1 1.2144 -2.0927
23 3 2 -0.9490 1.4627
23 3 3 1.4131 0.9874
23 3 4 -0.2843 0.6051
23 4 0 -1.0381 0.0153
23 4 1 -2.7624 2.1282
23 4 2 -0.5164 -1.1778
23 4 3 -0.6455 -0.4468
23 5 0 0.8868 0.0011
23 5 1 -0.9329 0.2516
23 5 2 0.3308 1.1177
23 5 3 -1.6267 1.0548
23 6 0 -1.0482 0.0107
23 6 1 1.2899 0.1776
23 6 2 -0.0222 0.2296
23 6 3 -0.4399 0.3322
23 7 0 -1.1873 0.0091
23 7 1 -1.0209 1.8241
23 7 2 -1.0648 -1.4386
23 7 3 0.0167 -0.8295
23 8 0 -0.6950 -0.0094
23 8 1 2.4344 -0.7730
23 8 2 -0.0035 -1.2224
23 8 3 0.9365 0.0106
23 9 0 -0.3621 0.0019
23 9 1 0.4300 -0.9648
23 9 2 0.3631 -0.4364
23 9 3 0.1731 -0.3795
23 10 0 1.8373 -0.0024
23 10 1 -0.5534 -2.8621
23 10 2 -0.8126 -1.4794
23 10 3 1.8504 -1.9499
23 11 0 -1.2283 -0.0052
23 11 1 1.2665 -1.4574
23 11 2 0.5474 -0.1712
23 11 3 0.0537 0.0882
23 12 0 0.5877 -0.0090
23 12 1 -1.6343 -0.0575
23 12 2 1.3668 -0.3473
23 12 3 -1.0702 0.6738
23 13 0 -1.2770 -0.0015
23 13 1 -1.5686 -1.7300
23 13 2 -0.1978 0.5591
23 13 3 -0.2393 1.4446
23 14 0 0.5181 -0.0043
23 14 1 2.3722 1.6918
23 14 2 1.1490 0.0050
23 14 3 -0.9895 1.0114
23 15 0 -1.2892 0.0021
23 15 1 -0.6720 0.0235
23 15 2 -0.0155 -0.9026
23 16 0 0.8630 0.0004
23 16 1 1.9567 0.2556
23 16 2 -0.0295 -0.2594
23 17 0 0.6552 0.0012
23 17 1 0.0529 0.0576
23 17 2 0.3810 -1.9405
23 18 0 0.0601 -0.0010
23 18 1 -1.0993 -0.2716
23 18 2 1.4816 -0.9845
23 19 0 -0.2685 -0.0012
23 19 1 1.1519 1.3801
23 20 0 0.2361 -0.0011
23 20 1 0.1681 -0.2053
23 21 0 -0.6850 0.0026
24 0 0 1.5594 -0.0231
24 0 1 -4.2245 2.7602
24 0 2 -1.0236 0.2006
24 0 3 1.5805 -0.2661
24 1 0 0.1130 0.0156
24 1 1 0.8817 1.3629
24 1 2 0.8477 -0.3530
24 1 3 -1.7076 -0.1789
24 2 0 1.5367 -0.0264
24 2 1 2.1449 -1.3672
24 2 2 -0.0486 1.2657
24 2 3 0.3146 0.3365
24 3 0 0.3496 -0.0063
24 3 1 1.8278 0.9445
24 3 2 -0.0187 -0.8005
24 3 3 0.8059 0.5445
24 4 0 0.7359 -0.0028
24 4 1 -0.6543 -1.2875
24 4 2 0.3819 -0.6258
24 4 3 -1.4421 0.5661
24 5 0 1.3613 -0.0081
24 5 1 1.6115 -1.3122
24 5 2 0.4736 1.3847
24 5 3 0.2007 0.9270
24 6 0 -1.1445 0.0215
24 6 1 -4.1765 1.0414
24 6 2 -0.6496 -0.4156
24 6 3 -0.4003 0.0796
24 7 0 0.1981 -0.0061
24 7 1 0.0928 1.0787
24 7 2 0.2491 1.5418
24 7 3 -0.4981 0.0063
24 8 0 -1.7484 0.0060
24 8 1 2.4567 1.1612
24 8 2 0.1055 2.1610
24 8 3 -0.9734 0.9775
24 9 0 1.2294 0.0028
24 9 1 -1.7752 1.3288
24 9 2 -2.0312 1.1478
24 9 3 -0.0175 0.3075
24 10 0 0.4763 0.0040
24 10 1 2.3642 0.2115
24 10 2 -1.6832 1.0537
24 10 3 -0.4761 -1.2411
24 11 0 1.4457 -0.0009
24 11 1 0.3992 0.4480
24 11 2 -0.9873 0.0063
24 11 3 -0.4396 -0.3961
24 12 0 0.1847 0.0054
24 12 1 -2.3914 -2.0189
24 12 2 -1.9022 -1.2254
24 12 3 0.9138 -1.8098
24 13 0 -0.7204 -0.0034
24 13 1 0.6426 -0.5313
24 13 2 -0.2400 0.2399
24 14 0 -0.5306 -0.0017
24 14 1 -2.2248 -0.0970
24 14 2 0.8285 -0.0350
24 15 0 -0.5078 -0.0030
24 15 1 0.0799 -1.7781
24 15 2 0.0073 1.6332
24 16 0 1.2507 0.0026
24 16 1 2.7799 -0.2588
24 16 2 -0.7934 0.5144
24 17 0 -1.1735 -0.0036
24 17 1 -0.7728 0.2781
24 17 2 0.0886 -1.4120
24 18 0 0.9678 -0.0015
24 18 1 1.3485 0.2979
24 19 0 0.9218 -0.0028
24 19 1 -0.6255 -2.0227
24 20 0 0.6634 -0.0005
25 1 0 -0.2678 0.0227
25 1 1 -1.4740 -0.2536
25 1 2 0.5420 -0.1055
25 1 3 0.3373 -0.7938
25 2 0 0.0725 -0.0121
25 2 1 -2.4220 2.3586
25 2 2 -0.2816 1.1981
25 2 3 1.5826 0.2713
25 3 0 -0.3110 0.0359
25 3 1 0.7038 0.0993
25 3 2 -0.3065 -0.8816
25 3 3 -0.8715 -1.0318
25 4 0 1.9882 -0.0046
25 4 1 3.2932 -0.6748
25 4 2 -0.1370 0.9479
25 4 3 0.0916 0.6170
25 5 0 -0.3123 0.0121
25 5 1 -0.6647 -0.2334
25 5 2 0.0342 -2.1167
25 5 3 1.0294 0.7466
25 6 0 1.4874 0.0021
25 6 1 -3.2887 -0.4020
25 6 2 0.0498 -1.9460
25 6 3 -0.7767 0.5514
25 7 0 -1.0349 0.0037
25 7 1 0.5968 -0.6294
25 7 2 2.5375 -1.1625
25 7 3 -0.0316 -0.1266
25 8 0 -2.2176 0.0076
25 8 1 -3.0385 -0.3717
25 8 2 0.7873 -1.7350
25 8 3 1.4290 1.4187
25 9 0 -1.5783 -0.0008
25 9 1 0.2892 1.2961
25 9 2 1.4057 0.7952
25 9 3 0.6505 -0.6710
25 10 0 0.2094 -0.0043
25 10 1 2.3391 1.0676
25 10 2 1.6148 1.5720
25 10 3 -0.9359 1.3859
25 11 0 2.2352 -0.0005
25 11 1 -0.5174 0.3263
25 11 2 -0.8318 1.3759
25 11 3 0.4379 0.9617
25 12 0 1.1946 0.0012
25 12 1 1.4447 0.3927
25 12 2 -2.4192 0.3557
25 13 0 0.7408 0.0004
25 13 1 -0.7141 1.5261
25 13 2 -0.7215 -0.9459
25 14 0 -1.2448 -0.0003
25 14 1 -2.5451 0.3062
25 14 2 -1.2831 -0.7778
25 15 0 1.0234 0.0023
25 15 1 -0.5942 -1.2263
25 15 2 -1.0691 1.6127
25 16 0 -1.0571 0.0031
25 16 1 -2.1642 0.1720
25 16 2 -0.8148 -0.1125
25 17 0 0.6105 -0.0022
25 17 1 0.3393 0.1611
25 18 0 0.4815 0.0032
25 18 1 0.3097 0.2106
25 19 0 -0.5058 -0.0070
26 0 0 -1.3084 -0.0107
26 0 1 3.1505 -1.9401
26 0 2 0.4928 -1.2813
26 0 3 -1.0429 -0.9800
26 1 0 -0.3368 -0.0751
26 1 1 -1.8172 0.7907
26 1 2 1.8540 -0.4131
26 1 3 0.5989 0.4178
26 2 0 -0.9482 -0.0494
26 2 1 -0.7068 -0.1165
26 2 2 0.5139 0.0867
26 2 3 -0.1245 -0.7526
26 3 0 0.5596 0.0046
26 3 1 1.1485 0.1818
26 3 2 1.0592 0.6706
26 3 3 -0.8512 -0.8620
26 4 0 -0.5612 -0.0072
26 4 1 1.7426 0.2931
26 4 2 -0.0396 1.6132
26 4 3 1.7367 -0.1055
26 5 0 1.5305 0.0138
26 5 1 2.0565 -0.2126
26 5 2 -1.8557 0.5114
26 5 3 -0.1553 -0.6265
26 6 0 2.2628 0.0059
26 6 1 2.1913 0.3402
26 6 2 -0.4659 1.4275
26 6 3 -1.1579 0.1843
26 7 0 0.9337 0.0111
26 7 1 -0.9899 -1.5910
26 7 2 -0.3193 -1.4132
26 7 3 0.0672 0.9287
26 8 0 -0.9042 0.0086
26 8 1 -2.6075 -0.0835
26 8 2 -1.1220 -0.7867
26 8 3 0.6102 0.4475
26 9 0 -3.3468 0.0117
26 9 1 -0.6481 -0.0021
26 9 2 2.0223 -2.2726
26 9 3 -0.2473 -0.4425
26 10 0 -2.9303 0.0049
26 10 1 -0.5992 -0.4207
26 10 2 2.0407 -1.0713
26 10 3 1.7222 2.3933
26 11 0 -1.9357 0.0029
26 11 1 -0.0562 0.4983
26 11 2 1.4746 0.9235
26 12 0 1.8764 -0.0004
26 12 1 1.3709 0.1014
26 12 2 2.6296 0.3185
26 13 0 0.2068 0.0014
26 13 1 1.2409 0.2739
26 13 2 1.0196 -0.6131
26 14 0 0.7380 -0.0035
26 14 1 1.1362 -0.0376
26 14 2 -0.6314 -0.7057
26 15 0 -1.4480 0.0042
26 15 1 -0.2785 0.8943
26 15 2 1.0109 -0.2674
26 16 0 -0.4029 -0.0023
26 16 1 0.0951 0.9785
26 17 0 1.0901 0.0089
26 17 1 0.1965 -2.2256
26 18 0 -1.0065 -0.0006
27 1 0 0.5961 -0.0481
27 1 1 -0.6099 -0.4185
27 1 2 -2.8233 0.9983
27 1 3 -0.0685 -0.2113
27 2 0 -2.2266 -0.0195
27 2 1 0.0808 -0.0916
27 2 2 0.7466 -0.9775
27 2 3 -1.2666 -0.5382
27 3 0 -1.6229 -0.0494
27 3 1 -2.9296 0.6702
27 3 2 1.7253 -0.7361
27 3 3 0.1694 0.6869
27 4 0 -0.5780 -0.0417
27 4 1 -0.1245 -0.5346
27 4 2 0.4145 0.2371
27 4 3 0.1176 -1.2596
27 5 0 -0.1536 -0.0059
27 5 1 1.9060 0.8648
27 5 2 0.0524 0.2532
27 5 3 -0.7799 -0.6536
27 6 0 1.1540 -0.0105
27 6 1 2.4802 -0.6213
27 6 2 0.7923 0.2440
27 6 3 0.2882 -0.5600
27 7 0 4.2558 -0.0106
27 7 1 2.3992 -0.0348
27 7 2 -1.5153 1.9116
27 7 3 0.1447 -0.1994
27 8 0 2.9752 -0.0006
27 8 1 0.3253 -0.2803
27 8 2 -0.7056 1.3824
27 8 3 -1.2770 -0.5935
27 9 0 2.3477 0.0040
27 9 1 0.9661 -2.0023
27 9 2 -0.9716 -0.4079
27 10 0 -3.1289 0.0006
27 10 1 -0.5342 -0.4679
27 10 2 -2.5367 1.1278
27 11 0 -1.9465 0.0017
27 11 1 -1.3390 0.7726
27 11 2 -0.0955 -0.4722
27 12 0 -1.5011 0.0050
27 12 1 0.2772 -0.2002
27 12 2 1.1514 0.7872
27 13 0 -0.2181 0.0012
27 13 1 -1.0639 -0.4377
27 13 2 -0.2130 0.7865
27 14 0 0.9790 0.0020
27 14 1 -0.6698 -0.4897
27 14 2 1.3631 0.1696
27 15 0 -0.8091 -0.0023
27 15 1 0.9951 1.1245
27 16 0 0.5597 -0.0004
27 16 1 1.0667 -0.9724
27 17 0 -1.8995 0.0007
28 0 0 4.6240 0.0472
28 0 1 0.2733 -0.4918
28 0 2 -0.9906 0.1406
28 0 3 0.6381 -0.2108
28 1 0 1.7980 0.0513
28 1 1 0.6145 -0.2797
28 1 2 -1.8863 1.3255
28 1 3 -0.3659 -0.5766
28 2 0 -0.6927 0.0383
28 2 1 -0.5495 0.5590
28 2 2 0.2034 -1.0364
28 2 3 0.5026 0.5610
28 3 0 1.3434 -0.0247
28 3 1 -2.0482 0.1909
28 3 2 -1.2263 1.2538
28 3 3 0.0802 -0.2155
28 4 0 -2.4960 -0.0043
28 4 1 -1.6381 0.9541
28 4 2 -0.0512 -0.1144
28 4 3 -0.7013 -0.1309
28 5 0 -3.4275 -0.0041
28 5 1 -2.5115 0.2545
28 5 2 0.0817 -1.4487
28 5 3 -0.1076 0.3384
28 6 0 -0.8219 -0.0116
28 6 1 -0.2358 0.5283
28 6 2 -0.2338 -0.6078
28 7 0 -1.3490 -0.0090
28 7 1 -0.3811 1.8593
28 7 2 -0.2742 -1.1957
28 8 0 3.0241 0.0004
28 8 1 0.2607 0.2841
28 8 2 2.0584 -1.8969
28 9 0 3.9144 -0.0037
28 9 1 1.5874 -0.5255
28 9 2 0.0119 0.9718
28 10 0 1.9491 -0.0026
28 10 1 -0.2857 -0.6211
28 10 2 -0.2250 -0.4121
28 11 0 1.9097 -0.0026
28 11 1 2.3997 -0.5309
28 11 2 -1.0284 -0.7223
28 12 0 -2.6315 -0.0040
28 12 1 0.7256 -0.7042
28 12 2 -1.7509 0.8320
28 13 0 0.2346 -0.0029
28 13 1 -0.6192 0.8892
28 14 0 -0.0301 0.0032
28 14 1 -0.2748 -0.1790
28 15 0 0.5249 0.0009
28 15 1 -1.9889 -0.8788
28 16 0 -0.1181 -0.0029
29 1 0 -2.8106 0.0379
29 1 1 1.1367 -0.7296
29 1 2 0.6647 -1.1549
29 2 0 3.8196 0.0088
29 2 1 0.8976 -0.9411
29 2 2 0.2297 -0.2469
29 3 0 1.7489 0.0022
29 3 1 0.5005 -0.7306
29 3 2 0.8857 1.3659
29 4 0 -1.1768 -0.0053
29 4 1 0.4004 0.2284
29 4 2 1.3285 -0.3396
29 5 0 1.3584 0.0024
29 5 1 -0.6361 -0.4941
29 5 2 0.4101 1.9522
29 6 0 -2.2260 -0.0065
29 6 1 -0.1621 0.0525
29 6 2 -1.3580 1.3012
29 7 0 -3.9433 0.0025
29 7 1 -1.0989 0.4920
29 7 2 -1.0302 -1.2290
29 8 0 -0.6720 -0.0022
29 8 1 -0.8135 1.0673
29 8 2 -0.5935 0.0191
29 9 0 -1.0798 -0.0013
29 9 1 -1.5791 1.1610
29 9 2 0.8272 -0.8286
29 10 0 2.6964 0.0065
29 10 1 -0.6904 0.8724
29 10 2 1.5212 -1.7902
29 11 0 1.1119 0.0064
29 11 1 0.5489 -0.8684
29 11 2 0.5608 0.4358
29 12 0 -0.2686 -0.0039
29 12 1 0.2906 0.5694
29 13 0 1.8288 -0.0049
29 13 1 2.4353 1.3993
29 14 0 -1.5899 0.0020
29 14 1 1.1546 -0.5910
29 15 0 -0.0559 -0.0003
30 0 0 -2.1650 0.0257
30 0 1 -0.1945 1.0895
30 0 2 -2.0664 0.4016
30 1 0 -1.9402 0.0124
30 1 1 0.7293 0.4315
30 1 2 -1.6270 -0.6304
30 2 0 1.1757 0.0451
30 2 1 -0.5266 -0.7148
30 2 2 -1.5872 0.4054
30 3 0 -2.7617 -0.0046
30 3 1 0.4537 -0.7162
30 3 2 -0.5472 -0.5486
30 4 0 1.3315 -0.0001
30 4 1 -0.0287 -0.2297
30 4 2 1.2869 -0.3717
30 5 0 1.5650 -0.0111
30 5 1 -0.5092 -1.7291
30 5 2 1.9106 1.5003
30 6 0 -1.1253 -0.0065
30 6 1 1.5698 0.2314
30 6 2 1.7062 0.3236
30 7 0 -0.4065 0.0048
30 7 1 -0.3148 -1.2849
30 7 2 -0.3158 1.4492
30 8 0 -1.2006 -0.0106
30 8 1 0.6304 -0.6315
30 8 2 -1.4256 1.7622
30 9 0 -2.1965 -0.0086
30 9 1 -0.8302 0.3294
30 9 2 -0.8068 -0.6620
30 10 0 1.1318 0.0013
30 10 1 -0.7598 -0.5374
30 11 0 -1.3414 0.0046
30 11 1 -1.0850 -1.1666
30 12 0 1.4317 -0.0017
30 12 1 -0.4557 0.6123
30 13 0 -0.6577 0.0019
31 1 0 3.0851 0.0159
31 1 1 0.2033 0.2711
31 1 2 1.7276 -0.9242
31 2 0 0.7988 0.0338
31 2 1 0.6264 0.8630
31 2 2 -2.7148 -0.1188
31 3 0 -0.2919 0.0136
31 3 1 1.2878 2.3315
31 3 2 -2.1875 -0.9865
31 4 0 1.6300 0.0215
31 4 1 -1.2041 -1.5330
31 4 2 -2.4777 -0.0227
31 5 0 -0.0682 -0.0113
31 5 1 0.6467 0.9265
31 5 2 0.5191 0.2980
31 6 0 -0.2001 0.0093
31 6 1 -0.2286 0.7113
31 6 2 1.0160 -0.6629
31 7 0 1.0400 0.0019
31 7 1 0.0908 -1.5465
31 8 0 -2.4273 0.0009
31 8 1 0.9079 1.8043
31 9 0 -1.2735 -0.0011
31 9 1 -1.1995 -0.4612
31 10 0 0.5047 0.0012
31 10 1 0.1378 0.1074
31 11 0 0.2748 -0.0057
31 11 1 -1.0651 -0.5630
31 12 0 2.0275 0.0034
32 0 0 -2.6235 -0.0575
32 0 1 -1.2154 -1.4433
32 1 0 1.7731 0.0117
32 1 1 -0.0858 -1.1440
32 2 0 -0.8636 -0.0132
32 2 1 0.3278 1.0583
32 3 0 1.9081 0.0087
32 3 1 0.4955 -0.5479
32 4 0 1.5454 0.0074
32 4 1 0.0137 -0.2059
32 5 0 0.7718 -0.0017
32 5 1 0.9463 2.5557
32 6 0 2.8075 -0.0050
32 6 1 -0.3860 -2.5423
32 7 0 2.5124 -0.0027
32 7 1 1.9375 2.2656
32 8 0 -1.3295 0.0028
32 8 1 0.6238 0.2267
32 9 0 -0.5564 0.0033
32 10 0 -3.4188 -0.0017
33 1 0 -2.9340 0.0180
33 1 1 -1.0130 0.3539
33 2 0 -1.8500 -0.0234
33 2 1 -0.2463 -0.6595
33 3 0 -0.3514 0.0247
33 3 1 -0.5912 -1.3683
33 4 0 -1.8504 0.0122
33 4 1 -0.0784 1.0124
33 5 0 -1.0658 -0.0054
33 5 1 -0.7342 -2.5244
33 6 0 1.2263 -0.0049
33 7 0 2.1103 -0.0005
34 0 0 0.1756 0.0153
34 1 0 -1.4618 -0.0381
34 2 0 0.6330 -0.0097
34 3 0 -1.4911 0.0277
34 4 0 -0.7464 0.0011
0 0 0 0.0 0.0
;
_olex2_submission_special_instructions 'No special instructions were received'
_exptl_crystal_recrystallization_method 
'Re-crystallisation from solvent: dichloromethane, hexane'
####################################################################### 
# 
# This file contains crystal structure data downloaded from the 
# Cambridge Structural Database (CSD) hosted by the Cambridge 
# Crystallographic Data Centre (CCDC).
# 
# Full information about CCDC data access policies and citation 
# guidelines are available at http://www.ccdc.cam.ac.uk/access/V1 
# 
# Audit and citation data items may have been added by the CCDC. 
# Please retain this information to preserve the provenance of 
# this file and to allow appropriate attribution of the data. 
# 
#######################################################################

data_1a-THF
_database_code_depnum_ccdc_archive 'CCDC 2175103'
loop_
_audit_author_name
_audit_author_address
'Stephen Argent'
;University of Nottingham
United Kingdom
;
_audit_update_record             
;
2022-05-26 deposited with the CCDC.	2022-11-28 downloaded from the CCDC.
;
_nottingham_internal_coll_name   OATSWJ
_nottingham_internal_coll_number 19141
_nottingham_internal_coll_client AT/SW
_nottingham_internal_coll_type   custom
_nottingham_internal_coll_frame_method '\w scans'
_nottingham_internal_coll_frame_time '1.00, 10.00, 4.00'
_nottingham_internal_coll_frame_width 0.50
_nottingham_internal_coll_user   pczspa
_nottingham_internal_coll_date   13/05/2022
_nottingham_internal_coll_location NOTTS
_nottingham_internal_coll_instrument 'XtalLAB PRO, A00000876'
_nottingham_internal_NCS_number  ?
_nottingham_internal_process_date 24/05/2022
_nottingham_internal_process_user pczspa
_nottingham_internal_solution_date 25/05/2022
_nottingham_internal_solution_user pczspa
_nottingham_internal_refinement_date 25/05/2022
_nottingham_internal_refinement_user pczspa
_nottingham_internal_self_archive_date ?
_nottingham_internal_self_validation_date ?
_nottingham_internal_self_validation_user ?
_nottingham_internal_validation_date 25/05/2022
_nottingham_internal_validation_user pczspa
_nottingham_internal_archive_date 25/05/2022
_refine_special_details          
;The crystal was integrated as a two component twin and
 the final structure refined against an HKLF5 reflection
 file resulting in a batch scale factor of 0.408(1).

 A large residual electron density peak of 2.69 eA-3
 is observed 0.23 %A from sulphur atom S2B. This peak
 is likely caused by a combination of deficiencies in the
 handling of the twinning and a minor unmodelled disorder
 component in the ring conformation.

 A solvent mask was calculated and 196 electrons were 
 found in a volume of 742\%A^3^ in 1 void per unit cell. 
 This is consistent with the presence of 2[C4H8O] per
 Asymmetric Unit which account for 160 electrons per
 unit cell.,Twin,SQUEEZE
;
_vrf_PLAT084_1a-THF              
;
PROBLEM: High wR2 Value (i.e. > 0.25) ...................       0.37 Report
RESPONSE:
 The crystal was integrated as a two component twin and
 the final structure refined against an HKLF5 reflection
 file resulting in a batch scale factor of 0.408(1).
 Pores running through the crystal structure leave the
 opportunity for solvent guests to disorder which in
 turn raises the possibility of minor unmodelled
 disorder components in the macrocycle conformations.
;
_vrf_PLAT097_1a-THF              
;
PROBLEM: Large Reported Max.  (Positive) Residual Density       2.69 eA-3  
RESPONSE:
 A large residual electron density peak of 2.69 eA-3
 is observed 0.23 %A from sulphur atom S2B. This peak
 is likely caused by a combination of deficiencies in the
 handling of the twinning and a minor unmodelled disorder
 component in the ring conformation.
;
_audit_creation_date             2022-05-25
_audit_creation_method           
;
Olex2 1.5
(compiled 2022.04.07 svn.rca3783a0 for OlexSys, GUI svn.r6498)
;
_shelx_SHELXL_version_number     2018/3
_chemical_name_common            ?
_chemical_name_systematic        ?
_chemical_formula_moiety         '2(C24 H8 F8 S4)'
_chemical_formula_sum            'C56 H32 F16 O2 S8'
_chemical_formula_weight         1297.29
_chemical_melting_point          ?
_chemical_oxdiff_formula         C52H30F16S8N
_chemical_oxdiff_usercomment     
'OATSWJ #19141 MM-810 AT/SW fomblin oil on micromount'
loop_
_atom_type_symbol
_atom_type_description
_atom_type_scat_dispersion_real
_atom_type_scat_dispersion_imag
_atom_type_scat_source
C C 0.0181 0.0091 'International Tables Vol C Tables 4.2.6.8 and 6.1.1.4'
F F 0.0727 0.0534 'International Tables Vol C Tables 4.2.6.8 and 6.1.1.4'
H H 0.0000 0.0000 'International Tables Vol C Tables 4.2.6.8 and 6.1.1.4'
O O 0.0492 0.0322 'International Tables Vol C Tables 4.2.6.8 and 6.1.1.4'
S S 0.3331 0.5567 'International Tables Vol C Tables 4.2.6.8 and 6.1.1.4'

_shelx_space_group_comment       
;
The symmetry employed for this shelxl refinement is uniquely defined
by the following loop, which should always be used as a source of
symmetry information in preference to the above space-group names.
They are only intended as comments.
;
_space_group_crystal_system      triclinic
_space_group_IT_number           2
_space_group_name_H-M_alt        'P -1'
_space_group_name_Hall           '-P 1'
loop_
_space_group_symop_operation_xyz
'x, y, z'
'-x, -y, -z'

_cell_length_a                   13.6071(3)
_cell_length_b                   14.6029(3)
_cell_length_c                   15.3344(3)
_cell_angle_alpha                97.914(2)
_cell_angle_beta                 98.988(2)
_cell_angle_gamma                110.147(2)
_cell_volume                     2764.52(11)
_cell_formula_units_Z            2
_cell_measurement_reflns_used    14778
_cell_measurement_temperature    120(2)
_cell_measurement_theta_max      73.5300
_cell_measurement_theta_min      4.0690
_shelx_estimated_absorpt_T_max   0.906
_shelx_estimated_absorpt_T_min   0.395
_exptl_absorpt_coefficient_mu    3.863
_exptl_absorpt_correction_T_max  1.000
_exptl_absorpt_correction_T_min  0.513
_exptl_absorpt_correction_type   gaussian
_exptl_absorpt_process_details   
;
CrysAlisPro 1.171.40.67a (Rigaku Oxford Diffraction, 2019)
Numerical absorption correction based on gaussian integration over
			a multifaceted crystal model
Empirical absorption correction using spherical harmonics,
 implemented in SCALE3 ABSPACK scaling algorithm.
;
_exptl_absorpt_special_details   ?
_exptl_crystal_colour            colourless
_exptl_crystal_colour_primary    colourless
_exptl_crystal_density_diffrn    1.558
_exptl_crystal_density_meas      ?
_exptl_crystal_density_method    ?
_exptl_crystal_description       plank
_exptl_crystal_F_000             1312
loop_
_exptl_crystal_face_index_h
_exptl_crystal_face_index_k
_exptl_crystal_face_index_l
_exptl_crystal_face_perp_dist
0 -1 0 0.0289
0 1 0 0.0289
0 0 1 0.0039
0 0 -1 0.0219
5 -2 -1 0.1462
-5 2 1 0.1462

_exptl_crystal_size_max          0.295
_exptl_crystal_size_mid          0.064
_exptl_crystal_size_min          0.026
loop_
_exptl_oxdiff_crystal_face_indexfrac_h
_exptl_oxdiff_crystal_face_indexfrac_k
_exptl_oxdiff_crystal_face_indexfrac_l
_exptl_oxdiff_crystal_face_x
_exptl_oxdiff_crystal_face_y
_exptl_oxdiff_crystal_face_z
0.0009 -1.0006 -0.0045 0.1097 -0.0331 0.0093
-0.0009 1.0006 0.0045 -0.1097 0.0331 -0.0093
0.0000 -0.0035 1.0012 0.0096 0.1029 -0.0117
-0.0000 0.0035 -1.0012 -0.0096 -0.1029 0.0117
5.0040 -2.0055 -1.0005 0.0441 -0.0838 -0.5591
-5.0040 2.0055 1.0005 -0.0441 0.0838 0.5591

_exptl_transmission_factor_max   ?
_exptl_transmission_factor_min   ?
_diffrn_reflns_av_R_equivalents  ?
_diffrn_reflns_av_unetI/netI     0.0099
_diffrn_reflns_Laue_measured_fraction_full 0.984
_diffrn_reflns_Laue_measured_fraction_max 0.970
_diffrn_reflns_limit_h_max       14
_diffrn_reflns_limit_h_min       -16
_diffrn_reflns_limit_k_max       18
_diffrn_reflns_limit_k_min       -18
_diffrn_reflns_limit_l_max       18
_diffrn_reflns_limit_l_min       -19
_diffrn_reflns_number            11514
_diffrn_reflns_point_group_measured_fraction_full 0.984
_diffrn_reflns_point_group_measured_fraction_max 0.970
_diffrn_reflns_theta_full        67.684
_diffrn_reflns_theta_max         74.476
_diffrn_reflns_theta_min         2.982
_diffrn_ambient_environment      'N2 gas'
_diffrn_ambient_temperature      120(2)
_diffrn_crystal_treatment        'flash frozen in gaseous N2'
_diffrn_detector                 'Hybrid Pixel Array Detector'
_diffrn_detector_area_resol_mean 5.8140
_diffrn_measured_fraction_theta_full 0.984
_diffrn_measured_fraction_theta_max 0.970
_diffrn_measurement_details      
;
List of Runs (angles in degrees, time in seconds):

  # Type    Start    End  Width  t~exp~   \w     \q     \k     \f   Frames
#--------------------------------------------------------------------------
  1  \w    -25.00  10.00   0.50    1.00    --    0.00  57.00-150.00   70
  2  \w    -33.00  -1.00   0.50    1.00    --    0.00 -82.00   0.00   64
  3  \w     12.00  38.00   0.50    1.00    --    0.00 -82.00   0.00   52
  4  \w    -32.00   3.00   0.50    1.00    --    0.00  57.00 150.00   70
  5  \w     60.00  89.00   0.50    1.00    --    0.00  57.00-150.00   58
  6  \w      6.00  86.00   0.50    1.00    --    0.00  57.00 150.00  160
  7  \w    -26.00  50.00   0.50    1.00    --    0.00 -82.00  60.00  152
  8  \w     20.00  57.00   0.50    1.00    --    0.00  57.00-150.00   74
  9  \w    -30.00 108.00   0.50    4.00    --   57.50 -82.00 -60.00  276
 10  \w     14.00  40.00   0.50    4.00    --   57.50  71.00  -8.49   52
 11  \w     12.00  45.00   0.50    4.00    --   57.50  72.00-127.80   66
 12  \w     11.00 141.00   0.50    4.00    --   57.50  72.00 156.09  260
 13  \w    -16.00 102.00   0.50    4.00    --   57.50 -61.00 150.00  236
 14  \w    -24.00  98.00   0.50    4.00    --   57.50 -82.00 150.00  244
 15  \w     73.00 130.00   0.50    4.00    --   57.50  72.00  89.44  114
 16  \w     12.00 105.00   0.50    4.00    --   57.50  70.00 -58.96  186
 17  \w     11.00  47.00   0.50    4.00    --   57.50  72.00  38.57   72
 18  \w     11.00  67.00   0.50    4.00    --   57.50  72.00-114.45  112
 19  \w     60.00 144.00   0.50    4.00    --   57.50  72.00-154.81  168
 20  \w     72.00 123.00   0.50    4.00    --   57.50  72.00  38.57  102
 21  \w     13.00 119.00   0.50    4.00    --   57.50  71.00  57.70  212
 22  \w     11.00  55.00   0.50    4.00    --   57.50  72.00  89.44   88
 23  \w     11.00 142.00   0.50    4.00    --   57.50  70.00 139.20  262
 24  \w     56.00 137.00   0.50    4.00    --   57.50  72.00-127.80  162
 25  \w     12.00  46.00   0.50    4.00    --   57.50  72.00-154.81   68
 26  \w     11.00 146.00   0.50    4.00    --   57.50  70.00 -27.94  270
 27  \w     97.00 144.00   0.50    4.00    --   57.50  72.00-114.45   94
 28  \w     46.00 146.00   0.50    4.00    --   57.50  71.00  -8.49  200
 29  \w     -2.00 104.00   0.50    4.00    --   57.50 -61.00 -60.00  212
 30  \w     67.00 104.00   0.50    4.00    --   57.50 -82.00   0.00   74
 31  \w     68.00 190.00   0.50   10.00    --  115.00  63.00-105.98  244
 32  \w    110.00 204.00   0.50   10.00    --  115.00  47.00 -11.60  188
 33  \w    137.00 201.00   0.50   10.00    --  115.00  47.00  34.98  128
 34  \w     35.00  97.00   0.50   10.00    --  115.00  47.00 -11.60  124
 35  \w     62.00 132.00   0.50   10.00    --  115.00 -82.00 120.00  140
 36  \w    167.00 203.00   0.50   10.00    --  115.00  73.00 -18.06   72
 37  \w     34.00  68.00   0.50   10.00    --  115.00  47.00  34.98   68
 38  \w     67.00 131.00   0.50   10.00    --  115.00  73.00 -18.06  128
 39  \w     68.00 100.00   0.50   10.00    --  115.00  65.00-180.00   64
 40  \w    147.00 204.00   0.50   10.00    --  115.00  50.00 155.68  114
 41  \w     68.00 156.00   0.50   10.00    --  115.00  65.00-120.00  176
 42  \w     53.00 101.00   0.50   10.00    --  115.00  50.00 155.68   96
 43  \w     68.00 133.00   0.50   10.00    --  115.00  65.00  30.00  130
 44  \w     73.00 203.00   0.50   10.00    --  115.00  47.00 131.92  260
 45  \w    161.00 189.00   0.50   10.00    --  115.00  65.00-150.00   56
 46  \w     68.00 153.00   0.50   10.00    --  115.00  65.00-150.00  170
 47  \w     34.00  60.00   0.50   10.00    --  115.00  47.00 131.92   52
 48  \w     34.00 167.00   0.50   10.00    --  115.00  47.00  86.01  266
 49  \w    127.00 203.00   0.50   10.00    --  115.00  54.00  60.00  152
 50  \w     70.00  99.00   0.50   10.00    --  115.00  54.00  60.00   58
 51  \w    100.00 170.00   0.50   10.00    --  115.00  47.00 151.18  140
 52  \w    158.00 200.00   0.50   10.00    --  115.00  65.00-180.00   84
 53  \w     33.00  62.00   0.50   10.00    --  115.00  47.00 151.18   58
 54  \w     79.00 144.00   0.50   10.00    --  115.00 -82.00   0.00  130
 55  \w    133.00 166.00   0.50   10.00    --  115.00 -82.00 -60.00   66
 56  \w     63.00  90.00   0.50   10.00    --  115.00  54.00  30.00   54
 57  \w    103.00 165.00   0.50   10.00    --  115.00  54.00  30.00  124
 58  \w     69.00 102.00   0.50   10.00    --  115.00  65.00  90.00   66
 59  \w    145.00 203.00   0.50   10.00    --  115.00  65.00  90.00  116
 60  \w     89.00 176.00   0.50   10.00    --  115.00  47.00-154.66  174
 61  \w     38.00  77.00   0.50   10.00    --  115.00 -82.00 -60.00   78
 62  \w     27.00  52.00   0.50   10.00    --  115.00  43.00 -60.00   50
 63  \w    178.00 203.00   0.50   10.00    --  115.00  54.00-150.00   50
 64  \w     63.00 112.00   0.50   10.00    --  115.00  54.00-150.00   98
 65  \w     34.00  70.00   0.50   10.00    --  115.00  47.00-154.66   72
 66  \w     65.00 142.00   0.50   10.00    --  115.00 -82.00  60.00  154
 67  \w     62.00 141.00   0.50   10.00    --  115.00 -82.00-150.00  158
 68  \w     30.00 152.00   0.50   10.00    --  115.00 -82.00 -90.00  244
 69  \w     75.00 201.00   0.50   10.00    --  115.00  47.00 -38.92  252
 70  \w    175.00 204.00   0.50   10.00    --  115.00  65.00 -60.00   58
 71  \w    118.00 144.00   0.50   10.00    --  115.00  65.00 -60.00   52
 72  \w    116.00 192.00   0.50   10.00    --  115.00  74.00 -96.72  152
 73  \w     68.00  94.00   0.50   10.00    --  115.00  65.00 -60.00   52
 74  \w     86.00 126.00   0.50   10.00    --  115.00 -82.00 -60.00   80
 75  \w    150.00 198.00   0.50   10.00    --  115.00  43.00 -60.00   96
 76  \w     40.00  67.00   0.50   10.00    --  115.00 -82.00   0.00   54
 77  \w     67.00  93.00   0.50   10.00    --  115.00  74.00 -96.72   52
 78  \w     33.00  59.00   0.50   10.00    --  115.00  47.00 -38.92   52
;
_diffrn_measurement_device       'four-circle diffractometer'
_diffrn_measurement_device_type  'XtaLAB AFC12 (RINC): Kappa single'
_diffrn_measurement_method       '\w scans'
_diffrn_measurement_specimen_support 'MiTeGen micromount'
_diffrn_orient_matrix_type       
'CrysAlisPro convention (1999,Acta A55,543-557)'
_diffrn_orient_matrix_UB_11      -0.0333226000
_diffrn_orient_matrix_UB_12      -0.1097039000
_diffrn_orient_matrix_UB_13      0.0091696000
_diffrn_orient_matrix_UB_21      0.0169285000
_diffrn_orient_matrix_UB_22      0.0326784000
_diffrn_orient_matrix_UB_23      0.1028865000
_diffrn_orient_matrix_UB_31      -0.1178097000
_diffrn_orient_matrix_UB_32      -0.0093432000
_diffrn_orient_matrix_UB_33      -0.0116945000
_diffrn_radiation_monochromator  mirror
_diffrn_radiation_probe          x-ray
_diffrn_radiation_type           'Cu K\a'
_diffrn_radiation_wavelength     1.54184
_diffrn_source                   'Rotating-anode X-ray tube'
_diffrn_source_type              'Rigaku (Cu) X-ray Source'
_diffrn_special_details          ?
_reflns_Friedel_coverage         0.000
_reflns_Friedel_fraction_full    .
_reflns_Friedel_fraction_max     .
_reflns_number_gt                9518
_reflns_number_total             11514
_reflns_special_details          
;
 Structure factors included contributions from the .fab file.
 
 _reflns_Friedel_fraction is defined as the number of unique
 Friedel pairs measured divided by the number that would be
 possible theoretically, ignoring centric projections and
 systematic absences. Completness statistics refer to single and
 composite reflections containing twin component 1 only.
;
_reflns_threshold_expression     'I > 2\s(I)'
_computing_cell_refinement       'CrysAlisPro 1.171.40.67a (Rigaku OD, 2019)'
_computing_data_collection       'CrysAlisPro 1.171.40.67a (Rigaku OD, 2019)'
_computing_data_reduction        'CrysAlisPro 1.171.40.67a (Rigaku OD, 2019)'
_computing_molecular_graphics    'Olex2 1.5 (Dolomanov et al., 2009)'
_computing_publication_material  'Olex2 1.5 (Dolomanov et al., 2009)'
_computing_structure_refinement  'SHELXL 2018/3 (Sheldrick, 2015)'
_computing_structure_solution    'SHELXT  (Sheldrick, 2015)'
_refine_diff_density_max         2.689
_refine_diff_density_min         -0.742
_refine_diff_density_rms         0.226
_refine_ls_extinction_coef       .
_refine_ls_extinction_method     none
_refine_ls_goodness_of_fit_ref   1.633
_refine_ls_hydrogen_treatment    constr
_refine_ls_matrix_type           full
_refine_ls_number_parameters     650
_refine_ls_number_reflns         11514
_refine_ls_number_restraints     534
_refine_ls_R_factor_all          0.1338
_refine_ls_R_factor_gt           0.1245
_refine_ls_restrained_S_all      1.598
_refine_ls_shift/su_max          0.001
_refine_ls_shift/su_mean         0.000
_refine_ls_structure_factor_coef Fsqd
_refine_ls_weighting_details     
'w=1/[\s^2^(Fo^2^)+(0.2000P)^2^] where P=(Fo^2^+2Fc^2^)/3'
_refine_ls_weighting_scheme      calc
_refine_ls_wR_factor_gt          0.3507
_refine_ls_wR_factor_ref         0.3658
_olex2_refinement_description    
;
1. Twinned data refinement
 Scales: 0.592(10)
 0.408(10)
2. Fixed Uiso
 At 1.2 times of:
  All C(H) groups
3. Rigid body (RIGU) restrains
 All non-hydrogen atoms
 with sigma for 1-2 distances of 0.004 and sigma for 1-3 distances of 0.004
4.a Aromatic/amide H refined with riding coordinates:
 C22B(H22B), C23B(H23B), C25B(H25B), C26B(H26B), C42B(H42B), C43B(H43B),
 C45B(H45B), C46B(H46B), C22A(H22A), C23A(H23A), C25A(H25A), C26A(H26A),
 C42A(H42A), C43A(H43A), C45A(H45A), C46A(H46A)
;
_atom_sites_solution_hydrogens   geom
_atom_sites_solution_primary     dual
_atom_sites_solution_secondary   difmap
loop_
_atom_site_label
_atom_site_type_symbol
_atom_site_fract_x
_atom_site_fract_y
_atom_site_fract_z
_atom_site_U_iso_or_equiv
_atom_site_adp_type
_atom_site_occupancy
_atom_site_site_symmetry_order
_atom_site_calc_flag
_atom_site_refinement_flags_posn
_atom_site_refinement_flags_adp
_atom_site_refinement_flags_occupancy
_atom_site_disorder_assembly
_atom_site_disorder_group
S1B S 0.85494(10) 0.80557(8) 1.03327(7) 0.0394(3) Uani 1 1 d . . . . .
S2B S 0.95732(9) 1.06796(8) 0.73586(7) 0.0343(3) Uani 1 1 d . . . . .
S3B S 0.87186(9) 0.74703(9) 0.38079(7) 0.0403(3) Uani 1 1 d . . . . .
S4B S 0.39076(9) 0.64105(7) 0.17695(8) 0.0363(3) Uani 1 1 d . . . . .
C11B C 0.8812(3) 0.8744(3) 0.9476(3) 0.0305(8) Uani 1 1 d . . . . .
C12B C 0.9722(4) 0.8885(3) 0.9129(3) 0.0351(9) Uani 1 1 d . . . . .
C13B C 0.9950(3) 0.9466(3) 0.8489(3) 0.0343(9) Uani 1 1 d . . . . .
C14B C 0.9277(3) 0.9918(3) 0.8152(3) 0.0281(8) Uani 1 1 d . . . . .
C15B C 0.8368(4) 0.9793(3) 0.8509(3) 0.0367(9) Uani 1 1 d . . . . .
C16B C 0.8132(4) 0.9206(3) 0.9145(3) 0.0358(9) Uani 1 1 d . . . . .
F17B F 1.0430(3) 0.8475(3) 0.9413(2) 0.0607(8) Uani 1 1 d . . . . .
F18B F 1.0840(2) 0.9553(3) 0.8172(2) 0.0587(8) Uani 1 1 d . . . . .
F19B F 0.7693(2) 1.0230(3) 0.8253(2) 0.0574(8) Uani 1 1 d . . . . .
F20B F 0.7257(3) 0.9123(3) 0.9475(2) 0.0632(9) Uani 1 1 d . . . . .
C21B C 0.9307(3) 0.9754(3) 0.6374(3) 0.0309(8) Uani 1 1 d . . . . .
C22B C 1.0126(3) 0.9492(3) 0.6107(3) 0.0339(9) Uani 1 1 d . . . . .
H22B H 1.083538 0.979705 0.646513 0.041 Uiso 1 1 calc R U . . .
C23B C 0.9913(3) 0.8789(3) 0.5321(3) 0.0341(9) Uani 1 1 d . . . . .
H23B H 1.047017 0.860534 0.514715 0.041 Uiso 1 1 calc R U . . .
C24B C 0.8869(3) 0.8354(3) 0.4790(3) 0.0293(8) Uani 1 1 d . . . . .
C25B C 0.8057(4) 0.8611(4) 0.5045(3) 0.0371(9) Uani 1 1 d . . . . .
H25B H 0.734653 0.830633 0.468971 0.045 Uiso 1 1 calc R U . . .
C26B C 0.8289(3) 0.9325(3) 0.5832(3) 0.0347(9) Uani 1 1 d . . . . .
H26B H 0.773358 0.951870 0.599775 0.042 Uiso 1 1 calc R U . . .
C31B C 0.7370(3) 0.7158(3) 0.3251(3) 0.0309(8) Uani 1 1 d . . . . .
C32B C 0.7122(3) 0.7580(3) 0.2523(3) 0.0322(8) Uani 1 1 d . . . . .
C33B C 0.6085(4) 0.7302(3) 0.2047(3) 0.0317(8) Uani 1 1 d . . . . .
C34B C 0.5235(3) 0.6602(3) 0.2283(3) 0.0313(8) Uani 1 1 d . . . . .
C35B C 0.5466(4) 0.6170(3) 0.2993(3) 0.0382(10) Uani 1 1 d . . . . .
C36B C 0.6528(4) 0.6435(4) 0.3466(3) 0.0403(10) Uani 1 1 d . . . . .
F37B F 0.7904(2) 0.8287(2) 0.2298(2) 0.0567(8) Uani 1 1 d . . . . .
F38B F 0.5913(2) 0.7712(2) 0.13559(18) 0.0468(7) Uani 1 1 d . . . . .
F39B F 0.4693(3) 0.5511(2) 0.3271(2) 0.0638(9) Uani 1 1 d . . . . .
F40B F 0.6715(3) 0.6003(3) 0.4158(2) 0.0681(10) Uani 1 1 d . . . . .
C41B C 0.3311(3) 0.5124(3) 0.1263(3) 0.0294(8) Uani 1 1 d . . . . .
C42B C 0.3863(3) 0.4571(3) 0.0905(3) 0.0353(9) Uani 1 1 d . . . . .
H42B H 0.461915 0.486024 0.097512 0.042 Uiso 1 1 calc R U . . .
C43B C 0.3292(4) 0.3589(3) 0.0443(3) 0.0333(9) Uani 1 1 d . . . . .
H43B H 0.365903 0.320246 0.019957 0.040 Uiso 1 1 calc R U . . .
C44B C 0.2176(3) 0.3172(3) 0.0338(3) 0.0307(8) Uani 1 1 d . . . . .
C45B C 0.1639(3) 0.3730(3) 0.0697(3) 0.0394(10) Uani 1 1 d . . . . .
H45B H 0.088084 0.344677 0.061559 0.047 Uiso 1 1 calc R U . . .
C46B C 0.2201(4) 0.4700(3) 0.1175(3) 0.0369(9) Uani 1 1 d . . . . .
H46B H 0.183475 0.507434 0.144068 0.044 Uiso 1 1 calc R U . . .
S1A S 0.47335(9) 1.07393(7) 0.74121(7) 0.0323(3) Uani 1 1 d . . . . .
S2A S 0.36894(9) 0.74834(9) 0.38237(7) 0.0416(3) Uani 1 1 d . . . . .
S3A S -0.10518(9) 0.64406(8) 0.17262(8) 0.0417(3) Uani 1 1 d . . . . .
S4A S -0.34843(9) 0.19172(7) -0.03213(6) 0.0326(3) Uani 1 1 d . . . . .
C11A C 0.4409(3) 0.9842(3) 0.6396(3) 0.0276(8) Uani 1 1 d . . . . .
C12A C 0.5160(3) 0.9512(3) 0.6115(3) 0.0300(8) Uani 1 1 d . . . . .
C13A C 0.4892(3) 0.8807(3) 0.5323(3) 0.0285(8) Uani 1 1 d . . . . .
C14A C 0.3857(3) 0.8388(3) 0.4784(3) 0.0299(8) Uani 1 1 d . . . . .
C15A C 0.3116(3) 0.8741(4) 0.5063(3) 0.0379(10) Uani 1 1 d . . . . .
C16A C 0.3385(4) 0.9457(3) 0.5854(3) 0.0358(9) Uani 1 1 d . . . . .
F17A F 0.6178(2) 0.9874(2) 0.6579(2) 0.0555(8) Uani 1 1 d . . . . .
F18A F 0.5663(2) 0.8510(2) 0.50681(19) 0.0486(7) Uani 1 1 d . . . . .
F19A F 0.2118(3) 0.8436(3) 0.4588(2) 0.0779(12) Uani 1 1 d . . . . .
F20A F 0.2634(2) 0.9758(3) 0.6095(2) 0.0621(9) Uani 1 1 d . . . . .
C21A C 0.2345(3) 0.7158(3) 0.3233(3) 0.0332(9) Uani 1 1 d . . . . .
C22A C 0.2156(4) 0.7608(3) 0.2513(3) 0.0358(9) Uani 1 1 d . . . . .
H22A H 0.273242 0.809045 0.235075 0.043 Uiso 1 1 calc R U . . .
C23A C 0.1104(4) 0.7334(3) 0.2038(3) 0.0351(9) Uani 1 1 d . . . . .
H23A H 0.095970 0.763918 0.155040 0.042 Uiso 1 1 calc R U . . .
C24A C 0.0270(3) 0.6622(3) 0.2267(3) 0.0324(9) Uani 1 1 d . . . . .
C25A C 0.0461(4) 0.6162(4) 0.2975(4) 0.0448(11) Uani 1 1 d . . . . .
H25A H -0.011721 0.568876 0.314315 0.054 Uiso 1 1 calc R U . . .
C26A C 0.1511(4) 0.6405(4) 0.3433(3) 0.0444(11) Uani 1 1 d . . . . .
H26A H 0.165879 0.605632 0.388335 0.053 Uiso 1 1 calc R U . . .
C31A C -0.1644(3) 0.5166(3) 0.1227(3) 0.0325(9) Uani 1 1 d . . . . .
C32A C -0.1113(3) 0.4590(3) 0.0871(3) 0.0339(9) Uani 1 1 d . . . . .
C33A C -0.1673(3) 0.3593(3) 0.0438(3) 0.0278(8) Uani 1 1 d . . . . .
C34A C -0.2783(3) 0.3151(3) 0.0310(3) 0.0278(8) Uani 1 1 d . . . . .
C35A C -0.3308(3) 0.3734(3) 0.0642(3) 0.0333(9) Uani 1 1 d . . . . .
C36A C -0.2756(4) 0.4707(3) 0.1100(3) 0.0319(8) Uani 1 1 d . . . . .
F37A F -0.0054(2) 0.4972(2) 0.0912(2) 0.0540(8) Uani 1 1 d . . . . .
F38A F -0.1114(2) 0.3087(2) 0.0114(2) 0.0530(7) Uani 1 1 d . . . . .
F39A F -0.4365(2) 0.3367(2) 0.0553(2) 0.0614(9) Uani 1 1 d . . . . .
F40A F -0.3298(2) 0.5252(2) 0.1414(2) 0.0569(8) Uani 1 1 d . . . . .
C41A C -0.3784(3) 0.1253(3) 0.0557(3) 0.0286(8) Uani 1 1 d . . . . .
C42A C -0.4748(3) 0.1103(3) 0.0832(3) 0.0329(9) Uani 1 1 d . . . . .
H42A H -0.521646 0.140270 0.058670 0.040 Uiso 1 1 calc R U . . .
C43A C -0.5029(3) 0.0510(3) 0.1472(3) 0.0321(8) Uani 1 1 d . . . . .
H43A H -0.568402 0.041254 0.166046 0.038 Uiso 1 1 calc R U . . .
C44A C -0.4342(3) 0.0068(3) 0.1827(3) 0.0281(8) Uani 1 1 d . . . . .
C45A C -0.3383(4) 0.0214(3) 0.1548(3) 0.0372(9) Uani 1 1 d . . . . .
H45A H -0.292257 -0.009798 0.178277 0.045 Uiso 1 1 calc R U . . .
C46A C -0.3096(3) 0.0812(3) 0.0929(3) 0.0335(9) Uani 1 1 d . . . . .
H46A H -0.242982 0.092332 0.075700 0.040 Uiso 1 1 calc R U . . .

loop_
_atom_site_aniso_label
_atom_site_aniso_U_11
_atom_site_aniso_U_22
_atom_site_aniso_U_33
_atom_site_aniso_U_23
_atom_site_aniso_U_13
_atom_site_aniso_U_12
S1B 0.0437(7) 0.0250(5) 0.0299(5) -0.0066(4) -0.0011(4) -0.0024(4)
S2B 0.0357(6) 0.0264(5) 0.0331(5) -0.0018(4) 0.0070(4) 0.0056(4)
S3B 0.0288(6) 0.0484(7) 0.0327(6) -0.0117(5) -0.0039(4) 0.0133(5)
S4B 0.0267(6) 0.0239(5) 0.0452(6) -0.0085(4) -0.0051(4) 0.0049(4)
C11B 0.030(2) 0.0205(17) 0.0293(19) -0.0047(14) 0.0010(15) 0.0012(15)
C12B 0.026(2) 0.032(2) 0.039(2) 0.0000(16) -0.0001(16) 0.0059(16)
C13B 0.022(2) 0.0287(19) 0.044(2) -0.0023(16) 0.0054(16) 0.0043(15)
C14B 0.0241(19) 0.0270(18) 0.0237(17) -0.0048(14) 0.0003(13) 0.0038(14)
C15B 0.030(2) 0.037(2) 0.040(2) -0.0022(17) 0.0042(17) 0.0145(17)
C16B 0.029(2) 0.033(2) 0.039(2) 0.0005(17) 0.0077(16) 0.0073(16)
F17B 0.0480(19) 0.067(2) 0.078(2) 0.0274(17) 0.0160(15) 0.0299(16)
F18B 0.0407(17) 0.067(2) 0.081(2) 0.0245(17) 0.0266(15) 0.0261(15)
F19B 0.0420(17) 0.073(2) 0.073(2) 0.0272(16) 0.0203(14) 0.0334(15)
F20B 0.0472(19) 0.079(2) 0.077(2) 0.0280(18) 0.0341(16) 0.0274(16)
C21B 0.026(2) 0.0305(19) 0.0265(18) -0.0019(15) 0.0010(14) 0.0038(15)
C22B 0.0180(19) 0.038(2) 0.036(2) -0.0015(17) 0.0018(15) 0.0040(16)
C23B 0.025(2) 0.042(2) 0.0290(19) -0.0036(17) 0.0054(15) 0.0091(17)
C24B 0.0211(19) 0.034(2) 0.0269(18) 0.0030(15) 0.0010(14) 0.0060(15)
C25B 0.024(2) 0.043(2) 0.034(2) -0.0023(17) 0.0000(15) 0.0059(17)
C26B 0.023(2) 0.040(2) 0.036(2) -0.0006(17) 0.0042(15) 0.0089(16)
C31B 0.022(2) 0.035(2) 0.0270(18) -0.0075(15) -0.0024(14) 0.0082(15)
C32B 0.027(2) 0.0284(19) 0.0301(19) -0.0016(15) 0.0048(15) 0.0010(15)
C33B 0.035(2) 0.0271(19) 0.0237(17) -0.0034(14) -0.0003(15) 0.0063(16)
C34B 0.027(2) 0.0257(18) 0.0312(19) -0.0053(15) -0.0020(15) 0.0056(15)
C35B 0.034(2) 0.030(2) 0.042(2) 0.0086(18) 0.0053(17) 0.0028(17)
C36B 0.033(2) 0.044(2) 0.038(2) 0.0089(19) -0.0009(17) 0.0101(18)
F37B 0.0359(16) 0.0634(19) 0.0626(18) 0.0162(15) 0.0154(13) 0.0053(13)
F38B 0.0443(16) 0.0530(16) 0.0399(13) 0.0128(12) 0.0094(11) 0.0130(12)
F39B 0.0458(18) 0.0534(18) 0.081(2) 0.0310(16) 0.0092(15) -0.0003(14)
F40B 0.057(2) 0.078(2) 0.071(2) 0.0364(18) 0.0072(16) 0.0217(17)
C41B 0.0242(19) 0.0307(19) 0.0242(17) -0.0036(14) 0.0002(14) 0.0051(15)
C42B 0.023(2) 0.029(2) 0.042(2) -0.0067(17) 0.0049(16) 0.0005(15)
C43B 0.036(2) 0.0262(19) 0.033(2) -0.0023(15) 0.0081(16) 0.0094(16)
C44B 0.032(2) 0.0224(18) 0.0251(17) -0.0034(14) -0.0002(15) 0.0011(15)
C45B 0.018(2) 0.035(2) 0.047(2) -0.0069(18) 0.0022(16) -0.0030(16)
C46B 0.031(2) 0.030(2) 0.041(2) -0.0068(17) 0.0038(17) 0.0070(17)
S1A 0.0352(6) 0.0244(5) 0.0301(5) -0.0002(4) 0.0097(4) 0.0033(4)
S2A 0.0269(6) 0.0513(7) 0.0330(6) -0.0159(5) -0.0021(4) 0.0112(5)
S3A 0.0352(7) 0.0252(6) 0.0485(7) -0.0135(5) -0.0142(5) 0.0097(4)
S4A 0.0361(6) 0.0207(5) 0.0270(5) -0.0037(4) 0.0020(4) -0.0010(4)
C11A 0.0278(19) 0.0282(18) 0.0233(17) 0.0029(14) 0.0094(14) 0.0054(15)
C12A 0.0226(19) 0.032(2) 0.0276(18) -0.0005(15) 0.0013(14) 0.0047(15)
C13A 0.0231(19) 0.0299(19) 0.0287(18) 0.0003(15) 0.0066(14) 0.0071(15)
C14A 0.025(2) 0.035(2) 0.0241(17) -0.0006(15) 0.0033(14) 0.0081(16)
C15A 0.0185(19) 0.051(3) 0.035(2) -0.0027(18) 0.0013(15) 0.0085(17)
C16A 0.029(2) 0.040(2) 0.033(2) -0.0041(17) 0.0056(15) 0.0100(17)
F17A 0.0291(14) 0.069(2) 0.0540(16) -0.0107(14) -0.0018(12) 0.0145(13)
F18A 0.0294(14) 0.0576(17) 0.0510(15) -0.0066(12) 0.0032(11) 0.0161(12)
F19A 0.0333(17) 0.117(3) 0.063(2) -0.034(2) -0.0084(14) 0.0322(18)
F20A 0.0359(16) 0.087(2) 0.0566(17) -0.0126(16) 0.0055(13) 0.0277(15)
C21A 0.025(2) 0.035(2) 0.0263(18) -0.0107(15) -0.0060(14) 0.0064(16)
C22A 0.027(2) 0.0257(19) 0.043(2) -0.0057(16) 0.0047(16) 0.0022(15)
C23A 0.036(2) 0.0270(19) 0.030(2) -0.0048(16) -0.0007(16) 0.0049(17)
C24A 0.027(2) 0.0253(19) 0.033(2) -0.0029(15) -0.0024(15) 0.0029(15)
C25A 0.035(2) 0.039(2) 0.048(3) 0.010(2) 0.0003(19) 0.0027(19)
C26A 0.036(2) 0.051(3) 0.037(2) 0.011(2) -0.0046(18) 0.009(2)
C31A 0.029(2) 0.0289(19) 0.0294(19) -0.0072(15) -0.0066(15) 0.0081(16)
C32A 0.023(2) 0.029(2) 0.040(2) -0.0035(16) -0.0013(16) 0.0047(15)
C33A 0.0251(19) 0.0225(17) 0.0302(18) 0.0003(14) 0.0060(14) 0.0039(14)
C34A 0.0282(19) 0.0234(17) 0.0236(17) 0.0019(14) 0.0026(14) 0.0023(14)
C35A 0.0160(18) 0.031(2) 0.043(2) 0.0001(17) 0.0056(15) 0.0011(15)
C36A 0.032(2) 0.0273(19) 0.0303(19) -0.0051(15) 0.0035(15) 0.0095(16)
F37A 0.0277(14) 0.0453(15) 0.075(2) -0.0091(14) 0.0103(13) 0.0051(11)
F38A 0.0430(17) 0.0465(15) 0.0629(18) -0.0083(13) 0.0101(13) 0.0169(13)
F39A 0.0249(14) 0.0552(18) 0.085(2) -0.0114(16) 0.0090(13) 0.0032(12)
F40A 0.0398(16) 0.0562(17) 0.0690(19) -0.0128(14) 0.0097(14) 0.0215(13)
C41A 0.0248(19) 0.0209(17) 0.0283(18) -0.0046(14) 0.0029(14) -0.0008(14)
C42A 0.0201(19) 0.034(2) 0.038(2) 0.0040(16) 0.0028(15) 0.0053(15)
C43A 0.023(2) 0.030(2) 0.037(2) 0.0038(16) 0.0059(15) 0.0027(15)
C44A 0.0230(19) 0.0272(18) 0.0249(17) -0.0037(14) 0.0026(14) 0.0026(14)
C45A 0.031(2) 0.034(2) 0.043(2) 0.0065(18) 0.0066(18) 0.0091(17)
C46A 0.0213(19) 0.031(2) 0.043(2) 0.0069(17) 0.0099(16) 0.0034(15)

_geom_special_details            
;
 All esds (except the esd in the dihedral angle between two l.s. planes)
 are estimated using the full covariance matrix.  The cell esds are taken
 into account individually in the estimation of esds in distances, angles
 and torsion angles; correlations between esds in cell parameters are only
 used when they are defined by crystal symmetry.  An approximate (isotropic)
 treatment of cell esds is used for estimating esds involving l.s. planes.
;
loop_
_geom_bond_atom_site_label_1
_geom_bond_atom_site_label_2
_geom_bond_distance
_geom_bond_site_symmetry_2
_geom_bond_publ_flag
S1B C11B 1.768(4) . ?
S1B C44B 1.790(4) 2_666 ?
S2B C14B 1.760(4) . ?
S2B C21B 1.780(4) . ?
S3B C24B 1.778(4) . ?
S3B C31B 1.770(4) . ?
S4B C34B 1.763(4) . ?
S4B C41B 1.773(4) . ?
C11B C12B 1.384(6) . ?
C11B C16B 1.395(7) . ?
C12B C13B 1.387(7) . ?
C12B F17B 1.348(5) . ?
C13B C14B 1.379(6) . ?
C13B F18B 1.347(5) . ?
C14B C15B 1.395(6) . ?
C15B C16B 1.390(7) . ?
C15B F19B 1.328(5) . ?
C16B F20B 1.338(5) . ?
C21B C22B 1.395(6) . ?
C21B C26B 1.379(6) . ?
C22B H22B 0.9500 . ?
C22B C23B 1.391(6) . ?
C23B H23B 0.9500 . ?
C23B C24B 1.400(6) . ?
C24B C25B 1.376(6) . ?
C25B H25B 0.9500 . ?
C25B C26B 1.396(6) . ?
C26B H26B 0.9500 . ?
C31B C32B 1.397(6) . ?
C31B C36B 1.385(6) . ?
C32B C33B 1.375(6) . ?
C32B F37B 1.332(5) . ?
C33B C34B 1.389(6) . ?
C33B F38B 1.316(5) . ?
C34B C35B 1.379(6) . ?
C35B C36B 1.405(7) . ?
C35B F39B 1.330(5) . ?
C36B F40B 1.340(6) . ?
C41B C42B 1.392(6) . ?
C41B C46B 1.397(6) . ?
C42B H42B 0.9500 . ?
C42B C43B 1.394(6) . ?
C43B H43B 0.9500 . ?
C43B C44B 1.401(6) . ?
C44B C45B 1.382(6) . ?
C45B H45B 0.9500 . ?
C45B C46B 1.387(6) . ?
C46B H46B 0.9500 . ?
S1A C11A 1.778(4) . ?
S1A C44A 1.782(4) 2_566 ?
S2A C14A 1.766(4) . ?
S2A C21A 1.776(4) . ?
S3A C24A 1.772(4) . ?
S3A C31A 1.756(4) . ?
S4A C34A 1.772(4) . ?
S4A C41A 1.783(4) . ?
C11A C12A 1.373(6) . ?
C11A C16A 1.385(6) . ?
C12A C13A 1.388(6) . ?
C12A F17A 1.338(5) . ?
C13A C14A 1.394(6) . ?
C13A F18A 1.355(5) . ?
C14A C15A 1.378(6) . ?
C15A C16A 1.395(6) . ?
C15A F19A 1.326(5) . ?
C16A F20A 1.326(5) . ?
C21A C22A 1.393(7) . ?
C21A C26A 1.391(7) . ?
C22A H22A 0.9500 . ?
C22A C23A 1.393(6) . ?
C23A H23A 0.9500 . ?
C23A C24A 1.380(6) . ?
C24A C25A 1.389(7) . ?
C25A H25A 0.9500 . ?
C25A C26A 1.388(7) . ?
C26A H26A 0.9500 . ?
C31A C32A 1.393(6) . ?
C31A C36A 1.396(6) . ?
C32A C33A 1.398(6) . ?
C32A F37A 1.341(5) . ?
C33A C34A 1.392(6) . ?
C33A F38A 1.332(5) . ?
C34A C35A 1.382(6) . ?
C35A C36A 1.379(6) . ?
C35A F39A 1.327(5) . ?
C36A F40A 1.348(5) . ?
C41A C42A 1.395(6) . ?
C41A C46A 1.403(6) . ?
C42A H42A 0.9500 . ?
C42A C43A 1.407(6) . ?
C43A H43A 0.9500 . ?
C43A C44A 1.394(6) . ?
C44A C45A 1.392(6) . ?
C45A H45A 0.9500 . ?
C45A C46A 1.387(6) . ?
C46A H46A 0.9500 . ?

loop_
_geom_angle_atom_site_label_1
_geom_angle_atom_site_label_2
_geom_angle_atom_site_label_3
_geom_angle
_geom_angle_site_symmetry_1
_geom_angle_site_symmetry_3
_geom_angle_publ_flag
C11B S1B C44B 100.35(18) . 2_666 ?
C14B S2B C21B 100.02(19) . . ?
C31B S3B C24B 102.81(19) . . ?
C34B S4B C41B 104.9(2) . . ?
C12B C11B S1B 121.8(3) . . ?
C12B C11B C16B 116.9(4) . . ?
C16B C11B S1B 121.2(3) . . ?
C11B C12B C13B 121.5(4) . . ?
F17B C12B C11B 121.1(4) . . ?
F17B C12B C13B 117.4(4) . . ?
C14B C13B C12B 122.0(4) . . ?
F18B C13B C12B 118.0(4) . . ?
F18B C13B C14B 120.0(4) . . ?
C13B C14B S2B 122.4(3) . . ?
C13B C14B C15B 116.9(4) . . ?
C15B C14B S2B 120.6(3) . . ?
C16B C15B C14B 121.3(4) . . ?
F19B C15B C14B 121.4(4) . . ?
F19B C15B C16B 117.3(4) . . ?
C15B C16B C11B 121.3(4) . . ?
F20B C16B C11B 119.7(4) . . ?
F20B C16B C15B 118.8(4) . . ?
C22B C21B S2B 121.2(3) . . ?
C26B C21B S2B 119.8(3) . . ?
C26B C21B C22B 118.9(4) . . ?
C21B C22B H22B 119.7 . . ?
C23B C22B C21B 120.6(4) . . ?
C23B C22B H22B 119.7 . . ?
C22B C23B H23B 120.3 . . ?
C22B C23B C24B 119.4(4) . . ?
C24B C23B H23B 120.3 . . ?
C23B C24B S3B 114.3(3) . . ?
C25B C24B S3B 125.3(3) . . ?
C25B C24B C23B 120.4(4) . . ?
C24B C25B H25B 120.3 . . ?
C24B C25B C26B 119.3(4) . . ?
C26B C25B H25B 120.3 . . ?
C21B C26B C25B 121.3(4) . . ?
C21B C26B H26B 119.3 . . ?
C25B C26B H26B 119.3 . . ?
C32B C31B S3B 120.8(3) . . ?
C36B C31B S3B 121.8(3) . . ?
C36B C31B C32B 117.2(4) . . ?
C33B C32B C31B 121.6(4) . . ?
F37B C32B C31B 119.4(4) . . ?
F37B C32B C33B 119.0(4) . . ?
C32B C33B C34B 121.2(4) . . ?
F38B C33B C32B 118.4(4) . . ?
F38B C33B C34B 120.4(4) . . ?
C33B C34B S4B 119.5(3) . . ?
C35B C34B S4B 122.1(4) . . ?
C35B C34B C33B 118.0(4) . . ?
C34B C35B C36B 120.9(4) . . ?
F39B C35B C34B 121.4(4) . . ?
F39B C35B C36B 117.6(4) . . ?
C31B C36B C35B 121.0(4) . . ?
F40B C36B C31B 120.0(4) . . ?
F40B C36B C35B 118.9(4) . . ?
C42B C41B S4B 124.2(3) . . ?
C42B C41B C46B 120.8(4) . . ?
C46B C41B S4B 114.8(3) . . ?
C41B C42B H42B 120.4 . . ?
C41B C42B C43B 119.2(4) . . ?
C43B C42B H42B 120.4 . . ?
C42B C43B H43B 120.0 . . ?
C42B C43B C44B 120.0(4) . . ?
C44B C43B H43B 120.0 . . ?
C43B C44B S1B 119.0(3) . 2_666 ?
C45B C44B S1B 120.7(3) . 2_666 ?
C45B C44B C43B 120.2(4) . . ?
C44B C45B H45B 119.8 . . ?
C44B C45B C46B 120.4(4) . . ?
C46B C45B H45B 119.8 . . ?
C41B C46B H46B 120.3 . . ?
C45B C46B C41B 119.4(4) . . ?
C45B C46B H46B 120.3 . . ?
C11A S1A C44A 100.01(18) . 2_566 ?
C14A S2A C21A 104.7(2) . . ?
C31A S3A C24A 104.7(2) . . ?
C34A S4A C41A 101.02(17) . . ?
C12A C11A S1A 121.6(3) . . ?
C12A C11A C16A 117.4(4) . . ?
C16A C11A S1A 121.0(3) . . ?
C11A C12A C13A 120.9(4) . . ?
F17A C12A C11A 121.4(4) . . ?
F17A C12A C13A 117.7(4) . . ?
C12A C13A C14A 122.4(4) . . ?
F18A C13A C12A 118.8(4) . . ?
F18A C13A C14A 118.9(4) . . ?
C13A C14A S2A 114.7(3) . . ?
C15A C14A S2A 129.1(3) . . ?
C15A C14A C13A 116.2(4) . . ?
C14A C15A C16A 121.5(4) . . ?
F19A C15A C14A 122.0(4) . . ?
F19A C15A C16A 116.4(4) . . ?
C11A C16A C15A 121.5(4) . . ?
F20A C16A C11A 119.7(4) . . ?
F20A C16A C15A 118.8(4) . . ?
C22A C21A S2A 118.7(3) . . ?
C26A C21A S2A 120.5(4) . . ?
C26A C21A C22A 120.6(4) . . ?
C21A C22A H22A 120.7 . . ?
C23A C22A C21A 118.6(4) . . ?
C23A C22A H22A 120.7 . . ?
C22A C23A H23A 119.7 . . ?
C24A C23A C22A 120.6(4) . . ?
C24A C23A H23A 119.7 . . ?
C23A C24A S3A 117.4(3) . . ?
C23A C24A C25A 120.8(4) . . ?
C25A C24A S3A 121.4(4) . . ?
C24A C25A H25A 120.5 . . ?
C26A C25A C24A 119.0(5) . . ?
C26A C25A H25A 120.5 . . ?
C21A C26A H26A 119.9 . . ?
C25A C26A C21A 120.2(4) . . ?
C25A C26A H26A 119.9 . . ?
C32A C31A S3A 125.5(3) . . ?
C32A C31A C36A 116.8(4) . . ?
C36A C31A S3A 117.5(3) . . ?
C31A C32A C33A 121.0(4) . . ?
F37A C32A C31A 121.7(4) . . ?
F37A C32A C33A 117.3(4) . . ?
C34A C33A C32A 121.5(4) . . ?
F38A C33A C32A 117.7(4) . . ?
F38A C33A C34A 120.8(4) . . ?
C33A C34A S4A 120.5(3) . . ?
C35A C34A S4A 122.1(3) . . ?
C35A C34A C33A 117.2(4) . . ?
C36A C35A C34A 121.6(4) . . ?
F39A C35A C34A 121.0(4) . . ?
F39A C35A C36A 117.4(4) . . ?
C35A C36A C31A 121.9(4) . . ?
F40A C36A C31A 118.3(4) . . ?
F40A C36A C35A 119.8(4) . . ?
C42A C41A S4A 120.1(3) . . ?
C42A C41A C46A 119.3(4) . . ?
C46A C41A S4A 120.5(3) . . ?
C41A C42A H42A 119.8 . . ?
C41A C42A C43A 120.3(4) . . ?
C43A C42A H42A 119.8 . . ?
C42A C43A H43A 120.2 . . ?
C44A C43A C42A 119.6(4) . . ?
C44A C43A H43A 120.2 . . ?
C43A C44A S1A 119.6(3) . 2_566 ?
C45A C44A S1A 120.4(3) . 2_566 ?
C45A C44A C43A 119.9(4) . . ?
C44A C45A H45A 119.7 . . ?
C46A C45A C44A 120.5(4) . . ?
C46A C45A H45A 119.7 . . ?
C41A C46A H46A 119.9 . . ?
C45A C46A C41A 120.3(4) . . ?
C45A C46A H46A 119.9 . . ?

loop_
_geom_hbond_atom_site_label_D
_geom_hbond_atom_site_label_H
_geom_hbond_atom_site_label_A
_geom_hbond_distance_DH
_geom_hbond_distance_HA
_geom_hbond_distance_DA
_geom_hbond_angle_DHA
_geom_hbond_site_symmetry_A
_geom_hbond_publ_flag
C22B H22B F18B 0.95 2.69 3.143(6) 110.0 . yes
C22B H22B F37B 0.95 2.93 3.669(5) 135.6 2_776 yes
C22B H22B F20A 0.95 2.61 3.302(5) 129.6 1_655 yes
C23B H23B F19A 0.95 2.60 3.536(5) 169.0 1_655 yes
C23B H23B F20A 0.95 2.86 3.417(5) 118.4 1_655 yes
C25B H25B F40B 0.95 3.12 3.563(6) 110.2 . yes
C25B H25B F18A 0.95 2.55 3.216(5) 127.2 . yes
C25B H25B F20A 0.95 3.21 3.433(6) 95.2 2_676 yes
C26B H26B F17A 0.95 2.60 3.545(5) 172.5 . yes
C26B H26B F18A 0.95 2.73 3.306(5) 119.9 . yes
C26B H26B F19A 0.95 3.19 3.624(7) 110.1 2_676 yes
C42B H42B F39A 0.95 3.01 3.502(6) 113.9 1_655 yes
C42B H42B F40A 0.95 2.65 3.567(5) 163.8 1_655 yes
C43B H43B F38B 0.95 2.81 3.646(5) 147.2 2_665 yes
C43B H43B F39A 0.95 2.58 3.296(6) 132.6 1_655 yes
C45B H45B F17B 0.95 2.75 3.432(5) 129.6 2_666 yes
C45B H45B F37A 0.95 2.94 3.414(6) 112.3 . yes
C45B H45B F38A 0.95 2.55 3.466(5) 162.7 . yes
C46B H46B F37A 0.95 2.52 3.199(6) 128.8 . yes
C22A H22A F19B 0.95 2.94 3.471(6) 116.6 2_676 yes
C22A H22A F17A 0.95 2.93 3.530(5) 122.3 2_676 yes
C23A H23A S2B 0.95 3.13 3.390(5) 97.4 2_676 yes
C23A H23A F19B 0.95 2.96 3.492(6) 116.5 2_676 yes
C23A H23A F38A 0.95 2.69 3.275(5) 120.1 2_565 yes
C42A H42A F20B 0.95 2.60 3.266(5) 127.9 2_566 yes
C42A H42A F39A 0.95 2.71 3.265(6) 117.9 . yes
C43A H43A F19B 0.95 2.60 3.520(5) 163.6 2_566 yes
C43A H43A F20B 0.95 2.87 3.397(6) 116.2 2_566 yes
C43A H43A F17A 0.95 2.93 3.607(5) 129.1 2_566 yes
C45A H45A F18B 0.95 2.65 3.311(6) 126.8 2_666 yes
C45A H45A F38B 0.95 2.96 3.400(5) 109.5 1_445 yes
C45A H45A F20A 0.95 3.16 3.590(6) 109.2 2_566 yes
C46A H46A F17B 0.95 2.62 3.558(5) 168.0 2_666 yes
C46A H46A F18B 0.95 2.85 3.408(6) 118.8 2_666 yes
C46A H46A F20B 0.95 2.92 3.305(6) 105.9 1_444 yes

loop_
_geom_torsion_atom_site_label_1
_geom_torsion_atom_site_label_2
_geom_torsion_atom_site_label_3
_geom_torsion_atom_site_label_4
_geom_torsion
_geom_torsion_site_symmetry_1
_geom_torsion_site_symmetry_2
_geom_torsion_site_symmetry_3
_geom_torsion_site_symmetry_4
_geom_torsion_publ_flag
S1B C11B C12B C13B -176.8(3) . . . . ?
S1B C11B C12B F17B 2.1(6) . . . . ?
S1B C11B C16B C15B 176.3(3) . . . . ?
S1B C11B C16B F20B -0.5(6) . . . . ?
S1B C44B C45B C46B -176.5(4) 2_666 . . . ?
S2B C14B C15B C16B -179.1(3) . . . . ?
S2B C14B C15B F19B 1.1(6) . . . . ?
S2B C21B C22B C23B -178.1(3) . . . . ?
S2B C21B C26B C25B 178.7(4) . . . . ?
S3B C24B C25B C26B -179.5(3) . . . . ?
S3B C31B C32B C33B 176.1(3) . . . . ?
S3B C31B C32B F37B -5.7(6) . . . . ?
S3B C31B C36B C35B -177.6(4) . . . . ?
S3B C31B C36B F40B 5.1(7) . . . . ?
S4B C34B C35B C36B -171.7(4) . . . . ?
S4B C34B C35B F39B 6.5(7) . . . . ?
S4B C41B C42B C43B -173.6(3) . . . . ?
S4B C41B C46B C45B 172.7(4) . . . . ?
C11B C12B C13B C14B -1.2(7) . . . . ?
C11B C12B C13B F18B -178.8(4) . . . . ?
C12B C11B C16B C15B -1.0(6) . . . . ?
C12B C11B C16B F20B -177.9(4) . . . . ?
C12B C13B C14B S2B 178.5(3) . . . . ?
C12B C13B C14B C15B 2.2(6) . . . . ?
C13B C14B C15B C16B -2.7(6) . . . . ?
C13B C14B C15B F19B 177.4(4) . . . . ?
C14B S2B C21B C22B -94.5(4) . . . . ?
C14B S2B C21B C26B 89.3(4) . . . . ?
C14B C15B C16B C11B 2.2(7) . . . . ?
C14B C15B C16B F20B 179.1(4) . . . . ?
C16B C11B C12B C13B 0.6(6) . . . . ?
C16B C11B C12B F17B 179.5(4) . . . . ?
F17B C12B C13B C14B 179.8(4) . . . . ?
F17B C12B C13B F18B 2.2(6) . . . . ?
F18B C13B C14B S2B -3.9(6) . . . . ?
F18B C13B C14B C15B 179.8(4) . . . . ?
F19B C15B C16B C11B -177.9(4) . . . . ?
F19B C15B C16B F20B -1.0(6) . . . . ?
C21B S2B C14B C13B 74.1(4) . . . . ?
C21B S2B C14B C15B -109.7(4) . . . . ?
C21B C22B C23B C24B 1.0(7) . . . . ?
C22B C21B C26B C25B 2.4(7) . . . . ?
C22B C23B C24B S3B 180.0(3) . . . . ?
C22B C23B C24B C25B -0.6(7) . . . . ?
C23B C24B C25B C26B 1.1(7) . . . . ?
C24B S3B C31B C32B 100.5(4) . . . . ?
C24B S3B C31B C36B -84.6(4) . . . . ?
C24B C25B C26B C21B -2.1(7) . . . . ?
C26B C21B C22B C23B -1.8(7) . . . . ?
C31B S3B C24B C23B -174.9(3) . . . . ?
C31B S3B C24B C25B 5.7(5) . . . . ?
C31B C32B C33B C34B 1.3(7) . . . . ?
C31B C32B C33B F38B -178.3(4) . . . . ?
C32B C31B C36B C35B -2.5(7) . . . . ?
C32B C31B C36B F40B -179.9(4) . . . . ?
C32B C33B C34B S4B 170.3(3) . . . . ?
C32B C33B C34B C35B -1.9(6) . . . . ?
C33B C34B C35B C36B 0.3(7) . . . . ?
C33B C34B C35B F39B 178.4(4) . . . . ?
C34B S4B C41B C42B -32.7(4) . . . . ?
C34B S4B C41B C46B 152.5(3) . . . . ?
C34B C35B C36B C31B 2.0(8) . . . . ?
C34B C35B C36B F40B 179.3(5) . . . . ?
C36B C31B C32B C33B 0.9(7) . . . . ?
C36B C31B C32B F37B 179.1(4) . . . . ?
F37B C32B C33B C34B -176.9(4) . . . . ?
F37B C32B C33B F38B 3.5(6) . . . . ?
F38B C33B C34B S4B -10.2(6) . . . . ?
F38B C33B C34B C35B 177.7(4) . . . . ?
F39B C35B C36B C31B -176.3(5) . . . . ?
F39B C35B C36B F40B 1.1(7) . . . . ?
C41B S4B C34B C33B 122.8(3) . . . . ?
C41B S4B C34B C35B -65.3(4) . . . . ?
C41B C42B C43B C44B 0.5(7) . . . . ?
C42B C41B C46B C45B -2.3(7) . . . . ?
C42B C43B C44B S1B 175.2(3) . . . 2_666 ?
C42B C43B C44B C45B -0.5(7) . . . . ?
C43B C44B C45B C46B -1.0(7) . . . . ?
C44B S1B C11B C12B -88.9(4) 2_666 . . . ?
C44B S1B C11B C16B 93.9(4) 2_666 . . . ?
C44B C45B C46B C41B 2.4(7) . . . . ?
C46B C41B C42B C43B 0.9(7) . . . . ?
S1A C11A C12A C13A 179.7(3) . . . . ?
S1A C11A C12A F17A -2.1(6) . . . . ?
S1A C11A C16A C15A -179.0(4) . . . . ?
S1A C11A C16A F20A -0.1(6) . . . . ?
S1A C44A C45A C46A 177.6(3) 2_566 . . . ?
S2A C14A C15A C16A 179.2(4) . . . . ?
S2A C14A C15A F19A -2.0(8) . . . . ?
S2A C21A C22A C23A 178.5(3) . . . . ?
S2A C21A C26A C25A 179.3(4) . . . . ?
S3A C24A C25A C26A -173.8(4) . . . . ?
S3A C31A C32A C33A -176.1(3) . . . . ?
S3A C31A C32A F37A 2.5(7) . . . . ?
S3A C31A C36A C35A 174.1(4) . . . . ?
S3A C31A C36A F40A -3.8(6) . . . . ?
S4A C34A C35A C36A -177.2(3) . . . . ?
S4A C34A C35A F39A 4.7(6) . . . . ?
S4A C41A C42A C43A 174.7(3) . . . . ?
S4A C41A C46A C45A -173.6(3) . . . . ?
C11A C12A C13A C14A -1.2(6) . . . . ?
C11A C12A C13A F18A 179.4(4) . . . . ?
C12A C11A C16A C15A 1.5(7) . . . . ?
C12A C11A C16A F20A -179.6(4) . . . . ?
C12A C13A C14A S2A -178.4(3) . . . . ?
C12A C13A C14A C15A 2.6(6) . . . . ?
C13A C14A C15A C16A -1.9(7) . . . . ?
C13A C14A C15A F19A 176.9(5) . . . . ?
C14A S2A C21A C22A 97.9(4) . . . . ?
C14A S2A C21A C26A -87.9(4) . . . . ?
C14A C15A C16A C11A -0.1(8) . . . . ?
C14A C15A C16A F20A -179.0(5) . . . . ?
C16A C11A C12A C13A -0.8(6) . . . . ?
C16A C11A C12A F17A 177.4(4) . . . . ?
F17A C12A C13A C14A -179.5(4) . . . . ?
F17A C12A C13A F18A 1.2(6) . . . . ?
F18A C13A C14A S2A 1.0(5) . . . . ?
F18A C13A C14A C15A -178.1(4) . . . . ?
F19A C15A C16A C11A -178.9(5) . . . . ?
F19A C15A C16A F20A 2.1(7) . . . . ?
C21A S2A C14A C13A -175.7(3) . . . . ?
C21A S2A C14A C15A 3.2(5) . . . . ?
C21A C22A C23A C24A -0.9(7) . . . . ?
C22A C21A C26A C25A -6.5(8) . . . . ?
C22A C23A C24A S3A 171.9(3) . . . . ?
C22A C23A C24A C25A -0.2(7) . . . . ?
C23A C24A C25A C26A -2.0(8) . . . . ?
C24A S3A C31A C32A -33.6(4) . . . . ?
C24A S3A C31A C36A 152.5(4) . . . . ?
C24A C25A C26A C21A 5.3(8) . . . . ?
C26A C21A C22A C23A 4.2(7) . . . . ?
C31A S3A C24A C23A 124.1(4) . . . . ?
C31A S3A C24A C25A -63.8(5) . . . . ?
C31A C32A C33A C34A 2.9(7) . . . . ?
C31A C32A C33A F38A 180.0(4) . . . . ?
C32A C31A C36A C35A -0.3(7) . . . . ?
C32A C31A C36A F40A -178.2(4) . . . . ?
C32A C33A C34A S4A 174.8(3) . . . . ?
C32A C33A C34A C35A -1.1(6) . . . . ?
C33A C34A C35A C36A -1.4(6) . . . . ?
C33A C34A C35A F39A -179.5(4) . . . . ?
C34A S4A C41A C42A 91.5(3) . . . . ?
C34A S4A C41A C46A -93.4(3) . . . . ?
C34A C35A C36A C31A 2.1(7) . . . . ?
C34A C35A C36A F40A -180.0(4) . . . . ?
C36A C31A C32A C33A -2.2(7) . . . . ?
C36A C31A C32A F37A 176.4(4) . . . . ?
F37A C32A C33A C34A -175.7(4) . . . . ?
F37A C32A C33A F38A 1.4(6) . . . . ?
F38A C33A C34A S4A -2.2(5) . . . . ?
F38A C33A C34A C35A -178.0(4) . . . . ?
F39A C35A C36A C31A -179.7(4) . . . . ?
F39A C35A C36A F40A -1.8(7) . . . . ?
C41A S4A C34A C33A 104.9(3) . . . . ?
C41A S4A C34A C35A -79.4(4) . . . . ?
C41A C42A C43A C44A -0.4(6) . . . . ?
C42A C41A C46A C45A 1.5(6) . . . . ?
C42A C43A C44A S1A -176.5(3) . . . 2_566 ?
C42A C43A C44A C45A 0.0(6) . . . . ?
C43A C44A C45A C46A 1.1(6) . . . . ?
C44A S1A C11A C12A -94.1(4) 2_566 . . . ?
C44A S1A C11A C16A 86.5(4) 2_566 . . . ?
C44A C45A C46A C41A -1.9(7) . . . . ?
C46A C41A C42A C43A -0.4(6) . . . . ?

_smtbx_masks_special_details     ?
loop_
_smtbx_masks_void_nr
_smtbx_masks_void_average_x
_smtbx_masks_void_average_y
_smtbx_masks_void_average_z
_smtbx_masks_void_volume
_smtbx_masks_void_count_electrons
_smtbx_masks_void_content
1 -0.275 0.500 0.500 742.0 195.7 '4 C4H8O'

_smtbx_masks_void_probe_radius   1.2
_smtbx_masks_void_truncation_radius 1.2
_shelx_res_file                  
;
TITL oatswj_twin1_hklf4_a.res in P-1
    oatswj_twin1_hklf5.res
    created by SHELXL-2018/3 at 16:56:54 on 25-May-2022
REM Old TITL OATSWJ_twin1_hklf4 in P-1
REM SHELXT solution in P-1: R1 0.240, Rweak 0.004, Alpha 0.069
REM <I/s> 0.000 for 0 systematic absences, Orientation as input
REM Formula found by SHELXT: C48 N5 F11 S8
CELL 1.54184 13.6071 14.6029 15.3344 97.914 98.988 110.147
ZERR 2 0.0003 0.0003 0.0003 0.002 0.002 0.002
LATT 1
SFAC C F H O S
UNIT 112 32 64 4 16
EQIV $1 -X,1-Y,-Z
EQIV $2 -X,1-Y,1-Z
EQIV $3 1+X,+Y,+Z
EQIV $4 1-X,1-Y,1-Z
EQIV $5 -1+X,-1+Y,-1+Z
EQIV $6 1-X,2-Y,1-Z
EQIV $7 -1+X,-1+Y,+Z
EQIV $8 2-X,2-Y,1-Z
EQIV $9 1-X,1-Y,-Z
RIGU

L.S. 8
PLAN  11
SIZE 0.026 0.064 0.295
TEMP -153(2)
CONF
HTAB C22B F18B
HTAB C22B F37B_$8
HTAB C22B F20A_$3
HTAB C23B F19A_$3
HTAB C23B F20A_$3
HTAB C25B F40B
HTAB C25B F18A
HTAB C25B F20A_$6
HTAB C26B F17A
HTAB C26B F18A
HTAB C26B F19A_$6
HTAB C42B F39A_$3
HTAB C42B F40A_$3
HTAB C43B F38B_$9
HTAB C43B F39A_$3
HTAB C45B F17B_$4
HTAB C45B F37A
HTAB C45B F38A
HTAB C46B F37A
HTAB C22A F19B_$6
HTAB C22A F17A_$6
HTAB C23A S2B_$6
HTAB C23A F19B_$6
HTAB C23A F38A_$1
HTAB C42A F20B_$2
HTAB C42A F39A
HTAB C43A F19B_$2
HTAB C43A F20B_$2
HTAB C43A F17A_$2
HTAB C45A F18B_$4
HTAB C45A F38B_$7
HTAB C45A F20A_$2
HTAB C46A F17B_$4
HTAB C46A F18B_$4
HTAB C46A F20B_$5
BOND
list 4
MORE -1
BOND $H
ABIN
fmap 2 53
acta
REM <olex2.extras>
REM <HklSrc "%.\\OATSWJ_twin1_hklf5.hkl">
REM </olex2.extras>

WGHT    0.200000
BASF   0.40770
FVAR       2.34528
S1B   5    0.854940    0.805571    1.033268    11.00000    0.04372    0.02497 =
         0.02986   -0.00657   -0.00113   -0.00244
S2B   5    0.957321    1.067957    0.735864    11.00000    0.03571    0.02642 =
         0.03310   -0.00182    0.00701    0.00560
S3B   5    0.871856    0.747026    0.380793    11.00000    0.02884    0.04843 =
         0.03266   -0.01175   -0.00393    0.01334
S4B   5    0.390763    0.641053    0.176952    11.00000    0.02672    0.02391 =
         0.04516   -0.00846   -0.00507    0.00489
C11B  1    0.881245    0.874393    0.947581    11.00000    0.02995    0.02053 =
         0.02934   -0.00466    0.00097    0.00123
C12B  1    0.972176    0.888515    0.912881    11.00000    0.02621    0.03154 =
         0.03863    0.00002   -0.00009    0.00586
C13B  1    0.995026    0.946630    0.848854    11.00000    0.02247    0.02869 =
         0.04369   -0.00231    0.00536    0.00428
C14B  1    0.927718    0.991775    0.815197    11.00000    0.02408    0.02703 =
         0.02372   -0.00477    0.00033    0.00379
C15B  1    0.836828    0.979327    0.850864    11.00000    0.02997    0.03697 =
         0.04031   -0.00225    0.00419    0.01451
C16B  1    0.813181    0.920576    0.914542    11.00000    0.02938    0.03329 =
         0.03910    0.00052    0.00774    0.00729
F17B  2    1.043010    0.847459    0.941260    11.00000    0.04800    0.06733 =
         0.07822    0.02740    0.01604    0.02988
F18B  2    1.084033    0.955332    0.817170    11.00000    0.04070    0.06683 =
         0.08094    0.02445    0.02658    0.02608
F19B  2    0.769272    1.022952    0.825292    11.00000    0.04201    0.07336 =
         0.07299    0.02719    0.02032    0.03342
F20B  2    0.725738    0.912338    0.947481    11.00000    0.04722    0.07922 =
         0.07721    0.02801    0.03412    0.02743
C21B  1    0.930738    0.975396    0.637381    11.00000    0.02600    0.03046 =
         0.02651   -0.00192    0.00101    0.00377
C22B  1    1.012598    0.949220    0.610707    11.00000    0.01801    0.03845 =
         0.03557   -0.00148    0.00179    0.00404
AFIX  43
H22B  3    1.083538    0.979705    0.646513    11.00000   -1.20000
AFIX   0
C23B  1    0.991255    0.878875    0.532142    11.00000    0.02481    0.04208 =
         0.02902   -0.00363    0.00543    0.00911
AFIX  43
H23B  3    1.047017    0.860534    0.514715    11.00000   -1.20000
AFIX   0
C24B  1    0.886879    0.835373    0.479011    11.00000    0.02114    0.03393 =
         0.02689    0.00298    0.00096    0.00603
C25B  1    0.805719    0.861117    0.504535    11.00000    0.02410    0.04257 =
         0.03395   -0.00233    0.00003    0.00587
AFIX  43
H25B  3    0.734653    0.830633    0.468971    11.00000   -1.20000
AFIX   0
C26B  1    0.828870    0.932488    0.583222    11.00000    0.02270    0.03972 =
         0.03599   -0.00058    0.00415    0.00888
AFIX  43
H26B  3    0.773358    0.951870    0.599775    11.00000   -1.20000
AFIX   0
C31B  1    0.736985    0.715764    0.325070    11.00000    0.02195    0.03481 =
         0.02704   -0.00747   -0.00237    0.00815
C32B  1    0.712198    0.757966    0.252346    11.00000    0.02744    0.02836 =
         0.03012   -0.00160    0.00475    0.00100
C33B  1    0.608466    0.730206    0.204746    11.00000    0.03488    0.02711 =
         0.02370   -0.00340   -0.00027    0.00633
C34B  1    0.523527    0.660199    0.228284    11.00000    0.02708    0.02574 =
         0.03120   -0.00527   -0.00201    0.00558
C35B  1    0.546599    0.617012    0.299316    11.00000    0.03396    0.03013 =
         0.04219    0.00855    0.00527    0.00284
C36B  1    0.652814    0.643454    0.346644    11.00000    0.03304    0.04359 =
         0.03797    0.00888   -0.00093    0.01006
F37B  2    0.790371    0.828735    0.229848    11.00000    0.03594    0.06337 =
         0.06256    0.01620    0.01542    0.00528
F38B  2    0.591287    0.771167    0.135587    11.00000    0.04435    0.05304 =
         0.03989    0.01281    0.00939    0.01300
F39B  2    0.469342    0.551084    0.327109    11.00000    0.04583    0.05342 =
         0.08055    0.03103    0.00925   -0.00031
F40B  2    0.671465    0.600335    0.415798    11.00000    0.05663    0.07805 =
         0.07101    0.03644    0.00720    0.02169
C41B  1    0.331140    0.512354    0.126324    11.00000    0.02422    0.03074 =
         0.02417   -0.00362    0.00017    0.00507
C42B  1    0.386288    0.457129    0.090530    11.00000    0.02260    0.02895 =
         0.04172   -0.00668    0.00495    0.00046
AFIX  43
H42B  3    0.461915    0.486024    0.097512    11.00000   -1.20000
AFIX   0
C43B  1    0.329162    0.358891    0.044308    11.00000    0.03601    0.02625 =
         0.03345   -0.00230    0.00808    0.00940
AFIX  43
H43B  3    0.365903    0.320246    0.019957    11.00000   -1.20000
AFIX   0
C44B  1    0.217560    0.317220    0.033802    11.00000    0.03207    0.02244 =
         0.02513   -0.00340   -0.00017    0.00106
C45B  1    0.163899    0.372991    0.069697    11.00000    0.01845    0.03514 =
         0.04728   -0.00692    0.00222   -0.00300
AFIX  43
H45B  3    0.088084    0.344677    0.061559    11.00000   -1.20000
AFIX   0
C46B  1    0.220128    0.470039    0.117519    11.00000    0.03093    0.02976 =
         0.04053   -0.00682    0.00385    0.00699
AFIX  43
H46B  3    0.183475    0.507434    0.144068    11.00000   -1.20000
AFIX   0

S1A   5    0.473354    1.073928    0.741206    11.00000    0.03517    0.02439 =
         0.03012   -0.00024    0.00965    0.00335
S2A   5    0.368937    0.748335    0.382371    11.00000    0.02691    0.05132 =
         0.03302   -0.01587   -0.00209    0.01121
S3A   5   -0.105183    0.644060    0.172624    11.00000    0.03516    0.02524 =
         0.04853   -0.01347   -0.01418    0.00969
S4A   5   -0.348426    0.191717   -0.032128    11.00000    0.03607    0.02071 =
         0.02698   -0.00373    0.00197   -0.00101
C11A  1    0.440857    0.984249    0.639630    11.00000    0.02782    0.02825 =
         0.02327    0.00292    0.00939    0.00538
C12A  1    0.515958    0.951160    0.611470    11.00000    0.02259    0.03177 =
         0.02763   -0.00050    0.00133    0.00469
C13A  1    0.489245    0.880744    0.532251    11.00000    0.02312    0.02995 =
         0.02870    0.00034    0.00661    0.00708
C14A  1    0.385728    0.838795    0.478444    11.00000    0.02504    0.03525 =
         0.02413   -0.00058    0.00329    0.00815
C15A  1    0.311629    0.874143    0.506283    11.00000    0.01852    0.05109 =
         0.03530   -0.00270    0.00135    0.00853
C16A  1    0.338498    0.945650    0.585415    11.00000    0.02869    0.03978 =
         0.03252   -0.00412    0.00559    0.00996
F17A  2    0.617832    0.987416    0.657929    11.00000    0.02914    0.06915 =
         0.05398   -0.01068   -0.00184    0.01448
F18A  2    0.566321    0.851029    0.506814    11.00000    0.02942    0.05762 =
         0.05097   -0.00656    0.00317    0.01606
F19A  2    0.211834    0.843594    0.458789    11.00000    0.03327    0.11705 =
         0.06349   -0.03443   -0.00835    0.03225
F20A  2    0.263360    0.975780    0.609479    11.00000    0.03593    0.08743 =
         0.05661   -0.01260    0.00553    0.02774
C21A  1    0.234550    0.715827    0.323301    11.00000    0.02478    0.03507 =
         0.02630   -0.01073   -0.00602    0.00637
C22A  1    0.215636    0.760764    0.251338    11.00000    0.02702    0.02569 =
         0.04346   -0.00574    0.00475    0.00223
AFIX  43
H22A  3    0.273242    0.809045    0.235075    11.00000   -1.20000
AFIX   0
C23A  1    0.110437    0.733361    0.203765    11.00000    0.03646    0.02696 =
         0.02999   -0.00478   -0.00065    0.00494
AFIX  43
H23A  3    0.095970    0.763918    0.155040    11.00000   -1.20000
AFIX   0
C24A  1    0.027023    0.662245    0.226735    11.00000    0.02726    0.02528 =
         0.03305   -0.00291   -0.00244    0.00287
C25A  1    0.046149    0.616250    0.297496    11.00000    0.03526    0.03918 =
         0.04788    0.00960    0.00035    0.00265
AFIX  43
H25A  3   -0.011721    0.568876    0.314315    11.00000   -1.20000
AFIX   0
C26A  1    0.151056    0.640532    0.343258    11.00000    0.03628    0.05051 =
         0.03650    0.01107   -0.00459    0.00887
AFIX  43
H26A  3    0.165879    0.605632    0.388335    11.00000   -1.20000
AFIX   0
C31A  1   -0.164366    0.516579    0.122677    11.00000    0.02852    0.02886 =
         0.02938   -0.00717   -0.00664    0.00808
C32A  1   -0.111292    0.459042    0.087142    11.00000    0.02268    0.02916 =
         0.03962   -0.00345   -0.00131    0.00470
C33A  1   -0.167283    0.359262    0.043817    11.00000    0.02511    0.02249 =
         0.03018    0.00029    0.00597    0.00394
C34A  1   -0.278283    0.315073    0.031002    11.00000    0.02824    0.02342 =
         0.02363    0.00190    0.00263    0.00232
C35A  1   -0.330780    0.373410    0.064219    11.00000    0.01599    0.03142 =
         0.04334    0.00010    0.00555    0.00112
C36A  1   -0.275575    0.470749    0.109982    11.00000    0.03223    0.02731 =
         0.03030   -0.00505    0.00346    0.00949
F37A  2   -0.005424    0.497194    0.091241    11.00000    0.02768    0.04527 =
         0.07498   -0.00908    0.01027    0.00513
F38A  2   -0.111362    0.308741    0.011430    11.00000    0.04298    0.04648 =
         0.06291   -0.00826    0.01007    0.01687
F39A  2   -0.436465    0.336731    0.055336    11.00000    0.02485    0.05521 =
         0.08540   -0.01142    0.00904    0.00325
F40A  2   -0.329757    0.525206    0.141408    11.00000    0.03976    0.05617 =
         0.06901   -0.01282    0.00969    0.02150
C41A  1   -0.378416    0.125318    0.055725    11.00000    0.02484    0.02094 =
         0.02827   -0.00464    0.00291   -0.00078
C42A  1   -0.474773    0.110314    0.083231    11.00000    0.02007    0.03403 =
         0.03842    0.00396    0.00281    0.00529
AFIX  43
H42A  3   -0.521646    0.140270    0.058670    11.00000   -1.20000
AFIX   0
C43A  1   -0.502916    0.051044    0.147166    11.00000    0.02263    0.03005 =
         0.03655    0.00379    0.00589    0.00272
AFIX  43
H43A  3   -0.568402    0.041254    0.166046    11.00000   -1.20000
AFIX   0
C44A  1   -0.434185    0.006761    0.182663    11.00000    0.02302    0.02718 =
         0.02492   -0.00371    0.00260    0.00259
C45A  1   -0.338347    0.021413    0.154768    11.00000    0.03111    0.03400 =
         0.04304    0.00652    0.00665    0.00913
AFIX  43
H45A  3   -0.292257   -0.009798    0.178277    11.00000   -1.20000
AFIX   0
C46A  1   -0.309575    0.081205    0.092931    11.00000    0.02126    0.03141 =
         0.04320    0.00690    0.00995    0.00343
AFIX  43
H46A  3   -0.242982    0.092332    0.075700    11.00000   -1.20000
AFIX   0
HKLF 5


REM  oatswj_twin1_hklf4_a.res in P-1
REM wR2 = 0.3658, GooF = S = 1.633, Restrained GooF = 1.598 for all data
REM R1 = 0.1245 for 9518 Fo > 4sig(Fo) and 0.1338 for all 11514 data
REM 650 parameters refined using 534 restraints

END

WGHT      0.2000      0.0000

REM Highest difference peak  2.689,  deepest hole -0.742,  1-sigma level  0.226
Q1    1   0.9739  0.9662  0.6187  11.00000  0.05    0.90
Q2    1   0.4688  0.9672  0.6252  11.00000  0.05    0.85
Q3    1  -0.4323  0.1197  0.0764  11.00000  0.05    0.76
Q4    1   0.8434  0.8581  0.4865  11.00000  0.05    0.75
Q5    1   0.2034  0.7833  0.4937  11.00000  0.05    0.41
Q6    1  -0.0231  0.5179  0.0620  11.00000  0.05    0.30
Q7    1   0.2562  0.9236  0.6383  11.00000  0.05    0.24
Q8    1   0.6220  0.3774  0.4066  11.00000  0.05    0.21
Q9    1   0.4795  0.3549  0.4085  11.00000  0.05    0.20
Q10   1   0.1960  0.6574  0.5755  11.00000  0.05    0.20
Q11   1   0.3762  0.2787  0.2782  11.00000  0.05    0.20
;
_shelx_res_checksum              24372
_shelx_fab_checksum              70732
_shelx_fab_file                  
;
-17 6 3 -0.2133 0.1125
-16 1 1 -0.0529 0.5419
-16 1 2 -0.3335 -0.1021
-16 1 3 0.3486 -0.3095
-16 1 4 0.1806 0.0560
-16 1 5 0.1876 0.0896
-16 1 6 -1.1125 -0.0824
-16 1 7 0.3307 0.1617
-16 2 1 -0.4390 -0.5535
-16 2 2 0.4005 -0.0343
-16 2 3 0.4096 -0.0115
-16 2 4 0.0700 0.1923
-16 2 5 -1.3031 -0.0506
-16 2 6 -0.0355 0.0239
-16 2 7 2.2468 -0.0931
-16 2 8 -1.6772 0.0718
-16 3 1 0.2474 0.0838
-16 3 2 0.5571 0.1630
-16 3 3 -0.4171 0.0617
-16 3 4 -0.8303 -0.0079
-16 3 5 -0.7282 -0.0939
-16 3 6 3.5797 -0.0146
-16 3 7 -2.3593 0.0742
-16 3 8 -0.1252 0.0484
-16 4 1 0.1899 0.5172
-16 4 2 -0.6384 -0.2743
-16 4 3 -0.0287 0.0458
-16 4 4 -0.9742 -0.1011
-16 4 5 3.5133 0.0469
-16 4 6 -2.3245 0.0763
-16 4 7 -0.8386 -0.0049
-16 4 8 0.1529 -0.1181
-16 4 9 1.4703 -0.0127
-16 5 1 -0.2436 -0.5128
-16 5 2 0.4655 0.0651
-16 5 3 -0.8202 0.0074
-16 5 4 1.9518 0.0645
-16 5 5 -1.2800 0.0227
-16 5 6 -1.0799 -0.0501
-16 5 7 0.7028 -0.0402
-16 5 8 1.1318 -0.1044
-16 5 9 -0.5704 0.2836
-16 6 1 0.2480 -0.0313
-16 6 2 -0.5517 0.2301
-16 6 3 0.4073 -0.0417
-16 6 4 -0.0105 -0.0369
-16 6 5 -0.6748 -0.0516
-16 6 6 0.6092 -0.0031
-16 6 7 0.2279 -0.0495
-16 6 8 -0.0459 0.2157
-16 6 9 -0.4304 -0.0209
-16 7 1 -0.0396 0.4604
-16 7 2 -0.2915 -0.2679
-16 7 3 0.5252 -0.0266
-16 7 4 0.0347 -0.0176
-16 7 5 -0.1138 0.0331
-16 7 6 -0.2891 0.0647
-16 7 7 0.2938 0.0443
-16 7 8 0.0086 0.0599
-16 8 1 -0.6220 -0.3627
-16 8 2 0.5018 -0.0032
-16 8 3 0.4257 0.0673
-16 8 4 -0.5400 0.0643
-16 8 5 -0.4338 0.0720
-16 8 6 0.4085 -0.0832
-16 8 7 0.5252 0.0012
-16 8 8 -0.6034 -0.1920
-16 9 1 0.4681 -0.0902
-16 9 2 0.3009 0.1730
-16 9 3 -0.1873 0.0408
-16 9 4 -0.7223 -0.0398
-16 9 5 0.6645 -0.0973
-16 9 6 0.2995 -0.0541
-16 9 7 -0.5694 0.0386
-16 10 1 0.1404 0.1884
-16 10 2 0.3046 0.0112
-16 10 3 -0.9421 -0.1704
-16 10 4 0.8039 -0.0012
-16 10 5 -0.3029 0.0198
-16 10 6 0.0771 0.1231
-16 11 1 0.2778 0.0489
-16 11 2 -0.6495 -0.2417
-16 11 3 0.3625 0.1629
-16 11 4 -0.3682 0.0956
-15 -2 2 0.8406 -0.0250
-15 -2 3 -0.8102 -0.0461
-15 -2 4 0.0639 0.1025
-15 -2 5 -0.0136 0.0437
-15 -2 6 0.1219 -0.0564
-15 -2 7 -0.1371 -0.0012
-15 -1 1 0.8604 0.0713
-15 -1 2 -0.9150 -0.0067
-15 -1 3 -0.0009 0.0435
-15 -1 4 0.0233 0.0077
-15 -1 5 0.5706 -0.0364
-15 -1 6 -0.4554 -0.0252
-15 -1 7 0.8822 -0.0313
-15 -1 8 -1.6031 -0.0040
-15 -1 9 0.4870 0.1295
-15 0 1 0.2602 -0.0105
-15 0 2 -0.2562 -0.0459
-15 0 3 -0.1640 0.0122
-15 0 4 0.8382 -0.0287
-15 0 5 -0.5252 -0.0228
-15 0 6 0.4660 0.0094
-15 0 7 -1.5163 0.0047
-15 0 8 0.7485 0.1207
-15 0 9 1.7015 -0.0842
-15 0 10 -1.3002 -0.0665
-15 1 1 -0.8599 -0.1084
-15 1 2 -0.4538 0.0228
-15 1 3 0.9903 -0.0156
-15 1 4 -0.3692 0.0269
-15 1 5 -0.2403 0.0084
-15 1 6 -0.6524 0.0161
-15 1 7 0.9552 0.0287
-15 1 8 1.2563 -0.0618
-15 1 9 -1.7055 -0.0208
-15 1 10 -0.9248 0.0005
-15 2 1 -0.2653 0.0131
-15 2 2 0.7859 0.0656
-15 2 3 -0.2978 0.0304
-15 2 4 -0.4522 -0.0326
-15 2 5 0.3187 0.0209
-15 2 6 0.4569 -0.0461
-15 2 7 0.3873 0.0174
-15 2 8 -1.3484 -0.0083
-15 2 9 -0.7135 -0.0058
-15 2 10 1.8137 0.0410
-15 2 11 0.1848 -0.0040
-15 3 1 -0.0668 0.1663
-15 3 2 -0.0577 -0.0690
-15 3 3 0.0585 -0.0347
-15 3 4 0.3435 0.0057
-15 3 5 -0.4505 -0.0249
-15 3 6 0.4720 0.0449
-15 3 7 -0.8007 -0.0131
-15 3 8 -0.4658 -0.0113
-15 3 9 1.7054 0.0146
-15 3 10 -0.0516 0.0117
-15 3 11 -1.2942 -0.0175
-15 4 1 0.5991 -0.1503
-15 4 2 0.3528 -0.0012
-15 4 3 -0.5738 -0.0056
-15 4 4 -0.4754 0.0373
-15 4 5 1.2186 0.0023
-15 4 6 -0.8012 -0.0070
-15 4 7 -0.7130 -0.0183
-15 4 8 1.7848 0.0129
-15 4 9 -0.2321 0.0086
-15 4 10 -1.2268 -0.0031
-15 4 11 0.6454 -0.0353
-15 5 1 -0.2047 -0.0005
-15 5 2 -0.9578 0.0216
-15 5 3 0.4246 0.0351
-15 5 4 1.3205 -0.0200
-15 5 5 -1.1463 -0.0123
-15 5 6 -0.9101 -0.0062
-15 5 7 2.2586 0.0099
-15 5 8 -0.9691 0.0058
-15 5 9 -0.5871 0.0088
-15 5 10 -0.2299 -0.0254
-15 5 11 0.7568 0.0307
-15 6 1 -0.0234 0.0455
-15 6 2 0.8506 -0.0259
-15 6 3 0.7192 0.0103
-15 6 4 -1.2910 -0.0307
-15 6 5 -0.4830 0.0189
-15 6 6 1.8392 -0.0021
-15 6 7 -1.3924 0.0188
-15 6 8 0.2666 0.0020
-15 6 9 -0.6426 -0.0154
-15 6 10 1.4270 -0.0102
-15 6 11 -0.7618 -0.0088
-15 7 1 0.3549 -0.0547
-15 7 2 0.2194 0.0271
-15 7 3 -1.2624 -0.0099
-15 7 4 0.2481 0.0190
-15 7 5 0.4840 0.0020
-15 7 6 -0.5858 0.0122
-15 7 7 0.5496 -0.0111
-15 7 8 -0.2113 -0.0132
-15 7 9 0.4766 -0.0231
-15 7 10 -0.7708 0.0065
-15 8 1 -0.0065 -0.0009
-15 8 2 -1.2117 0.0585
-15 8 3 0.7215 -0.0098
-15 8 4 -0.2162 0.0039
-15 8 5 0.1960 -0.0181
-15 8 6 0.3462 -0.0089
-15 8 7 0.3673 -0.0065
-15 8 8 -1.2056 -0.0121
-15 8 9 0.1683 0.0159
-15 8 10 0.4904 0.0555
-15 9 1 -1.0560 0.1040
-15 9 2 0.7236 -0.0313
-15 9 3 0.2942 -0.0309
-15 9 4 -0.4068 -0.0107
-15 9 5 0.4842 -0.0083
-15 9 6 0.4217 0.0167
-15 9 7 -1.8230 -0.0025
-15 9 8 0.9715 0.0220
-15 9 9 0.4711 0.0275
-15 10 1 0.3119 -0.0272
-15 10 2 1.0099 -0.0570
-15 10 3 -1.3766 0.0314
-15 10 4 0.8217 -0.0209
-15 10 5 0.2377 0.0354
-15 10 6 -1.1404 0.0000
-15 10 7 0.6475 0.0168
-15 10 8 0.3583 -0.0243
-15 11 1 1.2110 -0.0173
-15 11 2 -1.2307 0.0148
-15 11 3 0.4845 -0.0016
-15 11 4 0.3534 0.0082
-15 11 5 -0.3630 0.0101
-15 11 6 -0.2759 0.0114
-15 11 7 0.3070 -0.0656
-15 12 1 -0.3606 -0.0691
-15 12 2 -0.3652 0.0713
-15 12 3 0.5831 -0.0592
-15 12 4 -0.0926 0.0270
-15 12 5 -0.6626 0.0291
-15 12 6 0.2982 -0.0873
-15 13 1 -0.7508 0.1246
-15 13 2 0.5181 -0.0963
-15 13 3 0.0288 0.0254
-15 13 4 -0.3623 0.0539
-14 -4 2 -1.0681 -0.0857
-14 -4 3 -0.0339 0.0827
-14 -4 4 0.2246 0.1324
-14 -4 5 -0.5811 -0.0452
-14 -4 6 0.2254 -0.2097
-14 -4 7 0.8705 0.2831
-14 -4 8 0.1523 -0.1923
-14 -3 1 -1.9125 -0.3610
-14 -3 2 -0.0437 0.4337
-14 -3 3 0.4791 0.0056
-14 -3 4 -0.1269 -0.0925
-14 -3 5 0.5717 -0.1073
-14 -3 6 -0.0470 0.0983
-14 -3 7 0.0768 -0.0159
-14 -3 8 -0.6307 0.0397
-14 -3 9 -0.6610 -0.1162
-14 -3 10 1.1980 0.1865
-14 -2 1 -0.3157 0.7182
-14 -2 2 0.9237 -0.0805
-14 -2 3 0.1814 -0.2665
-14 -2 4 0.5491 0.0889
-14 -2 5 -0.8983 -0.0803
-14 -2 6 -0.1299 0.1389
-14 -2 7 0.8332 -0.0403
-14 -2 8 -1.8153 -0.0195
-14 -2 9 1.8283 0.0360
-14 -2 10 0.2389 -0.1097
-14 -2 11 -1.0345 0.0699
-14 -1 1 1.1228 -0.0486
-14 -1 2 0.1783 -0.3072
-14 -1 3 0.2929 0.0885
-14 -1 4 -1.0420 -0.0054
-14 -1 5 -0.3502 0.0811
-14 -1 6 1.9738 -0.0054
-14 -1 7 -2.7737 -0.0267
-14 -1 8 2.1038 -0.0561
-14 -1 9 0.2176 0.0338
-14 -1 10 -1.1638 0.0600
-14 -1 11 0.0950 0.0772
-14 0 1 0.1873 -0.1174
-14 0 2 -0.0805 -0.1587
-14 0 3 -0.5427 0.1943
-14 0 4 -0.6011 -0.0765
-14 0 5 1.8330 0.0858
-14 0 6 -2.2116 -0.0808
-14 0 7 1.6313 0.0095
-14 0 8 0.1590 0.0504
-14 0 9 -1.0084 0.0034
-14 0 10 0.2472 -0.0097
-14 0 11 -0.5927 -0.2333
-14 0 12 1.5221 0.2903
-14 1 1 -0.7114 -0.3823
-14 1 2 0.0842 0.1671
-14 1 3 -0.5473 -0.0088
-14 1 4 0.8013 0.0988
-14 1 5 -0.3240 -0.0652
-14 1 6 0.2600 0.0421
-14 1 7 0.1741 -0.0585
-14 1 8 -0.6451 -0.0160
-14 1 9 0.5081 -0.0242
-14 1 10 -1.1796 -0.0209
-14 1 11 2.1431 0.1427
-14 1 12 -1.1404 0.0442
-14 2 1 0.4959 -0.1486
-14 2 2 0.1347 0.3864
-14 2 3 -0.4024 -0.0550
-14 2 4 1.2193 0.0160
-14 2 5 -1.0416 -0.1101
-14 2 6 0.3777 -0.0611
-14 2 7 -0.2367 0.0171
-14 2 8 0.3018 0.0523
-14 2 9 -0.9823 0.0885
-14 2 10 1.7789 -0.0584
-14 2 11 -1.2546 0.0719
-14 2 12 -0.0425 -0.1489
-14 2 13 0.7092 0.0305
-14 3 1 0.8136 0.7671
-14 3 2 -1.0781 -0.2660
-14 3 3 1.4022 0.0248
-14 3 4 -1.1499 -0.2509
-14 3 5 0.4912 0.0842
-14 3 6 -0.2095 0.0549
-14 3 7 -0.2046 0.1045
-14 3 8 0.1466 0.0151
-14 3 9 0.5666 -0.1116
-14 3 10 -0.8549 0.0238
-14 3 11 0.5351 -0.0468
-14 3 12 0.3257 0.0165
-14 3 13 -1.1007 -0.0470
-14 4 1 -0.3569 -0.2874
-14 4 2 0.3271 -0.1690
-14 4 3 -0.1970 -0.0731
-14 4 4 0.0950 0.1310
-14 4 5 -0.4851 0.0960
-14 4 6 -0.2398 0.0353
-14 4 7 1.1129 -0.0765
-14 4 8 -0.3277 -0.0385
-14 4 9 -0.8015 -0.0514
-14 4 10 1.1001 0.0519
-14 4 11 -0.2358 0.0115
-14 4 12 -1.1437 -0.0413
-14 4 13 0.9465 0.0407
-14 5 1 -1.4460 -0.4759
-14 5 2 0.9151 0.3797
-14 5 3 -0.6996 -0.0355
-14 5 4 -0.3269 0.1140
-14 5 5 0.1327 -0.0907
-14 5 6 1.2561 -0.0515
-14 5 7 -0.5441 0.0049
-14 5 8 -1.1866 -0.0583
-14 5 9 1.4974 0.0769
-14 5 10 -0.4397 0.0153
-14 5 11 -1.0513 -0.0370
-14 5 12 0.8553 0.0109
-14 5 13 0.4632 0.1980
-14 6 1 1.5052 0.6931
-14 6 2 -1.1466 -0.2027
-14 6 3 0.4237 -0.0007
-14 6 4 0.1508 -0.0891
-14 6 5 1.0159 0.0171
-14 6 6 -0.9451 -0.0085
-14 6 7 -0.7291 0.0081
-14 6 8 1.1093 0.0325
-14 6 9 -0.0958 0.0045
-14 6 10 -1.1605 -0.0064
-14 6 11 0.8922 0.0194
-14 6 12 0.9914 0.1192
-14 7 1 -0.6324 -0.1649
-14 7 2 0.8226 -0.2444
-14 7 3 -0.2778 0.0990
-14 7 4 0.7417 0.0197
-14 7 5 -1.5592 0.0032
-14 7 6 0.8661 0.0416
-14 7 7 -0.1798 -0.0309
-14 7 8 0.3744 -0.0096
-14 7 9 -1.1112 0.0440
-14 7 10 1.1576 0.0125
-14 7 11 0.7241 0.0042
-14 7 12 -1.8120 -0.2184
-14 8 1 0.2603 -0.4162
-14 8 2 -0.5726 0.2928
-14 8 3 0.3514 0.0045
-14 8 4 -1.3419 0.0122
-14 8 5 1.8020 -0.0079
-14 8 6 -1.0701 -0.0566
-14 8 7 0.3340 0.0159
-14 8 8 -0.4028 0.0590
-14 8 9 0.9506 -0.0158
-14 8 10 -0.0848 -0.0503
-14 8 11 -1.2640 -0.1350
-14 9 1 -0.5821 0.3181
-14 9 2 0.0193 0.0411
-14 9 3 -0.3111 -0.0629
-14 9 4 1.1136 -0.0567
-14 9 5 -0.4871 -0.0081
-14 9 6 -0.3452 0.0531
-14 9 7 0.4337 0.0123
-14 9 8 0.1230 -0.0301
-14 9 9 -0.3475 -0.0428
-14 9 10 -0.1969 -0.0496
-14 9 11 0.1645 0.1866
-14 10 1 0.0707 0.0466
-14 10 2 0.3974 -0.1132
-14 10 3 0.2245 -0.0500
-14 10 4 0.5184 0.0818
-14 10 5 -1.0596 0.0061
-14 10 6 0.4784 -0.0277
-14 10 7 -0.2679 -0.0154
-14 10 8 0.0211 -0.0154
-14 10 9 0.4228 0.0296
-14 10 10 -0.5398 0.0877
-14 11 1 0.3558 0.0402
-14 11 2 0.1672 -0.0705
-14 11 3 0.5067 0.0936
-14 11 4 -1.1773 -0.0868
-14 11 5 -0.0361 0.0099
-14 11 6 0.2151 0.0097
-14 11 7 0.2744 0.0138
-14 11 8 0.4958 0.0574
-14 11 9 -0.9131 -0.0436
-14 12 1 0.1784 -0.1641
-14 12 2 0.1041 -0.0666
-14 12 3 -0.9297 -0.0074
-14 12 4 -0.1433 0.0537
-14 12 5 0.5985 0.0236
-14 12 6 0.3629 0.0409
-14 12 7 0.1760 -0.0230
-14 12 8 -0.8172 -0.0939
-14 13 1 0.4628 -0.3225
-14 13 2 -1.0053 0.3204
-14 13 3 0.3479 -0.0314
-14 13 4 0.3342 0.0253
-14 13 5 0.4958 0.0548
-14 13 6 -0.3863 -0.1641
-14 14 1 -1.2432 0.6133
-14 14 2 0.7839 -0.2031
-14 14 3 0.0289 0.0286
-14 14 4 0.2636 0.0448
-13 -6 3 0.1471 0.0627
-13 -6 4 -0.0036 0.0306
-13 -6 5 -0.4959 -0.0967
-13 -6 6 0.4372 -0.0015
-13 -6 7 -0.1012 0.1239
-13 -5 1 -0.6144 -0.2495
-13 -5 2 1.0639 0.1020
-13 -5 3 -1.2155 0.0242
-13 -5 4 0.4507 0.0213
-13 -5 5 -0.1345 -0.0077
-13 -5 6 0.2518 0.0464
-13 -5 7 -0.2533 -0.0554
-13 -5 8 0.2882 0.0463
-13 -5 9 -0.1981 -0.0836
-13 -5 10 0.3604 0.0306
-13 -4 1 2.0674 0.1429
-13 -4 2 -2.7243 0.1069
-13 -4 3 1.4375 -0.0071
-13 -4 4 -0.4161 -0.0297
-13 -4 5 0.6471 -0.0454
-13 -4 6 -0.4878 -0.0029
-13 -4 7 0.0485 0.0364
-13 -4 8 0.1916 -0.0426
-13 -4 9 0.4414 0.0276
-13 -4 10 -1.2398 -0.0320
-13 -4 11 0.5027 0.0844
-13 -3 1 -3.0458 0.1922
-13 -3 2 1.6111 -0.1500
-13 -3 3 0.1888 -0.0155
-13 -3 4 0.0989 -0.0525
-13 -3 5 -0.2196 0.0476
-13 -3 6 -0.3478 0.0158
-13 -3 7 0.5650 0.0004
-13 -3 8 -0.0293 0.0095
-13 -3 9 -1.2552 -0.0299
-13 -3 10 1.3534 0.0389
-13 -3 11 -0.2611 -0.0324
-13 -3 12 -0.1207 0.0037
-13 -2 1 0.7186 -0.2112
-13 -2 2 1.0466 -0.0099
-13 -2 3 -0.9678 0.0137
-13 -2 4 0.8207 0.0498
-13 -2 5 -1.1039 -0.0006
-13 -2 6 0.5181 0.0141
-13 -2 7 -0.0523 -0.0200
-13 -2 8 -0.4252 -0.0190
-13 -2 9 1.1918 0.0050
-13 -2 10 -1.3288 -0.0008
-13 -2 11 0.6555 0.0191
-13 -2 12 0.4237 0.0343
-13 -2 13 -0.9294 -0.1007
-13 -1 1 1.4831 -0.0566
-13 -1 2 -1.3358 0.0809
-13 -1 3 1.4617 0.0392
-13 -1 4 -1.6593 -0.0316
-13 -1 5 0.2334 0.0133
-13 -1 6 0.5483 -0.0416
-13 -1 7 0.0911 0.0125
-13 -1 8 0.2264 -0.0041
-13 -1 9 -1.5131 0.0126
-13 -1 10 1.6509 0.0350
-13 -1 11 0.0899 -0.0221
-13 -1 12 -1.5391 -0.0515
-13 -1 13 1.2136 0.0146
-13 0 1 -0.8094 0.0822
-13 0 2 0.8949 0.0321
-13 0 3 -1.0276 -0.0438
-13 0 4 -0.2805 -0.0017
-13 0 5 0.7828 -0.0285
-13 0 6 0.4612 0.0313
-13 0 7 -0.4605 0.0006
-13 0 8 -1.0003 0.0071
-13 0 9 1.5045 0.0147
-13 0 10 -0.1543 -0.0483
-13 0 11 -1.2573 0.0131
-13 0 12 1.2925 -0.0231
-13 0 13 -0.5175 0.0905
-13 0 14 -0.3367 -0.0594
-13 1 1 0.0020 0.0278
-13 1 2 0.2471 0.0113
-13 1 3 -0.9983 -0.0529
-13 1 4 0.4262 0.0144
-13 1 5 1.3283 0.0135
-13 1 6 -0.8861 0.0116
-13 1 7 -1.0452 -0.0022
-13 1 8 1.1170 -0.0214
-13 1 9 0.3440 -0.0102
-13 1 10 -0.7946 0.0255
-13 1 11 0.2786 -0.0134
-13 1 12 -0.3470 0.0461
-13 1 13 0.0468 -0.0449
-13 1 14 0.4219 -0.0261
-13 2 1 0.5556 0.0849
-13 2 2 -1.1150 -0.1018
-13 2 3 -0.0127 0.0300
-13 2 4 1.9604 -0.0022
-13 2 5 -1.4110 0.0188
-13 2 6 -1.2200 -0.0008
-13 2 7 1.6156 -0.0317
-13 2 8 0.5953 0.0232
-13 2 9 -1.0987 0.0009
-13 2 10 -0.7096 0.0115
-13 2 11 0.5664 -0.0131
-13 2 12 0.8152 -0.0035
-13 2 13 -0.5203 -0.0216
-13 2 14 0.4773 0.0287
-13 3 1 -0.2432 -0.0854
-13 3 2 -0.5497 -0.0204
-13 3 3 1.6868 0.0264
-13 3 4 -1.4522 0.0177
-13 3 5 -0.4944 0.0062
-13 3 6 1.6981 -0.0203
-13 3 7 0.1200 0.0048
-13 3 8 -1.7923 -0.0079
-13 3 9 -0.3202 0.0195
-13 3 10 1.4951 -0.0234
-13 3 11 1.0202 0.0161
-13 3 12 -1.8674 -0.0268
-13 3 13 0.7651 0.0248
-13 3 14 -0.7267 0.0403
-13 4 1 -1.0777 -0.0869
-13 4 2 1.2028 0.0752
-13 4 3 -0.7537 0.0176
-13 4 4 0.3342 -0.0024
-13 4 5 0.3872 -0.0135
-13 4 6 0.0332 -0.0268
-13 4 7 -1.9238 0.0076
-13 4 8 0.9789 0.0135
-13 4 9 1.4049 0.0029
-13 4 10 0.4517 -0.0026
-13 4 11 -2.4925 -0.0176
-13 4 12 0.8948 0.0301
-13 4 13 0.0456 0.0130
-13 4 14 0.4348 -0.0535
-13 5 1 0.9031 0.0973
-13 5 2 -0.1200 0.0126
-13 5 3 0.1017 -0.0204
-13 5 4 -0.5589 -0.0221
-13 5 5 0.4730 -0.0254
-13 5 6 -1.1103 0.0220
-13 5 7 1.2369 0.0057
-13 5 8 0.5521 0.0251
-13 5 9 -0.0458 -0.0250
-13 5 10 -2.0690 0.0057
-13 5 11 0.9438 0.0072
-13 5 12 0.5620 -0.0136
-13 5 13 0.1984 -0.0081
-13 5 14 -0.5241 0.0014
-13 6 1 0.0785 -0.0127
-13 6 2 -0.5958 -0.0190
-13 6 3 0.2048 -0.0372
-13 6 4 0.1551 0.0036
-13 6 5 0.2793 0.0228
-13 6 6 -0.3428 0.0042
-13 6 7 0.2985 0.0266
-13 6 8 0.2306 -0.0260
-13 6 9 -1.3649 0.0096
-13 6 10 0.6484 -0.0277
-13 6 11 0.6370 -0.0008
-13 6 12 -0.0052 0.0201
-13 6 13 -0.4421 -0.0052
-13 7 1 -0.7317 -0.0085
-13 7 2 1.2897 -0.0217
-13 7 3 -0.8510 0.0147
-13 7 4 1.1596 0.0163
-13 7 5 -1.9573 0.0157
-13 7 6 0.9934 0.0066
-13 7 7 0.8390 -0.0179
-13 7 8 -1.3627 -0.0086
-13 7 9 0.1092 -0.0295
-13 7 10 1.0822 0.0248
-13 7 11 -0.6649 0.0120
-13 7 12 0.1723 0.0087
-13 7 13 -0.5996 -0.0048
-13 8 1 1.2867 0.0453
-13 8 2 -1.0892 -0.0292
-13 8 3 0.6508 0.0128
-13 8 4 -1.5122 0.0345
-13 8 5 1.3541 -0.0222
-13 8 6 0.8087 -0.0166
-13 8 7 -1.7589 -0.0137
-13 8 8 0.1140 -0.0030
-13 8 9 1.6612 0.0234
-13 8 10 -1.6872 0.0013
-13 8 11 0.9614 0.0203
-13 8 12 -0.6609 -0.0100
-13 9 1 -0.3872 -0.0883
-13 9 2 -0.5700 0.0107
-13 9 3 0.2979 0.0407
-13 9 4 0.6859 -0.0263
-13 9 5 0.0094 -0.0191
-13 9 6 -1.2897 -0.0007
-13 9 7 0.5626 0.0114
-13 9 8 1.3233 0.0073
-13 9 9 -1.9720 0.0075
-13 9 10 1.2432 0.0066
-13 9 11 -0.3491 0.0023
-13 9 12 -0.1598 -0.0538
-13 10 1 -0.9835 -0.0074
-13 10 2 1.1058 0.0255
-13 10 3 0.0429 0.0125
-13 10 4 -0.7663 -0.0172
-13 10 5 0.0086 -0.0078
-13 10 6 0.4499 0.0050
-13 10 7 0.4643 0.0129
-13 10 8 -1.2400 0.0074
-13 10 9 0.8740 -0.0110
-13 10 10 -0.2779 0.0189
-13 10 11 -0.1600 -0.0605
-13 11 1 0.3685 -0.0021
-13 11 2 0.1453 0.0622
-13 11 3 -0.8838 -0.0098
-13 11 4 0.6758 -0.0458
-13 11 5 -0.0824 0.0026
-13 11 6 0.2751 0.0379
-13 11 7 -0.7173 -0.0086
-13 11 8 0.5033 -0.0037
-13 11 9 -0.4816 0.0022
-13 11 10 0.7375 -0.0418
-13 12 1 0.1830 0.0705
-13 12 2 -0.3152 0.0118
-13 12 3 0.2574 -0.0746
-13 12 4 -0.0874 0.0131
-13 12 5 0.5492 0.0373
-13 12 6 -1.0731 -0.0042
-13 12 7 0.7436 0.0102
-13 12 8 -0.5012 -0.0534
-13 12 9 1.1489 0.0255
-13 13 1 0.5807 0.0596
-13 13 2 -0.3171 -0.0679
-13 13 3 0.2222 0.0146
-13 13 4 0.4635 -0.0074
-13 13 5 -1.4457 0.0441
-13 13 6 1.2986 -0.0030
-13 13 7 -0.3702 -0.0959
-13 13 8 0.4911 0.1029
-13 14 1 -0.6180 -0.0457
-13 14 2 0.2124 -0.0117
-13 14 3 0.1472 -0.0417
-13 14 4 -1.1178 0.0851
-13 14 5 1.3786 -0.0268
-13 14 6 -0.3189 -0.0801
-13 15 1 0.2212 -0.0496
-13 15 2 -0.0852 -0.0092
-13 15 3 -0.4221 0.0466
-13 15 4 0.8132 -0.0134
-12 -7 1 -1.1998 -0.0283
-12 -7 2 0.7120 0.1469
-12 -7 3 -0.3083 0.0774
-12 -7 4 -0.3681 -0.0521
-12 -7 5 0.7148 -0.0938
-12 -7 6 -0.4768 0.1427
-12 -7 7 0.5213 -0.2563
-12 -7 8 -0.0136 0.0928
-12 -7 9 -0.8601 0.2361
-12 -6 1 0.8150 0.4491
-12 -6 2 0.0928 -0.3100
-12 -6 3 0.0300 0.0654
-12 -6 4 0.2965 -0.2323
-12 -6 5 -0.8614 0.1758
-12 -6 6 0.7863 -0.0604
-12 -6 7 0.1472 0.0806
-12 -6 8 -0.6459 0.1312
-12 -6 9 -0.0635 -0.2379
-12 -6 10 0.5820 0.0232
-12 -6 11 -0.0295 0.0636
-12 -5 1 -0.3095 -0.5397
-12 -5 2 0.7758 -0.1087
-12 -5 3 -0.7356 0.0921
-12 -5 4 -0.5809 0.0552
-12 -5 5 1.1052 0.1230
-12 -5 6 -0.1063 -0.0514
-12 -5 7 -0.1579 -0.0165
-12 -5 8 -0.3795 -0.1267
-12 -5 9 -0.2816 0.0622
-12 -5 10 1.0821 0.0409
-12 -5 11 -0.6933 -0.0366
-12 -5 12 0.1016 0.0847
-12 -4 1 1.3706 -0.5306
-12 -4 2 -1.2075 0.7074
-12 -4 3 -0.2525 -0.1632
-12 -4 4 1.4436 0.1135
-12 -4 5 -0.6525 -0.1251
-12 -4 6 0.1737 -0.0887
-12 -4 7 -0.7335 0.0613
-12 -4 8 -0.7128 -0.0135
-12 -4 9 2.0665 0.0774
-12 -4 10 -0.7594 -0.0457
-12 -4 11 -0.2290 0.0935
-12 -4 12 -0.1235 -0.1079
-12 -4 13 0.0141 -0.0080
-12 -3 1 -0.5022 1.0960
-12 -3 2 -0.5713 -0.2025
-12 -3 3 1.9183 -0.1411
-12 -3 4 -1.4206 -0.0422
-12 -3 5 -0.1356 -0.0843
-12 -3 6 -0.3038 0.1539
-12 -3 7 -0.3189 -0.0420
-12 -3 8 2.1637 0.0636
-12 -3 9 -1.0209 -0.0337
-12 -3 10 -0.3416 -0.0114
-12 -3 11 -0.3950 -0.0556
-12 -3 12 0.4621 0.0121
-12 -3 13 0.3217 0.0176
-12 -3 14 -0.5833 -0.0104
-12 -2 1 -1.2168 0.0831
-12 -2 2 2.1194 -0.5388
-12 -2 3 -2.1002 0.0815
-12 -2 4 -0.6567 0.0292
-12 -2 5 1.4599 0.0871
-12 -2 6 -0.2985 0.0501
-12 -2 7 1.4218 -0.0861
-12 -2 8 -1.4587 0.0189
-12 -2 9 0.1564 -0.0910
-12 -2 10 -0.8246 0.0726
-12 -2 11 1.0447 0.0017
-12 -2 12 -0.0307 0.0226
-12 -2 13 -0.4152 -0.0312
-12 -2 14 0.8580 0.1444
-12 -1 1 1.6736 -0.8105
-12 -1 2 -1.8598 0.0877
-12 -1 3 -0.7527 0.2446
-12 -1 4 3.2057 -0.0567
-12 -1 5 -1.3115 0.1029
-12 -1 6 0.6747 -0.1889
-12 -1 7 -1.5706 0.0581
-12 -1 8 0.5504 -0.0457
-12 -1 9 -0.5668 0.1121
-12 -1 10 1.0447 -0.0281
-12 -1 11 -0.1263 0.0045
-12 -1 12 -0.1428 -0.0363
-12 -1 13 0.5294 0.0449
-12 -1 14 -1.9996 -0.1809
-12 -1 15 2.3766 0.2095
-12 0 1 -0.5810 -0.0669
-12 0 2 -0.4605 0.3603
-12 0 3 3.0456 -0.0503
-12 0 4 -2.0296 -0.0376
-12 0 5 0.2417 -0.0413
-12 0 6 -1.2324 -0.0199
-12 0 7 0.5453 0.0608
-12 0 8 0.5939 0.0276
-12 0 9 -0.0824 -0.0236
-12 0 10 0.2933 -0.0128
-12 0 11 -0.1532 -0.0290
-12 0 12 -0.2654 -0.0199
-12 0 13 -1.3405 0.0025
-12 0 14 2.6827 0.1239
-12 0 15 -1.3466 -0.0173
-12 1 1 0.2482 0.2070
-12 1 2 0.8005 0.2556
-12 1 3 -1.2913 -0.2655
-12 1 4 -0.2386 0.1645
-12 1 5 -0.5791 -0.1640
-12 1 6 0.6871 0.1125
-12 1 7 1.2493 -0.0494
-12 1 8 -1.4192 0.0337
-12 1 9 0.9181 -0.0291
-12 1 10 -0.2591 -0.0162
-12 1 11 -1.0117 -0.0179
-12 1 12 0.2498 0.0762
-12 1 13 1.5597 -0.0007
-12 1 14 -1.1030 0.0063
-12 1 15 -0.5202 -0.0835
-12 2 1 -2.0188 0.6495
-12 2 2 -0.0565 -0.3027
-12 2 3 -0.6229 0.0163
-12 2 4 0.4348 -0.1478
-12 2 5 0.8957 0.0781
-12 2 6 0.4652 -0.0024
-12 2 7 -1.5264 0.0724
-12 2 8 0.9995 -0.0478
-12 2 9 -0.1317 -0.0237
-12 2 10 -1.3659 0.0010
-12 2 11 1.4872 0.0364
-12 2 12 0.0365 -0.0112
-12 2 13 -0.4840 0.0418
-12 2 14 0.0060 -0.0327
-12 2 15 0.0389 -0.1281
-12 3 1 -0.0436 -0.0340
-12 3 2 -0.2166 -0.5264
-12 3 3 1.8163 0.1143
-12 3 4 0.2569 0.0336
-12 3 5 -0.7320 0.1228
-12 3 6 -0.6583 0.0064
-12 3 7 0.5465 -0.0516
-12 3 8 0.1766 -0.0579
-12 3 9 -1.1274 0.0187
-12 3 10 1.4192 0.0166
-12 3 11 -0.4695 0.0579
-12 3 12 0.0250 0.0039
-12 3 13 0.1202 -0.0468
-12 3 14 -0.3719 -0.1478
-12 3 15 -0.0104 0.1083
-12 4 1 0.9790 -1.0076
-12 4 2 3.0948 0.4086
-12 4 3 -1.4666 0.0652
-12 4 4 -1.0994 0.1669
-12 4 5 -0.0420 -0.1208
-12 4 6 0.4517 -0.0405
-12 4 7 0.2521 -0.0645
-12 4 8 -0.5186 0.0432
-12 4 9 0.3681 0.0590
-12 4 10 0.3351 0.0548
-12 4 11 -0.2960 -0.0676
-12 4 12 -0.1168 -0.0752
-12 4 13 -0.0517 -0.0507
-12 4 14 -0.3132 0.0827
-12 4 15 0.5068 0.2459
-12 5 1 3.4683 0.4786
-12 5 2 -3.1435 0.1541
-12 5 3 -0.6725 0.0386
-12 5 4 0.1309 -0.1478
-12 5 5 0.7999 -0.0534
-12 5 6 0.1342 0.0022
-12 5 7 -0.2127 0.0557
-12 5 8 -0.3986 0.0755
-12 5 9 1.2218 -0.0289
-12 5 10 -1.2846 -0.0781
-12 5 11 0.2364 -0.0640
-12 5 12 0.2078 0.0562
-12 5 13 -0.3169 0.0805
-12 5 14 0.1243 0.1419
-12 5 15 0.5695 -0.2481
-12 6 1 -3.3758 0.2177
-12 6 2 -0.1245 -0.1973
-12 6 3 0.2021 0.0114
-12 6 4 0.9083 -0.0970
-12 6 5 0.4308 0.0810
-12 6 6 -0.7764 0.0436
-12 6 7 -0.2494 0.0064
-12 6 8 1.2328 -0.0551
-12 6 9 -1.8169 -0.0381
-12 6 10 1.0542 -0.0131
-12 6 11 -0.1430 0.0832
-12 6 12 -0.0403 0.0682
-12 6 13 -0.1203 0.0010
-12 6 14 0.6755 -0.1886
-12 7 1 -0.0016 -0.4070
-12 7 2 0.2254 0.2557
-12 7 3 0.9094 -0.0962
-12 7 4 0.8615 0.0483
-12 7 5 -1.9688 0.0207
-12 7 6 0.4009 -0.0693
-12 7 7 1.0356 0.0209
-12 7 8 -1.6658 -0.0170
-12 7 9 1.2862 0.0363
-12 7 10 -0.4109 0.0313
-12 7 11 0.1178 0.0212
-12 7 12 0.0256 -0.0450
-12 7 13 0.0605 -0.1197
-12 7 14 -0.0071 0.0505
-12 8 1 0.5253 0.3911
-12 8 2 1.0077 0.0162
-12 8 3 0.2811 -0.1338
-12 8 4 -2.6115 -0.0069
-12 8 5 1.2087 -0.0136
-12 8 6 1.1663 0.0699
-12 8 7 -1.6276 -0.0131
-12 8 8 0.8158 0.0327
-12 8 9 0.0708 -0.0332
-12 8 10 -0.1379 -0.0162
-12 8 11 0.0884 -0.0076
-12 8 12 -0.1916 -0.0456
-12 8 13 0.1304 0.0137
-12 9 1 0.4811 0.1948
-12 9 2 -0.9848 -0.3499
-12 9 3 -1.8018 -0.0249
-12 9 4 1.9833 0.1678
-12 9 5 0.7330 -0.0020
-12 9 6 -1.4696 0.0100
-12 9 7 0.1365 -0.0332
-12 9 8 0.8755 -0.0451
-12 9 9 -0.6133 -0.0038
-12 9 10 -0.0035 0.0228
-12 9 11 0.2424 0.0297
-12 9 12 -0.3477 -0.0284
-12 9 13 0.3545 0.1285
-12 10 1 -1.2591 -0.4206
-12 10 2 -0.2722 0.0024
-12 10 3 2.0533 0.2566
-12 10 4 -0.4534 -0.0749
-12 10 5 -0.4442 0.0127
-12 10 6 -0.8009 -0.0934
-12 10 7 1.4021 0.0017
-12 10 8 -0.6741 0.0316
-12 10 9 -0.0454 0.0220
-12 10 10 0.3148 0.0542
-12 10 11 -0.4904 -0.0522
-12 10 12 0.3640 -0.0229
-12 11 1 0.5097 0.0639
-12 11 2 1.1214 0.0652
-12 11 3 -0.8875 0.0365
-12 11 4 0.4593 -0.0638
-12 11 5 -1.5856 -0.0626
-12 11 6 1.5676 0.0416
-12 11 7 -0.0641 0.0448
-12 11 8 -0.4307 0.0120
-12 11 9 -0.1993 -0.0137
-12 11 10 0.3303 -0.0273
-12 11 11 -0.1833 -0.0864
-12 12 1 0.0979 -0.2859
-12 12 2 -0.0076 0.2914
-12 12 3 -0.1664 -0.1315
-12 12 4 -1.0468 0.0213
-12 12 5 1.2600 -0.0032
-12 12 6 0.5423 0.0326
-12 12 7 -1.2008 -0.0050
-12 12 8 -0.2800 -0.0758
-12 12 9 1.1642 0.0524
-12 12 10 -0.7297 -0.0290
-12 13 1 0.7665 0.4328
-12 13 2 -1.4925 0.0022
-12 13 3 0.6354 -0.0443
-12 13 4 0.4875 -0.1029
-12 13 5 0.3640 0.0259
-12 13 6 -1.3233 0.0076
-12 13 7 0.1707 0.0005
-12 13 8 1.0998 0.0549
-12 13 9 -0.7201 0.0150
-12 14 1 -1.8151 0.3399
-12 14 2 1.7376 -0.3999
-12 14 3 -0.1010 -0.0832
-12 14 4 -0.4595 0.0399
-12 14 5 -0.3905 0.1076
-12 14 6 0.3121 0.1267
-12 14 7 0.5704 -0.1404
-12 14 8 -0.4179 0.0268
-12 15 1 1.5478 -0.8284
-12 15 2 -0.0953 0.1637
-12 15 3 -1.1243 0.0421
-12 15 4 0.4937 0.2283
-12 15 5 0.2263 0.0943
-12 15 6 0.1163 -0.3685
-12 16 1 -0.0424 0.4359
-12 16 2 -1.0860 0.0016
-12 16 3 0.5117 0.2128
-11 -9 5 -0.2931 -0.1306
-11 -8 1 -0.3123 -0.1887
-11 -8 2 -0.0360 0.0136
-11 -8 3 0.7194 0.1115
-11 -8 4 -0.4919 -0.0705
-11 -8 5 -0.3828 -0.0241
-11 -8 6 -0.0055 0.1000
-11 -8 7 1.0592 0.0203
-11 -8 8 -0.2654 -0.1137
-11 -8 9 -1.3527 -0.0131
-11 -8 10 1.2266 0.0614
-11 -7 1 -0.0295 0.0443
-11 -7 2 0.7637 0.0644
-11 -7 3 -0.5194 0.0158
-11 -7 4 -0.9869 -0.0889
-11 -7 5 1.4844 0.0566
-11 -7 6 0.2362 0.0183
-11 -7 7 -0.7726 -0.0752
-11 -7 8 -1.0540 -0.0058
-11 -7 9 1.8148 0.0512
-11 -7 10 -0.0624 0.0038
-11 -7 11 -1.3344 -0.0198
-11 -6 1 0.3781 -0.0416
-11 -6 2 -0.0200 0.0322
-11 -6 3 -0.8526 -0.0802
-11 -6 4 1.6868 0.0194
-11 -6 5 -1.0830 0.0192
-11 -6 6 -0.2527 -0.0027
-11 -6 7 0.1326 -0.0056
-11 -6 8 0.7923 -0.0001
-11 -6 9 -0.5768 0.0206
-11 -6 10 -0.6107 -0.0131
-11 -6 11 0.5619 0.0280
-11 -6 12 -0.0299 -0.0305
-11 -6 13 0.7221 -0.0005
-11 -5 1 0.7348 -0.0023
-11 -5 2 -0.6878 0.0413
-11 -5 3 0.1974 -0.0264
-11 -5 4 -0.7597 0.0064
-11 -5 5 0.8458 0.0454
-11 -5 6 0.4294 -0.0229
-11 -5 7 -0.9920 -0.0377
-11 -5 8 0.0018 0.0230
-11 -5 9 0.2720 0.0205
-11 -5 10 0.0749 0.0056
-11 -5 11 0.1577 -0.0283
-11 -5 12 0.4604 -0.0088
-11 -5 13 -0.7292 -0.0195
-11 -5 14 -0.3339 0.0489
-11 -4 1 -0.9893 0.1707
-11 -4 2 -0.5882 -0.1020
-11 -4 3 0.6228 -0.0045
-11 -4 4 1.1313 0.0303
-11 -4 5 -0.6541 -0.0126
-11 -4 6 -1.2614 -0.0255
-11 -4 7 0.6046 0.0126
-11 -4 8 0.5659 0.0372
-11 -4 9 -0.0542 -0.0185
-11 -4 10 0.2587 -0.0078
-11 -4 11 -0.1433 -0.0355
-11 -4 12 -0.6169 0.0229
-11 -4 13 -0.2506 0.0221
-11 -4 14 0.9309 0.0273
-11 -3 1 0.5109 -0.1524
-11 -3 2 0.5848 -0.0298
-11 -3 3 0.6292 0.0178
-11 -3 4 -1.7349 0.0374
-11 -3 5 0.1627 -0.0001
-11 -3 6 0.1661 -0.0090
-11 -3 7 0.8804 -0.0020
-11 -3 8 0.3590 0.0003
-11 -3 9 -0.7484 -0.0037
-11 -3 10 -0.3840 -0.0295
-11 -3 11 0.0493 0.0336
-11 -3 12 -0.1648 -0.0040
-11 -3 13 0.5030 0.0391
-11 -3 14 -0.3140 -0.0764
-11 -3 15 0.9570 0.0639
-11 -2 1 -1.0179 -0.0973
-11 -2 2 0.1767 0.0999
-11 -2 3 -1.5185 0.0437
-11 -2 4 1.4274 0.0008
-11 -2 5 -0.4114 -0.0388
-11 -2 6 1.1217 -0.0456
-11 -2 7 0.1387 0.0475
-11 -2 8 -1.9369 -0.0148
-11 -2 9 0.3870 0.0180
-11 -2 10 0.8074 -0.0100
-11 -2 11 -0.6041 0.0063
-11 -2 12 -0.2604 0.0229
-11 -2 13 1.4931 -0.0461
-11 -2 14 0.0865 0.0366
-11 -2 15 -1.3664 -0.0127
-11 -1 1 -0.3102 0.1994
-11 -1 2 0.0674 -0.0245
-11 -1 3 1.2838 -0.0088
-11 -1 4 -0.4746 -0.0605
-11 -1 5 0.5903 -0.0204
-11 -1 6 -0.6200 0.0480
-11 -1 7 -1.4492 0.0078
-11 -1 8 1.0761 0.0348
-11 -1 9 0.8940 -0.0517
-11 -1 10 -1.0683 0.0155
-11 -1 11 -0.5798 -0.0090
-11 -1 12 3.3056 0.0035
-11 -1 13 -2.3818 0.0064
-11 -1 14 -1.1249 -0.0106
-11 -1 15 0.2357 -0.0183
-11 -1 16 1.5504 0.0099
-11 0 1 1.7459 -0.0638
-11 0 2 0.0541 0.0040
-11 0 3 -0.6559 -0.0628
-11 0 4 0.2390 0.0473
-11 0 5 -0.7571 -0.0103
-11 0 6 -0.0275 0.0566
-11 0 7 0.5118 -0.0115
-11 0 8 0.6724 -0.0394
-11 0 9 -0.9956 -0.0065
-11 0 10 -0.3339 -0.0100
-11 0 11 3.2765 0.0408
-11 0 12 -3.8993 -0.0121
-11 0 13 0.0664 -0.0073
-11 0 14 1.3076 0.0020
-11 0 15 0.8498 -0.0135
-11 0 16 -0.6492 0.0581
-11 1 1 -0.7696 0.0632
-11 1 2 -0.9320 -0.0742
-11 1 3 1.2041 0.0657
-11 1 4 -0.6782 -0.0437
-11 1 5 0.3022 0.0603
-11 1 6 -0.3036 -0.0438
-11 1 7 0.7154 -0.0039
-11 1 8 -0.6597 -0.0265
-11 1 9 0.2965 0.0112
-11 1 10 1.3571 0.0404
-11 1 11 -2.8675 -0.0070
-11 1 12 0.6079 -0.0065
-11 1 13 1.8583 -0.0068
-11 1 14 -0.6515 -0.0260
-11 1 15 -0.3903 0.0508
-11 1 16 -0.1692 -0.0277
-11 2 1 -0.8148 -0.1191
-11 2 2 2.1883 -0.0009
-11 2 3 -1.3428 0.0103
-11 2 4 -0.0663 0.0077
-11 2 5 -0.1543 -0.0111
-11 2 6 0.6313 0.0010
-11 2 7 -0.3272 -0.0155
-11 2 8 0.9140 0.0141
-11 2 9 -1.0041 0.0205
-11 2 10 -0.5983 0.0091
-11 2 11 0.3153 -0.0165
-11 2 12 1.4772 -0.0276
-11 2 13 -1.1831 0.0009
-11 2 14 0.0439 0.0194
-11 2 15 -0.2144 0.0155
-11 2 16 0.2481 -0.0240
-11 3 1 1.6936 -0.1035
-11 3 2 -1.7428 0.1065
-11 3 3 0.2734 -0.0237
-11 3 4 0.1951 0.0227
-11 3 5 0.0960 -0.0142
-11 3 6 0.0518 0.0015
-11 3 7 1.0498 -0.0005
-11 3 8 -2.2404 0.0092
-11 3 9 0.8662 0.0086
-11 3 10 0.1906 -0.0166
-11 3 11 0.3033 -0.0280
-11 3 12 -0.0781 0.0265
-11 3 13 -0.2020 -0.0160
-11 3 14 -0.5377 0.0518
-11 3 15 0.8835 -0.0276
-11 3 16 -0.1806 0.0083
-11 4 1 -0.4945 0.1348
-11 4 2 0.4978 0.0312
-11 4 3 -0.1216 -0.0047
-11 4 4 -0.4179 -0.0197
-11 4 5 0.3967 -0.0036
-11 4 6 0.8541 -0.0067
-11 4 7 -1.8717 0.0127
-11 4 8 0.7042 -0.0084
-11 4 9 0.4287 0.0061
-11 4 10 -0.5801 -0.0173
-11 4 11 1.2670 0.0117
-11 4 12 -0.8480 -0.0106
-11 4 13 -1.0715 0.0482
-11 4 14 1.7546 -0.0201
-11 4 15 -0.5119 -0.0165
-11 4 16 -0.3104 -0.0547
-11 5 1 -0.7762 0.1491
-11 5 2 -0.4100 -0.0661
-11 5 3 -0.4665 -0.0303
-11 5 4 0.6872 -0.0162
-11 5 5 0.6867 0.0072
-11 5 6 -0.8713 0.0199
-11 5 7 -0.4783 -0.0163
-11 5 8 0.6750 0.0188
-11 5 9 -0.3591 -0.0129
-11 5 10 1.3856 -0.0146
-11 5 11 -1.0374 0.0276
-11 5 12 -1.3084 0.0070
-11 5 13 2.0760 -0.0051
-11 5 14 -0.5418 -0.0198
-11 5 15 -0.6871 -0.0614
-11 6 1 -0.0616 -0.0996
-11 6 2 -0.1309 -0.0550
-11 6 3 0.9468 -0.0129
-11 6 4 0.3192 0.0377
-11 6 5 -0.3638 0.0103
-11 6 6 -1.1502 -0.0018
-11 6 7 0.6610 -0.0038
-11 6 8 0.2748 -0.0083
-11 6 9 0.9012 -0.0069
-11 6 10 -0.9611 0.0354
-11 6 11 -0.8745 -0.0222
-11 6 12 1.1161 0.0088
-11 6 13 0.2239 -0.0217
-11 6 14 -0.9402 -0.0412
-11 6 15 0.6195 0.1097
-11 7 1 0.1466 -0.0582
-11 7 2 0.9722 0.0016
-11 7 3 -0.2810 0.0574
-11 7 4 -0.3810 -0.0131
-11 7 5 -0.5154 0.0169
-11 7 6 0.0988 -0.0331
-11 7 7 0.5045 0.0016
-11 7 8 1.1133 0.0232
-11 7 9 -1.5172 -0.0028
-11 7 10 -0.0157 -0.0094
-11 7 11 -0.1342 0.0014
-11 7 12 1.1972 -0.0267
-11 7 13 -1.0717 0.0139
-11 7 14 0.4066 0.0416
-11 7 15 -0.2521 -0.0239
-11 8 1 0.7523 0.0086
-11 8 2 -0.4956 0.0280
-11 8 3 -0.5380 -0.0110
-11 8 4 0.4711 0.0119
-11 8 5 -0.5409 -0.0309
-11 8 6 0.4529 0.0107
-11 8 7 1.5032 0.0261
-11 8 8 -2.2858 -0.0270
-11 8 9 0.7539 0.0084
-11 8 10 -0.3558 -0.0174
-11 8 11 0.9297 -0.0041
-11 8 12 -0.8206 0.0364
-11 8 13 0.2738 -0.0182
-11 8 14 0.1593 0.0140
-11 9 1 -0.2117 -0.0369
-11 9 2 -0.6727 0.0230
-11 9 3 0.8175 -0.0046
-11 9 4 -0.3099 -0.0091
-11 9 5 0.0687 0.0174
-11 9 6 0.9552 -0.0102
-11 9 7 -1.6625 -0.0021
-11 9 8 0.8438 -0.0037
-11 9 9 -0.0653 -0.0125
-11 9 10 -0.3289 0.0239
-11 9 11 0.0234 0.0025
-11 9 12 0.6424 -0.0046
-11 9 13 0.0315 0.0044
-11 10 1 -0.3027 0.0277
-11 10 2 0.7441 0.0219
-11 10 3 0.2546 -0.0108
-11 10 4 -0.7608 0.0153
-11 10 5 0.1206 -0.0362
-11 10 6 0.3749 0.0251
-11 10 7 -0.1735 -0.0155
-11 10 8 -0.1432 0.0078
-11 10 9 -0.7584 0.0121
-11 10 10 0.8514 -0.0096
-11 10 11 0.9494 0.0191
-11 10 12 -0.7701 -0.0325
-11 10 13 -0.4800 0.0281
-11 11 1 0.3045 0.0998
-11 11 2 -0.1470 -0.0440
-11 11 3 -1.0948 -0.0106
-11 11 4 0.1653 -0.0096
-11 11 5 1.6799 0.0114
-11 11 6 -1.5531 0.0028
-11 11 7 -0.0853 0.0047
-11 11 8 -0.1527 -0.0101
-11 11 9 0.9958 0.0196
-11 11 10 0.6733 -0.0099
-11 11 11 -1.2007 -0.0281
-11 11 12 -0.1760 0.0428
-11 12 1 -0.9434 -0.0635
-11 12 2 -0.2413 -0.0530
-11 12 3 0.6485 0.0350
-11 12 4 1.0039 -0.0014
-11 12 5 -1.6585 0.0145
-11 12 6 0.3181 -0.0124
-11 12 7 0.0728 0.0022
-11 12 8 0.7777 0.0125
-11 12 9 0.2644 -0.0259
-11 12 10 -0.9841 0.0061
-11 12 11 -0.2431 0.0258
-11 13 1 0.8814 -0.0783
-11 13 2 0.5315 0.0316
-11 13 3 -0.3370 0.0419
-11 13 4 -0.2769 -0.0151
-11 13 5 0.1398 -0.0070
-11 13 6 -0.2462 0.0131
-11 13 7 0.6830 -0.0291
-11 13 8 0.3240 0.0208
-11 13 9 -0.9827 0.0052
-11 13 10 -0.3326 -0.0088
-11 14 1 -0.1188 -0.0145
-11 14 2 -0.6817 0.1023
-11 14 3 0.8096 -0.0370
-11 14 4 -0.5304 -0.0001
-11 14 5 -0.2609 -0.0205
-11 14 6 0.5340 -0.0105
-11 14 7 0.6640 0.0466
-11 14 8 -1.3346 -0.0236
-11 15 1 -0.1782 0.0983
-11 15 2 0.4024 0.0100
-11 15 3 -0.4006 -0.0412
-11 15 4 -0.1429 -0.0591
-11 15 5 0.2171 0.0694
-11 15 6 0.7312 -0.0045
-11 15 7 -1.1869 -0.0237
-11 16 1 -0.5887 0.0831
-11 16 2 0.5554 -0.1082
-11 16 3 -0.3260 -0.0498
-11 16 4 -0.0407 0.1091
-11 17 1 1.0355 -0.1247
-10 -10 3 0.7285 -0.1791
-10 -10 4 -1.0462 0.1695
-10 -10 5 0.5887 0.2237
-10 -10 6 -0.1284 -0.2972
-10 -10 7 -0.1137 0.0268
-10 -9 1 -0.1141 0.4568
-10 -9 2 0.5995 -0.1436
-10 -9 3 -0.8583 0.0460
-10 -9 4 0.3813 0.0359
-10 -9 5 -0.1194 -0.1682
-10 -9 6 0.3420 0.0495
-10 -9 7 0.0173 -0.0197
-10 -9 8 -0.3371 0.1109
-10 -9 9 -0.2399 -0.0321
-10 -9 10 0.7780 -0.0224
-10 -8 1 0.6040 -0.2176
-10 -8 2 -0.6662 -0.0445
-10 -8 3 -0.0080 -0.1214
-10 -8 4 0.2186 0.1656
-10 -8 5 0.5408 -0.0693
-10 -8 6 -0.5448 0.0708
-10 -8 7 -0.1559 -0.0904
-10 -8 8 -0.1491 0.0927
-10 -8 9 0.7235 -0.0618
-10 -8 10 -0.2499 0.0194
-10 -8 11 -1.0159 -0.0593
-10 -8 12 1.2113 0.1163
-10 -7 1 -0.4253 -0.0417
-10 -7 2 -0.3343 -0.1075
-10 -7 3 0.6441 0.2961
-10 -7 4 0.0388 -0.1765
-10 -7 5 -0.7676 0.0654
-10 -7 6 0.7806 -0.1067
-10 -7 7 -0.8176 0.1090
-10 -7 8 0.4367 0.0035
-10 -7 9 0.1563 -0.0695
-10 -7 10 -0.4648 0.0548
-10 -7 11 0.5797 -0.0098
-10 -7 12 0.4199 -0.0052
-10 -7 13 -1.4035 -0.0787
-10 -6 1 -0.5818 -0.0314
-10 -6 2 0.5268 0.0389
-10 -6 3 -0.3474 0.0302
-10 -6 4 -0.4441 -0.0672
-10 -6 5 1.3423 0.0844
-10 -6 6 -1.6368 -0.0527
-10 -6 7 0.4221 0.0745
-10 -6 8 0.7892 -0.0967
-10 -6 9 -0.1409 0.0413
-10 -6 10 -0.2239 -0.0280
-10 -6 11 0.2043 -0.0032
-10 -6 12 -0.5197 0.0190
-10 -6 13 -0.0443 0.0554
-10 -6 14 0.0661 -0.0838
-10 -5 1 -0.0074 -0.3559
-10 -5 2 -0.1713 0.5388
-10 -5 3 -0.1684 -0.2450
-10 -5 4 1.0281 0.1643
-10 -5 5 -1.1550 -0.1772
-10 -5 6 0.1822 0.0268
-10 -5 7 0.8991 0.0216
-10 -5 8 -0.0282 -0.0668
-10 -5 9 -0.5375 0.0891
-10 -5 10 -0.2663 -0.0392
-10 -5 11 0.3706 0.0779
-10 -5 12 -1.0788 -0.0677
-10 -5 13 0.9379 -0.0390
-10 -5 14 1.2302 0.1002
-10 -5 15 -1.0018 -0.0799
-10 -4 1 -0.2374 0.9163
-10 -4 2 0.0473 -0.2249
-10 -4 3 0.7367 -0.1497
-10 -4 4 0.2170 -0.0672
-10 -4 5 -0.9412 -0.0705
-10 -4 6 0.6022 0.1633
-10 -4 7 0.4117 -0.0575
-10 -4 8 -0.8262 0.1082
-10 -4 9 -0.3094 -0.0598
-10 -4 10 0.6320 0.0090
-10 -4 11 -1.2587 -0.0795
-10 -4 12 2.0553 0.0294
-10 -4 13 0.2745 0.0671
-10 -4 14 -1.1290 -0.0714
-10 -4 15 -1.3693 -0.0147
-10 -3 1 0.6362 0.1606
-10 -3 2 1.0324 -0.7821
-10 -3 3 0.4354 0.1830
-10 -3 4 -1.9597 0.0039
-10 -3 5 0.5325 0.1588
-10 -3 6 0.7595 0.0903
-10 -3 7 -1.0582 -0.0908
-10 -3 8 0.4222 -0.0172
-10 -3 9 0.1976 -0.0978
-10 -3 10 -0.9062 0.0385
-10 -3 11 2.3348 0.0387
-10 -3 12 -1.1437 0.0114
-10 -3 13 -0.6711 0.0019
-10 -3 14 -1.0156 -0.0251
-10 -3 15 1.5857 0.0357
-10 -3 16 -0.0596 -0.0117
-10 -2 1 1.1947 -1.2806
-10 -2 2 -0.9655 0.2978
-10 -2 3 -1.3410 0.3229
-10 -2 4 0.5706 0.0090
-10 -2 5 0.3003 0.1234
-10 -2 6 -0.3065 -0.2617
-10 -2 7 0.8331 0.0179
-10 -2 8 -0.4499 -0.0802
-10 -2 9 -0.5863 0.1234
-10 -2 10 1.5622 0.0128
-10 -2 11 -1.2018 -0.0006
-10 -2 12 -0.2873 0.0207
-10 -2 13 -0.0594 -0.0431
-10 -2 14 0.8852 -0.0381
-10 -2 15 -0.5322 0.0753
-10 -2 16 1.2051 -0.0745
-10 -1 1 -2.1422 0.0964
-10 -1 2 0.6256 0.6660
-10 -1 3 0.1179 -0.1137
-10 -1 4 -0.6679 -0.0997
-10 -1 5 1.3923 -0.1455
-10 -1 6 0.0490 -0.0447
-10 -1 7 -0.5612 0.0831
-10 -1 8 -0.5466 0.0604
-10 -1 9 0.3936 0.0238
-10 -1 10 0.3690 -0.0094
-10 -1 11 -0.5655 -0.0300
-10 -1 12 0.4581 -0.0236
-10 -1 13 -0.2563 -0.0220
-10 -1 14 -0.3296 0.0516
-10 -1 15 1.3827 -0.0341
-10 -1 16 -1.3088 -0.0453
-10 0 1 2.0416 0.7353
-10 0 2 -0.9197 -0.0443
-10 0 3 -0.9563 -0.3626
-10 0 4 2.5430 0.0890
-10 0 5 -0.9154 -0.1159
-10 0 6 -0.4200 0.1986
-10 0 7 -0.7175 -0.0446
-10 0 8 -0.0319 0.0564
-10 0 9 1.9380 -0.0451
-10 0 10 -1.3267 -0.0429
-10 0 11 0.1556 0.0067
-10 0 12 -0.5246 0.0141
-10 0 13 0.3891 -0.0319
-10 0 14 0.7611 0.0358
-10 0 15 -0.6738 -0.0235
-10 0 16 0.0656 0.1879
-10 0 17 -0.8896 -0.2676
-10 1 1 -1.8589 0.2064
-10 1 2 0.2918 -0.3531
-10 1 3 1.8276 0.0263
-10 1 4 -0.8208 -0.0183
-10 1 5 -0.8902 0.0983
-10 1 6 -0.3743 0.0017
-10 1 7 0.4744 0.0348
-10 1 8 1.8473 -0.0571
-10 1 9 -1.8544 -0.0100
-10 1 10 -0.0414 -0.0117
-10 1 11 0.1676 0.0102
-10 1 12 0.4191 -0.0339
-10 1 13 0.0169 0.0586
-10 1 14 -0.2196 0.0158
-10 1 15 0.2603 0.0667
-10 1 16 -1.4909 -0.1668
-10 1 17 1.8309 -0.0049
-10 2 1 2.3087 -0.0292
-10 2 2 -0.3743 -0.4448
-10 2 3 -0.0184 0.2230
-10 2 4 -1.4437 -0.0671
-10 2 5 0.6536 0.1850
-10 2 6 0.6297 -0.0544
-10 2 7 0.5611 -0.0374
-10 2 8 -1.5206 -0.0275
-10 2 9 0.4788 -0.0411
-10 2 10 0.3980 0.0139
-10 2 11 -0.2808 0.0434
-10 2 12 -0.0751 0.0257
-10 2 13 0.2140 0.0279
-10 2 14 0.3076 -0.0282
-10 2 15 -1.2270 -0.0505
-10 2 16 1.3306 -0.0802
-10 2 17 -0.0622 0.1053
-10 3 1 -1.9959 -0.9561
-10 3 2 0.3895 0.3564
-10 3 3 -1.0127 0.0421
-10 3 4 1.0890 0.2390
-10 3 5 -0.0232 -0.1398
-10 3 6 -0.0633 -0.0571
-10 3 7 -0.6729 -0.0839
-10 3 8 0.8946 0.0007
-10 3 9 -0.2885 0.0692
-10 3 10 -0.5428 0.0771
-10 3 11 0.2810 -0.0061
-10 3 12 0.7397 -0.0218
-10 3 13 -0.3536 -0.0617
-10 3 14 -0.5146 0.0039
-10 3 15 0.2400 -0.0572
-10 3 16 0.3558 0.0339
-10 4 1 -0.1588 0.1924
-10 4 2 -0.0636 0.5078
-10 4 3 0.3691 -0.0330
-10 4 4 -0.2147 -0.1439
-10 4 5 0.3718 -0.1367
-10 4 6 -0.4260 -0.0537
-10 4 7 0.6821 0.0976
-10 4 8 -0.8422 0.1217
-10 4 9 -0.0441 0.0178
-10 4 10 0.4396 -0.0337
-10 4 11 0.9832 -0.0963
-10 4 12 -1.2699 -0.0302
-10 4 13 -0.0387 0.0328
-10 4 14 0.0389 0.0261
-10 4 15 0.3664 -0.0236
-10 4 16 -0.0108 0.2167
-10 5 1 0.5093 0.9937
-10 5 2 -0.3122 -0.4863
-10 5 3 0.4530 -0.0641
-10 5 4 0.6344 -0.1835
-10 5 5 -1.0165 0.0927
-10 5 6 0.5456 0.1492
-10 5 7 -0.7411 0.0844
-10 5 8 0.5335 -0.0607
-10 5 9 0.2034 -0.0858
-10 5 10 0.7058 -0.0846
-10 5 11 -1.6195 0.0338
-10 5 12 0.2304 0.0591
-10 5 13 0.5993 0.0639
-10 5 14 -0.1606 -0.0287
-10 5 15 0.1611 0.0411
-10 5 16 -0.2254 -0.1230
-10 6 1 -0.4011 -0.7596
-10 6 2 0.7358 0.0133
-10 6 3 0.3680 -0.0665
-10 6 4 -1.4216 0.1883
-10 6 5 0.6892 0.1001
-10 6 6 -0.2149 -0.0323
-10 6 7 0.5379 -0.0731
-10 6 8 -0.2485 -0.1118
-10 6 9 0.3369 0.0236
-10 6 10 -1.1442 0.0558
-10 6 11 0.4246 0.0646
-10 6 12 0.6657 0.0336
-10 6 13 -0.4562 -0.0337
-10 6 14 0.1575 -0.1233
-10 6 15 0.1824 0.0173
-10 6 16 -0.3430 0.0797
-10 7 1 0.1989 -0.0042
-10 7 2 0.3506 0.2537
-10 7 3 -0.9843 0.0179
-10 7 4 0.4174 0.0137
-10 7 5 0.6441 -0.0983
-10 7 6 -0.4362 -0.0216
-10 7 7 -0.3488 -0.0469
-10 7 8 0.4728 0.0729
-10 7 9 -0.4025 0.0291
-10 7 10 0.0005 0.0439
-10 7 11 0.4045 -0.0195
-10 7 12 -0.1493 -0.0601
-10 7 13 0.0986 -0.1092
-10 7 14 0.1880 0.1012
-10 7 15 -0.7201 0.1707
-10 8 1 0.5458 0.6027
-10 8 2 -0.1473 -0.3950
-10 8 3 -0.1705 0.0012
-10 8 4 1.1535 -0.0149
-10 8 5 -1.8163 0.0217
-10 8 6 0.5280 0.0436
-10 8 7 0.8059 -0.0156
-10 8 8 -0.3179 0.0231
-10 8 9 -0.8656 0.0043
-10 8 10 0.9288 -0.0412
-10 8 11 -0.0104 -0.0441
-10 8 12 -0.0556 0.0092
-10 8 13 -0.1204 0.0834
-10 8 14 -0.4851 0.1198
-10 8 15 0.6229 -0.2837
-10 9 1 0.5275 -0.6903
-10 9 2 -0.2149 0.0483
-10 9 3 0.2873 0.1560
-10 9 4 -1.9058 0.0209
-10 9 5 1.7544 0.0232
-10 9 6 0.4214 -0.0918
-10 9 7 -0.8603 0.0288
-10 9 8 -0.8201 -0.0148
-10 9 9 1.5940 -0.0022
-10 9 10 -0.4781 0.0121
-10 9 11 -0.1834 0.0490
-10 9 12 -0.0268 -0.0052
-10 9 13 -0.2628 0.0063
-10 9 14 0.4268 -0.1820
-10 10 1 0.2872 0.0015
-10 10 2 -1.3016 0.2789
-10 10 3 -0.3267 0.0142
-10 10 4 1.8038 -0.1177
-10 10 5 -0.5137 -0.0174
-10 10 6 -0.8558 -0.0190
-10 10 7 0.1695 0.0415
-10 10 8 0.9626 0.0430
-10 10 9 -0.6756 0.0128
-10 10 10 -0.0477 -0.0124
-10 10 11 0.2805 -0.0734
-10 10 12 -0.5953 -0.0137
-10 10 13 0.4238 -0.0070
-10 11 1 -1.7432 0.2914
-10 11 2 0.9369 0.0213
-10 11 3 0.5976 -0.2018
-10 11 4 -0.7100 0.0854
-10 11 5 -0.0106 -0.0546
-10 11 6 0.4157 0.1070
-10 11 7 -0.2234 0.0130
-10 11 8 -0.0816 -0.0424
-10 11 9 0.1325 -0.0566
-10 11 10 0.0995 -0.0466
-10 11 11 -0.7615 0.0441
-10 11 12 0.6656 0.0930
-10 12 1 0.5353 0.0062
-10 12 2 -0.3742 -0.0352
-10 12 3 0.1887 -0.0157
-10 12 4 0.4139 0.0370
-10 12 5 -0.3757 0.0273
-10 12 6 -0.3344 -0.0356
-10 12 7 0.4035 -0.0442
-10 12 8 0.0287 -0.0342
-10 12 9 -0.1780 0.0454
-10 12 10 -0.2914 0.0492
-10 12 11 0.4653 0.0764
-10 13 1 -0.4148 0.3373
-10 13 2 1.0233 -0.3343
-10 13 3 -0.1298 0.1554
-10 13 4 -0.6938 -0.1271
-10 13 5 0.2254 0.0185
-10 13 6 0.1259 0.0162
-10 13 7 -0.0472 0.0022
-10 13 8 0.1333 0.0904
-10 13 9 -0.0527 -0.0234
-10 13 10 -0.1996 -0.0216
-10 14 1 0.9184 -0.6010
-10 14 2 -0.5041 0.0646
-10 14 3 -0.2077 -0.0299
-10 14 4 0.2362 0.0993
-10 14 5 -0.3374 0.0299
-10 14 6 0.3660 0.0175
-10 14 7 0.4251 0.0308
-10 14 8 -0.4876 -0.0835
-10 14 9 -0.5445 -0.1025
-10 15 1 0.0424 -0.2446
-10 15 2 -0.0734 0.4091
-10 15 3 -0.1063 0.0091
-10 15 4 -0.4278 -0.0296
-10 15 5 0.9920 0.0251
-10 15 6 -0.0976 -0.0659
-10 15 7 -0.7248 -0.0755
-10 16 1 -0.5599 0.7927
-10 16 2 -0.1768 -0.2093
-10 16 3 -0.2347 -0.0799
-10 16 4 1.1601 0.0308
-10 16 5 -0.8350 -0.1040
-10 17 1 -0.1062 -0.2856
-10 17 2 0.0540 -0.0860
-9 -11 3 -0.3165 -0.0799
-9 -11 4 0.6505 -0.0884
-9 -11 5 -0.2722 0.1361
-9 -11 6 -0.2610 -0.0010
-9 -11 7 0.2825 -0.0773
-9 -10 1 0.0818 0.1022
-9 -10 2 -0.2071 -0.0932
-9 -10 3 0.4745 -0.0189
-9 -10 4 -0.2997 0.0539
-9 -10 5 -0.0025 0.0269
-9 -10 6 0.3156 -0.0527
-9 -10 7 -0.5521 -0.0077
-9 -10 8 0.4782 0.0202
-9 -10 9 0.0052 -0.0015
-9 -10 10 -0.2630 -0.0328
-9 -9 1 -0.0430 -0.1578
-9 -9 2 -0.1523 0.0756
-9 -9 3 0.0984 -0.0205
-9 -9 4 0.5551 0.0444
-9 -9 5 -0.6677 -0.0144
-9 -9 6 -0.0863 -0.0461
-9 -9 7 0.0191 0.0309
-9 -9 8 0.7688 -0.0025
-9 -9 9 -1.3506 0.0090
-9 -9 10 0.7430 0.0326
-9 -9 11 0.2094 -0.0215
-9 -9 12 0.3210 -0.0708
-9 -8 1 -0.6384 0.0968
-9 -8 2 0.4229 0.0292
-9 -8 3 0.5691 0.0068
-9 -8 4 -1.2399 -0.0148
-9 -8 5 0.6305 -0.0136
-9 -8 6 -0.5805 -0.0199
-9 -8 7 0.9614 0.0367
-9 -8 8 -0.8409 0.0090
-9 -8 9 0.6638 -0.0061
-9 -8 10 0.3217 -0.0185
-9 -8 11 -0.9765 -0.0388
-9 -8 12 0.0549 0.0629
-9 -8 13 0.8994 -0.0190
-9 -8 14 -0.6236 0.0035
-9 -7 1 0.2716 0.1295
-9 -7 2 0.3465 -0.0676
-9 -7 3 -0.5752 -0.0365
-9 -7 4 0.4549 0.0362
-9 -7 5 -0.8712 -0.0590
-9 -7 6 0.8717 0.0602
-9 -7 7 0.7510 -0.0048
-9 -7 8 -1.2636 -0.0040
-9 -7 9 0.7286 -0.0235
-9 -7 10 -1.2426 0.0040
-9 -7 11 1.2075 0.0158
-9 -7 12 0.1340 -0.0074
-9 -7 13 -0.5778 0.0235
-9 -7 14 -0.6141 -0.0170
-9 -7 15 1.0711 -0.0436
-9 -6 1 0.1624 -0.1064
-9 -6 2 0.2824 -0.0048
-9 -6 3 -0.3465 0.0012
-9 -6 4 -0.4535 0.0066
-9 -6 5 0.7160 0.0117
-9 -6 6 1.2226 0.0111
-9 -6 7 -2.3544 -0.0020
-9 -6 8 0.9773 -0.0269
-9 -6 9 -0.4570 0.0153
-9 -6 10 1.3956 -0.0189
-9 -6 11 -1.3140 0.0287
-9 -6 12 0.4895 0.0052
-9 -6 13 -0.9114 -0.0224
-9 -6 14 1.1617 -0.0181
-9 -6 15 -0.1231 0.0470
-9 -5 1 0.7787 0.0785
-9 -5 2 -0.5751 -0.0916
-9 -5 3 0.0387 0.0984
-9 -5 4 0.3286 -0.0493
-9 -5 5 0.5055 0.0233
-9 -5 6 -1.0020 -0.0158
-9 -5 7 -0.1531 -0.0054
-9 -5 8 0.5992 -0.0064
-9 -5 9 0.6955 0.0019
-9 -5 10 -1.7832 0.0287
-9 -5 11 1.2613 -0.0108
-9 -5 12 -1.0194 -0.0051
-9 -5 13 1.4766 -0.0082
-9 -5 14 -0.2424 0.0147
-9 -5 15 -0.5363 0.0090
-9 -5 16 -0.1641 -0.0368
-9 -4 1 -0.2414 -0.1217
-9 -4 2 -0.1203 0.0583
-9 -4 3 0.1134 -0.0161
-9 -4 4 0.0794 -0.0160
-9 -4 5 0.4270 0.0001
-9 -4 6 -1.8172 0.0197
-9 -4 7 1.6495 -0.0211
-9 -4 8 -0.2284 0.0281
-9 -4 9 -0.8574 -0.0099
-9 -4 10 0.9970 0.0007
-9 -4 11 -0.8208 -0.0025
-9 -4 12 1.7809 -0.0042
-9 -4 13 -1.2886 -0.0072
-9 -4 14 -0.7281 0.0036
-9 -4 15 0.5600 -0.0045
-9 -4 16 -0.3711 -0.0193
-9 -3 1 -0.4048 -0.0915
-9 -3 2 0.3160 0.0768
-9 -3 3 0.0402 -0.0344
-9 -3 4 -0.0167 0.0331
-9 -3 5 -1.7948 0.0103
-9 -3 6 2.2979 -0.0114
-9 -3 7 -1.1269 0.0010
-9 -3 8 0.7223 -0.0213
-9 -3 9 0.0318 0.0127
-9 -3 10 -0.9832 -0.0009
-9 -3 11 1.8590 0.0030
-9 -3 12 -1.9467 -0.0150
-9 -3 13 -0.0418 0.0001
-9 -3 14 0.8600 0.0298
-9 -3 15 -0.0674 -0.0246
-9 -3 16 0.2079 0.0441
-9 -3 17 0.6263 -0.0441
-9 -2 1 0.2651 0.0996
-9 -2 2 -0.2386 0.0776
-9 -2 3 -0.7465 -0.0188
-9 -2 4 -0.3856 -0.0235
-9 -2 5 2.0562 -0.0018
-9 -2 6 -1.4994 -0.0321
-9 -2 7 1.6169 0.0144
-9 -2 8 -1.0469 0.0062
-9 -2 9 -1.2052 0.0141
-9 -2 10 1.8493 -0.0028
-9 -2 11 -1.0810 -0.0120
-9 -2 12 -0.0312 0.0055
-9 -2 13 0.7593 0.0106
-9 -2 14 -0.2487 -0.0053
-9 -2 15 -0.1533 -0.0028
-9 -2 16 0.5723 0.0040
-9 -2 17 -1.3998 -0.0267
-9 -1 1 -0.4736 0.2463
-9 -1 2 -0.1370 -0.1717
-9 -1 3 0.0298 -0.0409
-9 -1 4 1.4329 0.0112
-9 -1 5 -0.8871 -0.0011
-9 -1 6 0.7740 0.0341
-9 -1 7 -1.1997 -0.0036
-9 -1 8 -0.7708 0.0153
-9 -1 9 1.4903 -0.0174
-9 -1 10 0.2167 -0.0004
-9 -1 11 -0.9003 -0.0016
-9 -1 12 0.8261 -0.0179
-9 -1 13 -1.1292 0.0299
-9 -1 14 0.5139 -0.0140
-9 -1 15 0.6115 0.0109
-9 -1 16 -0.8666 -0.0245
-9 -1 17 0.4243 -0.0043
-9 0 1 0.8372 -0.2733
-9 0 2 -0.9843 -0.0233
-9 0 3 1.3032 0.0477
-9 0 4 0.1012 0.0526
-9 0 5 -1.0455 0.0061
-9 0 6 -0.0019 -0.0099
-9 0 7 -0.4179 -0.0071
-9 0 8 0.8228 -0.0208
-9 0 9 0.6153 0.0144
-9 0 10 -0.9539 -0.0177
-9 0 11 0.5531 0.0027
-9 0 12 -1.8571 0.0257
-9 0 13 1.7720 0.0015
-9 0 14 0.9871 -0.0176
-9 0 15 -1.3601 0.0017
-9 0 16 -0.0478 -0.0244
-9 0 17 -0.1315 0.0588
-9 1 1 -1.6679 0.0115
-9 1 2 1.4720 0.0609
-9 1 3 0.5445 0.0637
-9 1 4 -1.9950 -0.0238
-9 1 5 1.0440 -0.0253
-9 1 6 -0.6669 -0.0251
-9 1 7 0.6619 -0.0062
-9 1 8 0.1705 0.0281
-9 1 9 0.0156 -0.0174
-9 1 10 -0.3024 0.0342
-9 1 11 -1.5590 -0.0220
-9 1 12 2.3694 0.0189
-9 1 13 1.0388 -0.0257
-9 1 14 -2.4222 0.0031
-9 1 15 -0.2539 -0.0202
-9 1 16 0.5680 0.0385
-9 1 17 0.2344 0.0024
-9 2 1 1.1545 -0.0010
-9 2 2 0.4778 0.0613
-9 2 3 -1.6299 -0.0259
-9 2 4 0.6967 -0.0468
-9 2 5 -0.4124 -0.0241
-9 2 6 0.9107 0.0246
-9 2 7 -0.6054 0.0266
-9 2 8 0.7361 0.0025
-9 2 9 -0.5995 0.0156
-9 2 10 -0.9237 -0.0467
-9 2 11 1.8256 0.0214
-9 2 12 0.4873 -0.0101
-9 2 13 -2.1786 -0.0066
-9 2 14 -0.4262 0.0124
-9 2 15 1.5764 0.0054
-9 2 16 -0.5621 0.0414
-9 2 17 1.1014 -0.0636
-9 3 1 0.5242 0.0760
-9 3 2 -0.9849 -0.0217
-9 3 3 0.0037 -0.0522
-9 3 4 0.4251 -0.0105
-9 3 5 0.6046 0.0514
-9 3 6 -1.1493 0.0045
-9 3 7 1.0089 0.0236
-9 3 8 -0.0576 -0.0339
-9 3 9 -0.9845 -0.0203
-9 3 10 0.9933 0.0034
-9 3 11 -0.0726 0.0090
-9 3 12 -0.6897 0.0137
-9 3 13 -0.7882 0.0102
-9 3 14 1.8164 -0.0182
-9 3 15 -0.9877 0.0297
-9 3 16 1.3571 -0.0681
-9 3 17 -0.8475 0.0176
-9 4 1 -0.8994 -0.0147
-9 4 2 0.1790 -0.0274
-9 4 3 0.2591 0.0034
-9 4 4 0.1813 0.0389
-9 4 5 -0.9022 -0.0034
-9 4 6 1.1085 0.0242
-9 4 7 0.1289 -0.0560
-9 4 8 -1.2364 0.0109
-9 4 9 0.6085 -0.0166
-9 4 10 -0.2414 0.0300
-9 4 11 0.3364 0.0283
-9 4 12 -0.6613 -0.0289
-9 4 13 1.0049 -0.0056
-9 4 14 -0.6620 -0.0182
-9 4 15 1.0399 0.0008
-9 4 16 -0.6763 0.0137
-9 4 17 -0.7256 0.0253
-9 5 1 0.8570 0.0185
-9 5 2 -0.8029 -0.0125
-9 5 3 0.6524 0.0024
-9 5 4 -0.2515 0.0232
-9 5 5 0.6431 -0.0004
-9 5 6 -0.2621 -0.0383
-9 5 7 -0.9036 0.0093
-9 5 8 0.5652 -0.0159
-9 5 9 -0.2234 0.0405
-9 5 10 0.2989 0.0025
-9 5 11 0.0969 -0.0231
-9 5 12 -0.0195 0.0025
-9 5 13 -0.1342 -0.0408
-9 5 14 0.5816 0.0602
-9 5 15 -0.4364 -0.0044
-9 5 16 -0.5829 0.0078
-9 6 1 -0.8047 -0.0707
-9 6 2 1.0419 0.0056
-9 6 3 -0.0871 0.0367
-9 6 4 -0.0995 -0.0176
-9 6 5 -0.3704 -0.0165
-9 6 6 -0.4469 -0.0094
-9 6 7 0.7646 0.0012
-9 6 8 -0.3622 0.0282
-9 6 9 -0.1041 -0.0118
-9 6 10 0.7198 0.0207
-9 6 11 -0.1984 -0.0326
-9 6 12 -0.1048 -0.0064
-9 6 13 -0.0843 0.0329
-9 6 14 -0.0194 0.0091
-9 6 15 -0.3886 -0.0247
-9 6 16 0.0584 -0.0144
-9 7 1 0.0167 0.0482
-9 7 2 -0.2407 0.0034
-9 7 3 -0.1611 0.0027
-9 7 4 -0.1615 -0.0184
-9 7 5 -0.3250 -0.0176
-9 7 6 1.0108 0.0167
-9 7 7 -0.7296 0.0149
-9 7 8 -0.1520 0.0128
-9 7 9 0.8713 0.0117
-9 7 10 0.2384 -0.0513
-9 7 11 -0.6340 0.0243
-9 7 12 -0.8453 -0.0236
-9 7 13 0.9212 0.0418
-9 7 14 -0.4145 -0.0284
-9 7 15 0.0418 -0.0082
-9 8 1 -0.0435 -0.0256
-9 8 2 0.1668 0.0319
-9 8 3 -0.0392 -0.0272
-9 8 4 -0.1470 -0.0128
-9 8 5 0.4894 0.0221
-9 8 6 -0.7500 0.0200
-9 8 7 0.4797 0.0169
-9 8 8 0.4987 -0.0353
-9 8 9 0.1977 -0.0120
-9 8 10 -0.9373 -0.0056
-9 8 11 -0.9336 -0.0075
-9 8 12 1.5036 0.0381
-9 8 13 -0.5329 0.0097
-9 8 14 0.0590 -0.0337
-9 8 15 0.2557 0.0064
-9 9 1 -0.2102 0.0263
-9 9 2 0.2246 -0.0111
-9 9 3 0.2947 -0.0119
-9 9 4 -0.9823 0.0162
-9 9 5 0.2141 0.0247
-9 9 6 1.2921 -0.0162
-9 9 7 -0.5162 -0.0295
-9 9 8 -0.4060 0.0114
-9 9 9 -0.2918 -0.0351
-9 9 10 -0.3169 0.0520
-9 9 11 0.6767 -0.0032
-9 9 12 -0.0397 0.0340
-9 9 13 0.0912 -0.0578
-9 9 14 0.5085 0.0014
-9 10 1 0.7578 0.0212
-9 10 2 0.6619 -0.0225
-9 10 3 -2.0911 0.0047
-9 10 4 1.4294 0.0118
-9 10 5 1.2508 -0.0217
-9 10 6 -1.2569 0.0090
-9 10 7 -0.9377 -0.0223
-9 10 8 0.8962 0.0063
-9 10 9 -0.0248 0.0457
-9 10 10 -0.5793 -0.0232
-9 10 11 0.9024 0.0143
-9 10 12 0.0116 -0.0326
-9 10 13 0.3437 -0.0172
-9 10 14 -0.9590 0.0379
-9 11 1 0.5797 -0.0237
-9 11 2 -1.6925 -0.0060
-9 11 3 1.4018 -0.0072
-9 11 4 0.3639 0.0186
-9 11 5 -0.5283 -0.0021
-9 11 6 -1.4165 -0.0337
-9 11 7 1.5826 0.0527
-9 11 8 -0.3424 -0.0199
-9 11 9 -0.6543 0.0037
-9 11 10 1.0957 -0.0137
-9 11 11 -0.0377 0.0016
-9 11 12 -0.0024 -0.0190
-9 11 13 -0.8716 0.0347
-9 12 1 -0.3502 -0.0239
-9 12 2 0.2971 -0.0208
-9 12 3 -0.3791 0.0515
-9 12 4 0.8971 -0.0405
-9 12 5 -1.7446 0.0152
-9 12 6 1.3121 0.0158
-9 12 7 -0.4666 -0.0375
-9 12 8 0.0797 0.0339
-9 12 9 0.4637 -0.0239
-9 12 10 0.0233 0.0048
-9 12 11 -0.1368 0.0224
-9 12 12 -0.6508 -0.0225
-9 13 1 -0.1709 -0.0353
-9 13 2 -0.7703 0.0601
-9 13 3 1.3402 -0.0317
-9 13 4 -1.1561 0.0384
-9 13 5 0.4683 -0.0504
-9 13 6 -0.2177 0.0142
-9 13 7 0.4088 0.0265
-9 13 8 0.2085 -0.0250
-9 13 9 -0.2504 0.0078
-9 13 10 -0.0048 0.0421
-9 13 11 -0.5842 -0.0858
-9 14 1 -1.1537 0.0734
-9 14 2 0.8485 0.0137
-9 14 3 0.1241 -0.0192
-9 14 4 -0.1894 -0.0434
-9 14 5 -0.2980 0.0516
-9 14 6 0.3765 -0.0040
-9 14 7 0.5145 -0.0124
-9 14 8 -0.8621 0.0155
-9 14 9 0.2513 -0.0001
-9 15 1 0.4757 0.0425
-9 15 2 0.7226 -0.0906
-9 15 3 -0.1937 0.0206
-9 15 4 -0.8125 0.0334
-9 15 5 0.3971 -0.0197
-9 15 6 0.5913 0.0177
-9 15 7 -0.9493 -0.0158
-9 15 8 0.3676 -0.0236
-9 16 1 0.2626 -0.0983
-9 16 2 0.0950 0.0483
-9 16 3 -1.0272 0.0028
-9 16 4 0.2384 -0.0065
-9 16 5 0.5069 0.0307
-9 16 6 -0.3447 -0.0662
-9 17 1 0.0790 0.0081
-9 17 2 -0.6420 0.0021
-9 17 3 -0.0117 0.0137
-8 -12 3 1.1402 0.3080
-8 -12 4 -0.4440 0.2025
-8 -12 5 0.0923 -0.2544
-8 -12 6 0.0705 -0.0229
-8 -12 7 -0.0819 0.1045
-8 -11 1 -1.3649 -0.2895
-8 -11 2 1.1836 0.3714
-8 -11 3 -0.2374 0.0278
-8 -11 4 -0.0110 -0.1633
-8 -11 5 0.1860 -0.0491
-8 -11 6 -0.5784 0.0050
-8 -11 7 0.4143 0.0009
-8 -11 8 -0.1236 -0.0295
-8 -11 9 0.1795 0.2315
-8 -11 10 -0.2498 -0.0529
-8 -10 1 0.5509 0.3452
-8 -10 2 0.4217 -0.1055
-8 -10 3 0.0326 -0.0604
-8 -10 4 -0.0385 -0.1122
-8 -10 5 -1.0133 -0.0156
-8 -10 6 1.2016 0.1052
-8 -10 7 -0.7697 0.0571
-8 -10 8 0.4641 0.0699
-8 -10 9 -0.1421 -0.0732
-8 -10 10 -0.0112 -0.1738
-8 -10 11 0.1701 0.0376
-8 -10 12 0.1296 0.1888
-8 -9 1 1.0412 -0.0842
-8 -9 2 0.2004 -0.1704
-8 -9 3 -0.8191 -0.0573
-8 -9 4 -0.6245 0.1031
-8 -9 5 1.3086 0.0429
-8 -9 6 -0.9820 0.1710
-8 -9 7 0.6101 -0.1903
-8 -9 8 0.2863 0.0146
-8 -9 9 -0.4642 -0.1293
-8 -9 10 -0.0009 0.0830
-8 -9 11 0.1802 0.1356
-8 -9 12 -0.6048 -0.1407
-8 -9 13 0.6178 0.1055
-8 -9 14 0.0317 -0.0714
-8 -8 1 0.0722 -0.3814
-8 -8 2 -1.0892 0.1721
-8 -8 3 0.1620 0.1786
-8 -8 4 0.5137 -0.0732
-8 -8 5 -0.4104 0.1006
-8 -8 6 0.6139 -0.2118
-8 -8 7 0.2533 0.0347
-8 -8 8 -0.9394 -0.0140
-8 -8 9 0.3099 0.0498
-8 -8 10 -0.0854 0.0833
-8 -8 11 -0.2776 -0.1024
-8 -8 12 0.4779 0.0990
-8 -8 13 0.3308 -0.1212
-8 -8 14 -0.6898 0.0553
-8 -8 15 0.3747 -0.0066
-8 -7 1 -0.1977 0.3715
-8 -7 2 0.5640 0.0029
-8 -7 3 -0.7143 -0.0095
-8 -7 4 0.5814 -0.1884
-8 -7 5 0.4700 0.1002
-8 -7 6 -0.4212 -0.0788
-8 -7 7 -0.6530 0.1175
-8 -7 8 0.4951 -0.0299
-8 -7 9 -0.3116 0.0155
-8 -7 10 -0.1808 -0.0012
-8 -7 11 0.8736 -0.0188
-8 -7 12 0.2149 -0.0072
-8 -7 13 -1.0361 -0.0135
-8 -7 14 0.6223 0.0189
-8 -7 15 -0.5115 -0.0587
-8 -6 1 0.4966 -0.3252
-8 -6 2 -1.7285 0.2513
-8 -6 3 1.0987 -0.3621
-8 -6 4 0.6189 0.3491
-8 -6 5 -1.2115 -0.1483
-8 -6 6 -0.0653 0.0968
-8 -6 7 0.5087 -0.0583
-8 -6 8 -0.1398 -0.0425
-8 -6 9 -0.3455 0.1042
-8 -6 10 1.0931 -0.1113
-8 -6 11 -0.1641 0.0992
-8 -6 12 -0.8437 -0.1095
-8 -6 13 0.3529 0.0529
-8 -6 14 -0.4488 -0.0316
-8 -6 15 0.4892 0.1174
-8 -6 16 -0.2890 -0.0806
-8 -5 1 -1.8297 0.4467
-8 -5 2 0.6789 -0.0420
-8 -5 3 1.2843 0.0047
-8 -5 4 -1.7294 0.0250
-8 -5 5 0.1319 -0.1089
-8 -5 6 1.0023 0.0410
-8 -5 7 -0.2415 -0.0352
-8 -5 8 -0.5166 0.0933
-8 -5 9 0.6020 -0.0583
-8 -5 10 -0.0282 0.0188
-8 -5 11 0.1191 -0.0619
-8 -5 12 -1.0946 0.0284
-8 -5 13 0.4396 0.0251
-8 -5 14 0.3338 0.0555
-8 -5 15 -0.1513 -0.0369
-8 -5 16 1.6858 -0.0386
-8 -5 17 -2.8360 -0.0739
-8 -4 1 -0.3104 0.6372
-8 -4 2 1.8164 -0.8833
-8 -4 3 -1.7519 0.3267
-8 -4 4 0.1089 -0.1957
-8 -4 5 1.6446 0.1619
-8 -4 6 -1.1468 0.0207
-8 -4 7 -0.0562 -0.0456
-8 -4 8 -0.1139 0.0629
-8 -4 9 0.2873 -0.1386
-8 -4 10 1.4188 0.0811
-8 -4 11 -3.1189 -0.0344
-8 -4 12 1.5927 0.0736
-8 -4 13 0.2332 0.0064
-8 -4 14 0.0028 -0.0327
-8 -4 15 1.4806 -0.0542
-8 -4 16 -3.3930 -0.0708
-8 -4 17 1.9382 0.1880
-8 -3 1 1.6759 -1.5595
-8 -3 2 -1.3027 0.3532
-8 -3 3 0.1514 0.2000
-8 -3 4 1.6210 0.0788
-8 -3 5 -1.9342 0.0391
-8 -3 6 0.9350 -0.1670
-8 -3 7 -0.7971 0.0668
-8 -3 8 0.3109 -0.1104
-8 -3 9 2.2084 0.1137
-8 -3 10 -3.8630 -0.0187
-8 -3 11 1.4226 0.0525
-8 -3 12 0.9412 -0.0294
-8 -3 13 0.1649 -0.0487
-8 -3 14 0.0113 -0.0250
-8 -3 15 -1.8198 0.0041
-8 -3 16 0.8745 0.0985
-8 -3 17 0.2306 0.0216
-8 -2 1 -0.7743 -0.0873
-8 -2 2 0.1299 0.9721
-8 -2 3 1.1965 -0.2126
-8 -2 4 -1.6752 -0.0687
-8 -2 5 1.0466 -0.1471
-8 -2 6 -1.1322 -0.0536
-8 -2 7 0.6005 0.1298
-8 -2 8 1.6354 0.0008
-8 -2 9 -2.4622 0.0629
-8 -2 10 -0.3800 -0.0500
-8 -2 11 2.5014 -0.0421
-8 -2 12 -0.2520 -0.0181
-8 -2 13 -1.5578 0.0127
-8 -2 14 0.4919 0.0403
-8 -2 15 -0.5270 -0.0097
-8 -2 16 0.6548 0.0607
-8 -2 17 0.8454 -0.0808
-8 -1 1 -0.2900 1.4964
-8 -1 2 1.0444 -0.3918
-8 -1 3 -0.7673 -0.3181
-8 -1 4 -0.3049 -0.0229
-8 -1 5 -0.4630 -0.0794
-8 -1 6 1.2746 0.2885
-8 -1 7 0.0078 -0.0748
-8 -1 8 -0.4862 0.0474
-8 -1 9 -1.6858 -0.1145
-8 -1 10 3.1023 -0.0184
-8 -1 11 -0.9571 0.0328
-8 -1 12 -1.6201 0.0167
-8 -1 13 1.6586 0.0208
-8 -1 14 -1.0646 -0.0187
-8 -1 15 0.5551 0.0363
-8 -1 16 1.0365 -0.0298
-8 -1 17 -0.9937 -0.0754
-8 -1 18 -0.6283 0.1233
-8 0 1 1.2598 -0.2032
-8 0 2 0.0818 -0.5522
-8 0 3 -1.7345 0.0376
-8 0 4 0.5758 0.1194
-8 0 5 1.6940 0.1327
-8 0 6 -1.1063 0.0210
-8 0 7 -0.2700 -0.0958
-8 0 8 -0.5159 -0.0503
-8 0 9 1.5972 -0.0025
-8 0 10 -0.9167 0.0401
-8 0 11 -0.3406 0.0176
-8 0 12 0.9765 0.0053
-8 0 13 -0.7717 0.0095
-8 0 14 0.1781 -0.0157
-8 0 15 0.6679 0.0094
-8 0 16 -1.2910 -0.0559
-8 0 17 0.3820 0.0234
-8 0 18 -0.0070 -0.0708
-8 1 1 0.5124 -0.5244
-8 1 2 -2.0575 -0.1293
-8 1 3 0.5855 0.3698
-8 1 4 1.9127 -0.1331
-8 1 5 -0.9770 0.1849
-8 1 6 -1.9473 -0.1931
-8 1 7 2.3468 0.0276
-8 1 8 -0.4719 -0.0300
-8 1 9 -0.6474 0.0268
-8 1 10 0.8635 0.0388
-8 1 11 -0.4015 0.0104
-8 1 12 -0.1753 -0.0018
-8 1 13 -0.1478 -0.0260
-8 1 14 0.2356 -0.0005
-8 1 15 -0.9306 -0.0527
-8 1 16 1.6124 -0.0298
-8 1 17 -0.5501 0.0528
-8 1 18 -0.0565 0.2556
-8 2 1 -1.6705 -0.4797
-8 2 2 -0.0026 0.3905
-8 2 3 2.1202 -0.0335
-8 2 4 -0.5201 0.1551
-8 2 5 -3.2481 -0.1261
-8 2 6 4.2510 -0.0434
-8 2 7 -1.3509 -0.0490
-8 2 8 -1.2231 0.0480
-8 2 9 1.4711 0.0538
-8 2 10 -0.9129 0.0231
-8 2 11 0.1344 -0.0228
-8 2 12 -0.3069 -0.0336
-8 2 13 0.2628 -0.0369
-8 2 14 -0.2406 -0.0309
-8 2 15 1.7474 0.0191
-8 2 16 -1.1572 0.1416
-8 2 17 -0.4879 0.1540
-8 3 1 0.2537 0.1095
-8 3 2 1.7230 0.5825
-8 3 3 -0.4975 -0.1980
-8 3 4 -2.5739 0.0055
-8 3 5 3.5502 -0.2185
-8 3 6 -1.1346 0.0138
-8 3 7 -1.6783 0.0888
-8 3 8 1.4941 0.0702
-8 3 9 -0.3842 0.0239
-8 3 10 -0.1314 -0.0454
-8 3 11 -0.0139 -0.0792
-8 3 12 0.2046 -0.0335
-8 3 13 0.4530 0.0326
-8 3 14 0.5319 0.0811
-8 3 15 -0.9859 0.0904
-8 3 16 -0.5944 0.0191
-8 3 17 0.1791 -0.3735
-8 4 1 0.7804 1.2544
-8 4 2 -0.7070 -0.6192
-8 4 3 -0.8058 -0.0260
-8 4 4 1.1361 -0.2653
-8 4 5 -0.3627 0.1470
-8 4 6 -0.8850 0.1053
-8 4 7 0.6893 0.1028
-8 4 8 0.3223 -0.0348
-8 4 9 -0.5027 -0.0985
-8 4 10 0.5470 -0.0802
-8 4 11 -0.4917 0.0089
-8 4 12 1.1769 0.0972
-8 4 13 -0.8943 0.0797
-8 4 14 -0.3684 -0.0233
-8 4 15 -0.3944 -0.0272
-8 4 16 0.3477 -0.2256
-8 4 17 0.5772 0.1278
-8 5 1 -0.9594 -0.6599
-8 5 2 0.4453 -0.3664
-8 5 3 -0.8420 0.0106
-8 5 4 0.7207 0.2325
-8 5 5 0.0168 0.0970
-8 5 6 -0.3457 0.0687
-8 5 7 0.5284 -0.1376
-8 5 8 -0.3862 -0.1211
-8 5 9 0.6728 0.0026
-8 5 10 -1.0046 0.0476
-8 5 11 1.5502 0.1123
-8 5 12 -1.6055 0.0286
-8 5 13 -0.0837 -0.0769
-8 5 14 0.1556 -0.0439
-8 5 15 0.5718 -0.0625
-8 5 16 0.1333 0.0249
-8 5 17 0.0482 0.1084
-8 6 1 0.7771 -0.8456
-8 6 2 -1.3171 0.5368
-8 6 3 1.3781 0.1282
-8 6 4 -0.0328 0.0855
-8 6 5 -0.6166 -0.0931
-8 6 6 0.1869 -0.1507
-8 6 7 0.1294 -0.0420
-8 6 8 0.4574 0.0562
-8 6 9 -0.8020 0.0892
-8 6 10 1.0009 0.0522
-8 6 11 -1.6172 -0.0272
-8 6 12 0.2659 -0.0551
-8 6 13 0.6261 -0.0763
-8 6 14 0.6433 0.0480
-8 6 15 -0.4930 -0.0451
-8 6 16 -0.0000 0.1013
-8 7 1 -0.8195 0.9195
-8 7 2 0.9920 -0.1519
-8 7 3 -0.1078 0.0603
-8 7 4 -0.5732 -0.2171
-8 7 5 0.0464 -0.0236
-8 7 6 0.4834 0.0571
-8 7 7 0.5418 0.0206
-8 7 8 -0.9876 0.1133
-8 7 9 0.2137 -0.0452
-8 7 10 -1.1753 -0.0502
-8 7 11 1.2052 -0.0147
-8 7 12 0.3202 -0.0644
-8 7 13 0.4750 0.0552
-8 7 14 -0.9695 0.0040
-8 7 15 0.0772 0.0749
-8 7 16 -0.0136 0.1114
-8 8 1 0.0856 -0.3626
-8 8 2 0.5391 -0.0210
-8 8 3 -1.1396 -0.0538
-8 8 4 0.9504 0.0650
-8 8 5 0.0999 0.0418
-8 8 6 0.7019 -0.0066
-8 8 7 -1.9523 0.0379
-8 8 8 0.4232 -0.0593
-8 8 9 -0.4584 -0.0298
-8 8 10 1.8674 0.0016
-8 8 11 -0.4396 -0.0002
-8 8 12 0.0117 0.0012
-8 8 13 -0.9999 0.0923
-8 8 14 0.4611 0.0018
-8 8 15 -0.0735 0.0094
-8 9 1 1.2473 -0.1673
-8 9 2 -1.9025 0.3599
-8 9 3 2.3414 -0.0478
-8 9 4 -1.0455 -0.0823
-8 9 5 0.3993 0.0338
-8 9 6 -2.1365 -0.0827
-8 9 7 1.2240 0.0551
-8 9 8 0.2496 -0.0032
-8 9 9 1.2887 -0.0165
-8 9 10 -0.7138 0.0335
-8 9 11 -0.7002 -0.0053
-8 9 12 -0.3918 0.0619
-8 9 13 0.8399 -0.0403
-8 9 14 -0.3459 -0.0726
-8 9 15 0.0347 -0.0363
-8 10 1 -2.0967 0.6641
-8 10 2 2.6622 -0.2363
-8 10 3 -1.8951 -0.2021
-8 10 4 -0.1116 0.0649
-8 10 5 -0.7393 -0.0387
-8 10 6 1.2231 0.1289
-8 10 7 0.6606 -0.0050
-8 10 8 -0.0122 -0.0521
-8 10 9 -0.4605 0.0070
-8 10 10 -1.0258 0.0433
-8 10 11 0.4372 -0.0528
-8 10 12 0.6834 0.0002
-8 10 13 -0.5549 -0.0661
-8 10 14 0.0316 0.1006
-8 11 1 1.4789 -0.2474
-8 11 2 -1.3333 -0.2339
-8 11 3 -0.3908 0.0285
-8 11 4 0.8802 0.1865
-8 11 5 0.3046 0.0118
-8 11 6 0.6398 -0.0146
-8 11 7 -0.8861 -0.0660
-8 11 8 -0.1558 -0.0212
-8 11 9 -0.4868 0.0544
-8 11 10 0.5317 -0.0606
-8 11 11 0.2298 0.0271
-8 11 12 -0.3223 0.0048
-8 11 13 0.1508 0.0764
-8 12 1 0.1116 -0.1614
-8 12 2 -0.3542 -0.0358
-8 12 3 1.2829 0.2853
-8 12 4 -0.5454 -0.1208
-8 12 5 0.3380 -0.0113
-8 12 6 -0.9122 -0.0367
-8 12 7 0.1659 -0.0189
-8 12 8 0.1545 0.0037
-8 12 9 -0.1594 0.0562
-8 12 10 0.3237 -0.0204
-8 12 11 0.0442 0.0423
-8 12 12 -0.0171 -0.0379
-8 13 1 0.0274 -0.0797
-8 13 2 0.5004 0.0330
-8 13 3 -0.6950 0.0414
-8 13 4 0.1071 -0.0267
-8 13 5 -0.4425 -0.0069
-8 13 6 0.3905 -0.0178
-8 13 7 0.1363 -0.0412
-8 13 8 -0.5384 0.1208
-8 13 9 0.8983 -0.0278
-8 13 10 -0.2161 -0.0373
-8 13 11 -0.3880 -0.0312
-8 14 1 -0.3969 -0.3779
-8 14 2 -0.1925 0.4715
-8 14 3 0.0202 -0.0801
-8 14 4 -0.0848 -0.0493
-8 14 5 0.2359 -0.0433
-8 14 6 0.0896 -0.0306
-8 14 7 -0.3098 0.0751
-8 14 8 0.9589 0.0778
-8 14 9 -0.9392 -0.1845
-8 14 10 -0.2311 0.1135
-8 15 1 0.3838 0.7770
-8 15 2 -0.1332 -0.1084
-8 15 3 -0.2173 -0.1678
-8 15 4 0.0839 -0.0839
-8 15 5 0.5983 0.0389
-8 15 6 -0.4001 0.0390
-8 15 7 0.3287 0.1609
-8 15 8 -1.0507 -0.2487
-8 16 1 -0.3171 -0.0271
-8 16 2 -0.6037 -0.2844
-8 16 3 0.4110 -0.1166
-8 16 4 0.9878 0.1426
-8 16 5 -1.0228 0.0697
-8 16 6 -0.1313 0.0906
-8 17 1 -0.6164 -0.3343
-8 17 2 0.7202 -0.1127
-8 17 3 0.7348 0.2043
-8 17 4 -1.3105 0.1085
-7 -13 4 -0.7427 0.0623
-7 -13 5 0.2561 -0.0567
-7 -12 1 0.2736 -0.0704
-7 -12 2 0.5052 0.0057
-7 -12 3 -0.8780 -0.0032
-7 -12 4 0.1692 0.0287
-7 -12 5 0.3660 0.0934
-7 -12 6 -0.3378 -0.0836
-7 -12 7 -0.0374 -0.0704
-7 -12 8 0.1957 0.0197
-7 -12 9 -0.5592 0.0805
-7 -12 10 0.8301 -0.0060
-7 -11 1 0.5833 0.1246
-7 -11 2 -0.3049 -0.0370
-7 -11 3 -0.6143 0.0496
-7 -11 4 0.2335 0.0119
-7 -11 5 -0.1178 -0.0705
-7 -11 6 0.3823 -0.0420
-7 -11 7 0.3994 0.0446
-7 -11 8 -1.5448 0.0643
-7 -11 9 1.5700 -0.0219
-7 -11 10 -0.3501 -0.0271
-7 -11 11 0.6750 -0.0321
-7 -11 12 -1.7178 0.0539
-7 -10 1 -0.0715 0.0121
-7 -10 2 -1.3903 -0.0394
-7 -10 3 0.2902 -0.0233
-7 -10 4 0.5386 -0.0196
-7 -10 5 0.8894 -0.0124
-7 -10 6 -0.6592 0.0545
-7 -10 7 -1.2955 0.0149
-7 -10 8 1.5347 -0.0131
-7 -10 9 0.3595 -0.0130
-7 -10 10 -0.4832 -0.0428
-7 -10 11 -1.8009 0.0604
-7 -10 12 1.3253 -0.0475
-7 -10 13 0.4699 0.0549
-7 -10 14 0.3657 -0.0301
-7 -9 1 -0.8562 -0.1353
-7 -9 2 0.2510 -0.0029
-7 -9 3 0.8849 0.0248
-7 -9 4 0.8810 0.0299
-7 -9 5 -1.6490 0.0082
-7 -9 6 -0.5837 -0.0143
-7 -9 7 1.5969 0.0189
-7 -9 8 0.1905 -0.0316
-7 -9 9 -0.8382 -0.0090
-7 -9 10 -1.7534 0.0078
-7 -9 11 2.1196 0.0037
-7 -9 12 0.7797 0.0286
-7 -9 13 -0.7463 -0.0321
-7 -9 14 -0.8381 0.0334
-7 -9 15 -0.0433 -0.0328
-7 -8 1 -0.3830 0.0549
-7 -8 2 0.7265 0.0233
-7 -8 3 0.4411 0.0516
-7 -8 4 -1.3070 -0.0564
-7 -8 5 -0.5497 0.0077
-7 -8 6 2.3676 0.0240
-7 -8 7 -1.5863 -0.0465
-7 -8 8 0.3218 0.0224
-7 -8 9 -1.5780 -0.0308
-7 -8 10 2.0949 0.0473
-7 -8 11 0.7630 -0.0012
-7 -8 12 -1.6256 -0.0037
-7 -8 13 -0.5295 0.0165
-7 -8 14 0.6231 -0.0674
-7 -8 15 0.9944 0.0388
-7 -8 16 -1.2352 -0.0094
-7 -7 1 0.3006 -0.0154
-7 -7 2 0.3247 -0.0016
-7 -7 3 0.0036 -0.0317
-7 -7 4 -1.2826 0.0335
-7 -7 5 2.5727 -0.0206
-7 -7 6 -2.8618 -0.0100
-7 -7 7 1.7033 0.0074
-7 -7 8 -1.0404 -0.0085
-7 -7 9 1.0079 0.0319
-7 -7 10 0.4810 0.0030
-7 -7 11 -0.9481 0.0017
-7 -7 12 -0.6593 -0.0381
-7 -7 13 0.8646 -0.0195
-7 -7 14 0.5375 0.0279
-7 -7 15 -1.2875 0.0110
-7 -7 16 0.9087 0.0181
-7 -6 1 0.8386 -0.0875
-7 -6 2 0.7617 0.0743
-7 -6 3 -2.2266 0.0127
-7 -6 4 1.5099 -0.0576
-7 -6 5 -1.2121 0.0374
-7 -6 6 1.1190 -0.0206
-7 -6 7 -0.0572 0.0196
-7 -6 8 -0.2676 0.0024
-7 -6 9 0.3044 0.0093
-7 -6 10 0.1104 -0.0167
-7 -6 11 -1.1473 -0.0427
-7 -6 12 0.7584 0.0348
-7 -6 13 0.3151 -0.0003
-7 -6 14 -0.9424 0.0321
-7 -6 15 1.1906 -0.0013
-7 -6 16 -0.8526 -0.0358
-7 -6 17 1.0724 0.0217
-7 -5 1 0.0616 0.1130
-7 -5 2 -2.4175 -0.0192
-7 -5 3 0.5505 -0.0315
-7 -5 4 1.8105 0.0198
-7 -5 5 -1.1731 -0.0156
-7 -5 6 1.0886 0.0111
-7 -5 7 -0.9892 0.0081
-7 -5 8 -0.0469 -0.0088
-7 -5 9 0.4324 -0.0140
-7 -5 10 -0.7404 0.0001
-7 -5 11 0.7429 0.0211
-7 -5 12 -0.3679 -0.0009
-7 -5 13 -0.3474 0.0139
-7 -5 14 1.5110 -0.0148
-7 -5 15 -1.1095 -0.0235
-7 -5 16 0.1280 0.0035
-7 -5 17 -1.0226 0.0249
-7 -4 1 -1.1944 -0.0284
-7 -4 2 0.5838 0.0370
-7 -4 3 2.6243 -0.0456
-7 -4 4 -2.2963 0.0001
-7 -4 5 1.5701 0.0159
-7 -4 6 -1.7167 0.0115
-7 -4 7 0.0002 -0.0125
-7 -4 8 0.5715 0.0019
-7 -4 9 0.2783 0.0191
-7 -4 10 0.4694 -0.0237
-7 -4 11 -1.7212 0.0120
-7 -4 12 0.8151 -0.0092
-7 -4 13 1.4049 -0.0028
-7 -4 14 -1.2999 0.0025
-7 -4 15 -0.7753 -0.0096
-7 -4 16 0.4151 0.0414
-7 -4 17 1.6545 -0.0436
-7 -4 18 -1.0184 0.0156
-7 -3 1 0.7276 0.0928
-7 -3 2 0.9155 -0.0547
-7 -3 3 -1.0306 -0.0227
-7 -3 4 0.9010 0.0589
-7 -3 5 -2.6413 -0.0198
-7 -3 6 1.5565 0.0177
-7 -3 7 0.2828 -0.0090
-7 -3 8 0.6042 -0.0058
-7 -3 9 -0.2598 -0.0269
-7 -3 10 -1.9183 0.0150
-7 -3 11 1.3348 0.0038
-7 -3 12 1.0164 0.0088
-7 -3 13 -0.6303 0.0041
-7 -3 14 -1.2060 -0.0082
-7 -3 15 1.3208 0.0099
-7 -3 16 0.3560 -0.0204
-7 -3 17 -0.8792 -0.0123
-7 -3 18 -0.8637 0.0343
-7 -2 1 -0.5120 0.0409
-7 -2 2 0.5686 -0.0838
-7 -2 3 -0.0162 0.0649
-7 -2 4 -2.7800 -0.0284
-7 -2 5 3.2676 0.0307
-7 -2 6 -1.0371 -0.0310
-7 -2 7 0.5771 -0.0282
-7 -2 8 -0.7118 0.0140
-7 -2 9 -0.4394 0.0111
-7 -2 10 0.0099 0.0185
-7 -2 11 1.3883 0.0018
-7 -2 12 0.4823 -0.0133
-7 -2 13 -1.8986 0.0083
-7 -2 14 0.4670 -0.0346
-7 -2 15 -0.2590 0.0133
-7 -2 16 0.3936 -0.0012
-7 -2 17 -0.7976 0.0316
-7 -2 18 1.4909 0.0125
-7 -1 1 0.6308 -0.1242
-7 -1 2 -0.1253 -0.0206
-7 -1 3 -2.0344 0.0316
-7 -1 4 2.8559 0.0083
-7 -1 5 -1.7739 -0.0310
-7 -1 6 0.8996 -0.0093
-7 -1 7 -0.3863 0.0283
-7 -1 8 0.4593 0.0078
-7 -1 9 -1.4467 0.0039
-7 -1 10 2.0881 -0.0017
-7 -1 11 0.7303 -0.0163
-7 -1 12 -2.6813 0.0019
-7 -1 13 -0.7880 -0.0339
-7 -1 14 1.4414 0.0377
-7 -1 15 0.8493 0.0213
-7 -1 16 -0.3337 -0.0055
-7 -1 17 0.7515 0.0022
-7 -1 18 -0.9557 -0.0608
-7 0 1 0.2158 -0.1398
-7 0 2 -1.4798 0.1018
-7 0 3 1.3076 0.0103
-7 0 4 -0.5839 -0.0255
-7 0 5 0.6342 0.0268
-7 0 6 0.3814 -0.0196
-7 0 7 -0.4091 0.0158
-7 0 8 -0.9784 -0.0064
-7 0 9 1.4688 0.0027
-7 0 10 0.2310 -0.0078
-7 0 11 -2.2635 -0.0251
-7 0 12 -1.0762 0.0265
-7 0 13 3.7130 0.0166
-7 0 14 -0.6449 0.0096
-7 0 15 0.4662 -0.0285
-7 0 16 -1.0897 -0.0142
-7 0 17 -0.6825 -0.0048
-7 0 18 -0.4025 0.0131
-7 1 1 -1.3103 0.0966
-7 1 2 0.9331 0.0637
-7 1 3 0.7868 -0.0216
-7 1 4 -0.6206 0.0078
-7 1 5 1.0303 -0.0519
-7 1 6 -1.4076 0.0272
-7 1 7 0.3150 0.0097
-7 1 8 -0.1412 -0.0057
-7 1 9 0.0322 -0.0039
-7 1 10 -0.5699 -0.0184
-7 1 11 -0.8667 0.0520
-7 1 12 4.3701 -0.0322
-7 1 13 -2.8195 -0.0053
-7 1 14 1.1479 -0.0094
-7 1 15 -2.2791 -0.0037
-7 1 16 0.6034 0.0310
-7 1 17 -0.3965 -0.0135
-7 1 18 2.2125 0.0516
-7 2 1 1.2457 0.1176
-7 2 2 0.7882 0.0236
-7 2 3 -1.4365 -0.0972
-7 2 4 1.0443 0.0054
-7 2 5 -1.1164 0.0069
-7 2 6 0.5073 0.0302
-7 2 7 -0.9378 -0.0144
-7 2 8 0.1848 -0.0019
-7 2 9 1.0336 0.0098
-7 2 10 -0.7238 -0.0110
-7 2 11 3.2244 -0.0199
-7 2 12 -3.9906 0.0052
-7 2 13 1.3027 0.0155
-7 2 14 -1.3713 0.0178
-7 2 15 1.1088 -0.0010
-7 2 16 -0.1360 -0.0027
-7 2 17 1.4314 -0.0022
-7 2 18 -1.3204 -0.0767
-7 3 1 0.4739 0.1156
-7 3 2 -1.1941 -0.2185
-7 3 3 0.3071 0.0721
-7 3 4 -0.1060 -0.0228
-7 3 5 -0.1017 0.0417
-7 3 6 -0.6445 -0.0013
-7 3 7 0.3255 -0.0065
-7 3 8 1.5839 -0.0051
-7 3 9 -0.4342 -0.0479
-7 3 10 1.1124 0.0450
-7 3 11 -3.4956 0.0103
-7 3 12 1.0747 0.0126
-7 3 13 0.6928 0.0085
-7 3 14 -0.0419 -0.0404
-7 3 15 0.6448 0.0118
-7 3 16 -0.5157 -0.0449
-7 3 17 -0.3020 0.0055
-7 3 18 -0.0551 0.0712
-7 4 1 -0.9182 -0.2591
-7 4 2 -0.4376 0.0288
-7 4 3 0.6136 0.0211
-7 4 4 -0.3994 0.0448
-7 4 5 -0.1224 0.0077
-7 4 6 0.4807 -0.0224
-7 4 7 1.1231 -0.0415
-7 4 8 -0.0533 0.0192
-7 4 9 -0.8716 0.0425
-7 4 10 -1.7506 0.0030
-7 4 11 0.6332 -0.0100
-7 4 12 1.8197 -0.0250
-7 4 13 -1.1830 -0.0214
-7 4 14 1.4378 0.0102
-7 4 15 -2.1016 -0.0144
-7 4 16 0.9715 0.0484
-7 4 17 0.2365 0.0333
-7 5 1 -0.3977 -0.0785
-7 5 2 0.7857 0.1179
-7 5 3 -0.2171 0.0418
-7 5 4 0.1928 -0.0154
-7 5 5 0.4353 -0.0294
-7 5 6 0.3817 -0.0307
-7 5 7 -0.0046 0.0671
-7 5 8 -1.7175 -0.0254
-7 5 9 0.0440 0.0102
-7 5 10 0.0701 -0.0251
-7 5 11 1.5641 -0.0305
-7 5 12 -0.8182 0.0270
-7 5 13 1.3212 0.0035
-7 5 14 -2.4794 0.0221
-7 5 15 1.3738 0.0211
-7 5 16 0.3863 -0.0020
-7 5 17 -0.4218 -0.0471
-7 6 1 0.4531 0.1274
-7 6 2 0.3358 0.0558
-7 6 3 -0.1739 -0.0366
-7 6 4 0.1956 -0.0278
-7 6 5 0.2572 0.0049
-7 6 6 -0.4789 0.0022
-7 6 7 -1.4510 -0.0216
-7 6 8 1.1264 0.0182
-7 6 9 -0.3351 -0.0139
-7 6 10 0.9099 -0.0034
-7 6 11 0.1641 0.0318
-7 6 12 0.5336 -0.0044
-7 6 13 -2.0198 0.0203
-7 6 14 0.8392 -0.0153
-7 6 15 0.4342 -0.0256
-7 6 16 -0.3307 -0.0226
-7 7 1 1.3037 0.0961
-7 7 2 -1.3710 -0.0126
-7 7 3 0.4094 -0.0565
-7 7 4 0.6606 0.0020
-7 7 5 -1.1713 -0.0538
-7 7 6 -0.8711 0.0609
-7 7 7 1.6971 0.0027
-7 7 8 -0.4908 0.0069
-7 7 9 0.3529 0.0031
-7 7 10 0.5684 -0.0063
-7 7 11 -0.0088 -0.0050
-7 7 12 -1.5657 0.0136
-7 7 13 0.2277 -0.0310
-7 7 14 0.5951 -0.0183
-7 7 15 0.1744 0.0248
-7 7 16 -0.4060 0.0092
-7 8 1 -2.1997 0.0384
-7 8 2 0.8644 -0.1078
-7 8 3 0.5994 -0.0243
-7 8 4 -1.1612 0.0079
-7 8 5 -0.5148 0.0804
-7 8 6 1.6977 -0.0108
-7 8 7 -0.4072 -0.0001
-7 8 8 -0.1232 -0.0194
-7 8 9 0.5784 -0.0229
-7 8 10 -0.3608 0.0112
-7 8 11 -1.1357 0.0109
-7 8 12 0.2454 -0.0210
-7 8 13 0.5968 0.0092
-7 8 14 0.3020 0.0225
-7 8 15 -0.4558 0.0057
-7 9 1 0.5250 -0.1078
-7 9 2 -0.0874 -0.0255
-7 9 3 0.0966 0.0778
-7 9 4 -0.6226 0.0144
-7 9 5 0.7944 -0.0015
-7 9 6 0.1711 -0.0250
-7 9 7 -0.3305 -0.0241
-7 9 8 0.3881 -0.0016
-7 9 9 -0.7600 0.0235
-7 9 10 -0.2545 0.0005
-7 9 11 0.4917 0.0076
-7 9 12 -0.0537 0.0015
-7 9 13 0.1482 -0.0145
-7 9 14 0.0720 0.0123
-7 9 15 0.0726 -0.0264
-7 10 1 -0.5875 -0.0070
-7 10 2 1.4940 0.0189
-7 10 3 -1.0245 -0.0041
-7 10 4 -0.3476 0.0082
-7 10 5 1.0394 -0.0218
-7 10 6 -0.2268 -0.0061
-7 10 7 -0.1801 0.0103
-7 10 8 -0.6282 0.0147
-7 10 9 0.5524 -0.0005
-7 10 10 0.2216 0.0076
-7 10 11 -0.8940 -0.0252
-7 10 12 0.5789 -0.0130
-7 10 13 0.6657 0.0236
-7 10 14 -0.1846 0.0029
-7 11 1 1.5713 -0.1068
-7 11 2 -0.9818 0.0634
-7 11 3 -0.7421 0.0144
-7 11 4 1.3680 -0.0004
-7 11 5 -0.1440 -0.0039
-7 11 6 -0.5613 -0.0083
-7 11 7 -0.0597 0.0060
-7 11 8 0.4874 0.0051
-7 11 9 -0.3196 -0.0210
-7 11 10 -0.9402 -0.0021
-7 11 11 1.4415 0.0083
-7 11 12 0.3758 0.0168
-7 11 13 -0.4865 0.0063
-7 12 1 -0.3220 0.0931
-7 12 2 -0.5173 0.0507
-7 12 3 1.0421 -0.0106
-7 12 4 -0.3393 -0.0238
-7 12 5 -0.2216 -0.0261
-7 12 6 -0.0427 0.0135
-7 12 7 0.1839 -0.0050
-7 12 8 -0.4806 -0.0021
-7 12 9 -0.3646 0.0261
-7 12 10 1.7469 -0.0049
-7 12 11 -0.3908 0.0036
-7 12 12 -0.4659 -0.0092
-7 13 1 -0.3994 0.1142
-7 13 2 0.8408 -0.0428
-7 13 3 -0.7230 -0.0488
-7 13 4 0.1590 -0.0143
-7 13 5 -0.3356 0.0154
-7 13 6 0.4901 -0.0052
-7 13 7 -0.3613 0.0545
-7 13 8 -0.2822 -0.0218
-7 13 9 1.4880 -0.0116
-7 13 10 -0.5966 0.0005
-7 13 11 -0.4915 -0.0080
-7 14 1 1.1151 -0.0471
-7 14 2 -0.9524 -0.0705
-7 14 3 -0.0838 0.0144
-7 14 4 0.1115 -0.0007
-7 14 5 0.7838 0.0325
-7 14 6 -0.2953 0.0410
-7 14 7 -0.9719 -0.0650
-7 14 8 1.4124 0.0178
-7 14 9 -0.2609 -0.0102
-7 14 10 -0.6715 0.0049
-7 15 1 -0.7832 -0.0667
-7 15 2 -0.4536 0.0166
-7 15 3 0.7965 -0.0052
-7 15 4 0.4189 0.0611
-7 15 5 -0.1836 -0.0333
-7 15 6 -1.5414 -0.0013
-7 15 7 1.4345 0.0047
-7 15 8 0.0939 -0.0246
-7 16 1 -0.4359 -0.0253
-7 16 2 0.5772 0.0251
-7 16 3 0.0136 0.0308
-7 16 4 0.0488 -0.0407
-7 16 5 -1.2788 0.0717
-7 16 6 0.9203 -0.0701
-7 17 1 -0.0499 0.0546
-7 17 2 0.0523 -0.0187
-7 17 3 0.2469 0.0308
-7 17 4 -0.5312 0.0283
-6 -13 1 -0.2111 0.9421
-6 -13 2 -0.2182 -0.5055
-6 -13 3 0.0369 0.1555
-6 -13 4 0.2049 -0.0602
-6 -13 5 -0.8793 -0.2447
-6 -13 6 0.5046 0.1763
-6 -13 7 0.7843 0.1993
-6 -13 8 -0.2699 -0.0226
-6 -13 9 -0.5519 -0.2088
-6 -12 1 -0.1660 -0.4787
-6 -12 2 -0.2240 -0.0686
-6 -12 3 0.5458 0.0007
-6 -12 4 -1.0773 -0.0110
-6 -12 5 0.6693 0.1489
-6 -12 6 1.1791 0.0658
-6 -12 7 -1.0515 -0.0699
-6 -12 8 -0.3265 -0.1632
-6 -12 9 0.1692 0.1031
-6 -12 10 -0.1218 -0.0672
-6 -12 11 0.6157 0.1387
-6 -12 12 -0.3221 -0.0734
-6 -11 1 -0.7037 -0.3295
-6 -11 2 0.5123 0.1970
-6 -11 3 -0.5499 0.1137
-6 -11 4 0.5253 0.0002
-6 -11 5 0.9545 -0.0271
-6 -11 6 -1.1754 -0.0615
-6 -11 7 -0.2776 -0.0229
-6 -11 8 0.3291 0.0015
-6 -11 9 -0.0504 0.0263
-6 -11 10 0.2720 0.0542
-6 -11 11 0.1890 -0.0122
-6 -11 12 -0.3437 -0.0216
-6 -11 13 -0.2149 0.0024
-6 -10 1 0.4114 0.3189
-6 -10 2 -0.0027 -0.0066
-6 -10 3 0.5412 -0.0421
-6 -10 4 -0.0158 -0.0577
-6 -10 5 -0.6702 -0.0130
-6 -10 6 -0.1947 0.0663
-6 -10 7 0.6584 -0.1060
-6 -10 8 -0.5748 0.1330
-6 -10 9 0.2070 -0.0758
-6 -10 10 0.7599 0.0857
-6 -10 11 -0.5483 -0.0740
-6 -10 12 -0.5185 -0.0053
-6 -10 13 0.3405 0.0363
-6 -10 14 0.7581 -0.1131
-6 -10 15 -0.8815 0.1457
-6 -9 1 -0.0143 -0.2334
-6 -9 2 0.4826 0.0678
-6 -9 3 -0.8713 -0.0235
-6 -9 4 -0.0025 0.0309
-6 -9 5 0.2282 0.0202
-6 -9 6 0.7412 -0.0667
-6 -9 7 -1.7848 0.0664
-6 -9 8 1.1040 -0.0315
-6 -9 9 1.1551 0.0536
-6 -9 10 -1.1503 -0.0267
-6 -9 11 -0.4948 -0.0724
-6 -9 12 0.3491 0.0755
-6 -9 13 0.6642 -0.1112
-6 -9 14 -1.0379 0.1626
-6 -9 15 0.7643 -0.0493
-6 -8 1 -0.0061 0.1603
-6 -8 2 -0.6424 0.1451
-6 -8 3 0.6734 -0.0242
-6 -8 4 0.4309 -0.1272
-6 -8 5 0.1248 0.1006
-6 -8 6 -2.1996 -0.1114
-6 -8 7 2.0273 0.1654
-6 -8 8 1.3270 -0.1061
-6 -8 9 -2.5175 0.0527
-6 -8 10 0.5504 -0.0980
-6 -8 11 0.0129 0.0318
-6 -8 12 0.3408 0.0465
-6 -8 13 -0.2672 0.0066
-6 -8 14 0.8142 0.0226
-6 -8 15 -0.9101 -0.0880
-6 -8 16 0.2077 0.0474
-6 -7 1 0.4068 0.3923
-6 -7 2 1.1465 -0.2360
-6 -7 3 0.0618 -0.1873
-6 -7 4 -1.0842 0.2028
-6 -7 5 -0.8107 -0.1181
-6 -7 6 1.8001 0.1788
-6 -7 7 0.8983 -0.1530
-6 -7 8 -3.0758 0.0303
-6 -7 9 1.7167 -0.0110
-6 -7 10 -0.1129 -0.0357
-6 -7 11 -0.5777 0.1478
-6 -7 12 1.0266 -0.1093
-6 -7 13 -0.0171 0.0475
-6 -7 14 -0.9383 -0.0616
-6 -7 15 0.1591 0.0099
-6 -7 16 0.3216 0.0585
-6 -7 17 0.2104 -0.0747
-6 -6 1 0.9449 -0.4346
-6 -6 2 -0.2295 0.0172
-6 -6 3 -2.4012 0.0226
-6 -6 4 1.4597 0.1513
-6 -6 5 0.9037 -0.1380
-6 -6 6 -0.4608 0.0579
-6 -6 7 -1.4602 -0.0939
-6 -6 8 1.6122 0.1040
-6 -6 9 -0.0611 -0.0397
-6 -6 10 -1.5730 0.0500
-6 -6 11 1.8299 -0.0277
-6 -6 12 -0.4787 -0.0499
-6 -6 13 -0.4380 0.0264
-6 -6 14 -0.0439 -0.0159
-6 -6 15 0.1850 0.0761
-6 -6 16 0.6412 -0.0444
-6 -6 17 -0.8197 -0.0886
-6 -5 1 -0.1600 0.3742
-6 -5 2 -2.7114 -0.4346
-6 -5 3 2.8762 0.4277
-6 -5 4 0.2864 -0.3693
-6 -5 5 -2.2160 0.2555
-6 -5 6 1.2697 -0.1324
-6 -5 7 0.5219 0.0832
-6 -5 8 -0.5804 0.0239
-6 -5 9 -1.2784 -0.1164
-6 -5 10 1.6038 0.0997
-6 -5 11 0.2438 -0.1175
-6 -5 12 -0.5698 0.0898
-6 -5 13 -0.3762 0.0065
-6 -5 14 -0.0174 0.0153
-6 -5 15 1.0206 -0.0456
-6 -5 16 -0.9893 -0.0760
-6 -5 17 0.0504 0.1558
-6 -5 18 0.6633 -0.0572
-6 -4 1 -0.8175 -0.8457
-6 -4 2 2.2442 0.3480
-6 -4 3 -0.2164 0.0105
-6 -4 4 -2.9348 0.0565
-6 -4 5 3.0520 0.0250
-6 -4 6 -0.3866 -0.0883
-6 -4 7 -1.3847 0.0545
-6 -4 8 0.1328 -0.1208
-6 -4 9 1.0056 0.0723
-6 -4 10 0.5895 0.0016
-6 -4 11 -1.2329 0.0385
-6 -4 12 -0.0314 0.0129
-6 -4 13 -0.0308 -0.0515
-6 -4 14 1.0027 -0.0291
-6 -4 15 -1.0147 0.0143
-6 -4 16 0.3003 0.0445
-6 -4 17 0.2888 0.0191
-6 -4 18 -0.1279 -0.0380
-6 -3 1 -0.2527 -0.1362
-6 -3 2 -0.8278 0.9160
-6 -3 3 -1.7201 -0.4307
-6 -3 4 2.8738 0.1271
-6 -3 5 -0.5137 -0.1992
-6 -3 6 -1.3264 -0.0174
-6 -3 7 0.4302 0.0872
-6 -3 8 1.1617 -0.0535
-6 -3 9 -0.6756 0.1610
-6 -3 10 -0.6219 -0.0836
-6 -3 11 0.7294 -0.0174
-6 -3 12 -0.3672 -0.0342
-6 -3 13 0.2272 0.0037
-6 -3 14 -0.4144 0.0431
-6 -3 15 0.3161 -0.0161
-6 -3 16 0.1670 0.0506
-6 -3 17 -0.3032 -0.0323
-6 -3 18 -0.2381 -0.1055
-6 -2 1 -1.1131 1.6424
-6 -2 2 0.6420 -0.6431
-6 -2 3 0.9720 -0.2148
-6 -2 4 0.3855 -0.0471
-6 -2 5 -0.8497 -0.0614
-6 -2 6 -0.9436 0.2829
-6 -2 7 2.0321 -0.0853
-6 -2 8 -1.6326 0.0938
-6 -2 9 0.6279 -0.1172
-6 -2 10 0.7303 -0.0349
-6 -2 11 -1.1140 0.0176
-6 -2 12 -0.4557 0.0253
-6 -2 13 1.0170 0.0175
-6 -2 14 -0.5272 -0.0060
-6 -2 15 0.9175 0.0083
-6 -2 16 -0.8944 -0.0310
-6 -2 17 0.5690 -0.0607
-6 -2 18 -0.2360 0.1305
-6 -1 1 2.7472 -0.2548
-6 -1 2 -1.6355 -0.9474
-6 -1 3 1.9931 0.2759
-6 -1 4 -1.2352 0.1335
-6 -1 5 -1.4774 0.1866
-6 -1 6 1.8139 0.0206
-6 -1 7 -0.1145 -0.1703
-6 -1 8 -0.3157 -0.0143
-6 -1 9 0.4344 -0.0208
-6 -1 10 -1.3726 0.0358
-6 -1 11 -0.1440 0.0385
-6 -1 12 2.0362 -0.0030
-6 -1 13 -1.6087 -0.0144
-6 -1 14 1.9174 -0.0199
-6 -1 15 -1.4663 0.0017
-6 -1 16 0.3515 0.0340
-6 -1 17 -0.7212 0.0396
-6 -1 18 0.2783 -0.1085
-6 0 1 -3.5567 -1.4700
-6 0 2 3.1360 0.4318
-6 0 3 -1.8918 0.4988
-6 0 4 -0.1046 -0.1286
-6 0 5 -0.7146 0.0916
-6 0 6 2.9253 -0.3128
-6 0 7 -2.7418 0.0738
-6 0 8 0.6970 0.0117
-6 0 9 -0.7117 0.0522
-6 0 10 0.5698 0.0183
-6 0 11 1.7583 -0.0132
-6 0 12 -1.8929 -0.0307
-6 0 13 1.6927 0.0071
-6 0 14 -1.4075 0.0289
-6 0 15 -0.5989 0.0328
-6 0 16 0.0718 -0.0706
-6 0 17 0.7210 -0.0651
-6 0 18 0.1815 0.0537
-6 1 1 3.0431 0.1933
-6 1 2 -1.8058 0.6587
-6 1 3 0.9631 -0.1927
-6 1 4 -3.4642 -0.0683
-6 1 5 5.0817 -0.1459
-6 1 6 -3.0575 0.0035
-6 1 7 0.2475 0.0672
-6 1 8 0.3406 0.0738
-6 1 9 0.6875 -0.0359
-6 1 10 0.9612 -0.0071
-6 1 11 -1.7740 -0.0100
-6 1 12 0.3567 0.0143
-6 1 13 -0.2506 0.0082
-6 1 14 -1.0077 -0.0233
-6 1 15 1.1108 -0.0574
-6 1 16 0.6049 0.0198
-6 1 17 -0.3395 0.0265
-6 1 18 0.5254 0.1745
-6 2 1 -1.6141 0.4023
-6 2 2 0.5600 0.2777
-6 2 3 -3.2951 -0.3884
-6 2 4 5.1427 0.0970
-6 2 5 -1.1921 -0.1526
-6 2 6 -1.6502 0.1309
-6 2 7 1.1186 0.0517
-6 2 8 0.3269 -0.0194
-6 2 9 0.5312 -0.0053
-6 2 10 -1.8741 -0.0079
-6 2 11 -0.4742 -0.0212
-6 2 12 1.4315 -0.0192
-6 2 13 -0.8247 -0.0097
-6 2 14 1.0566 0.0156
-6 2 15 0.0155 0.0478
-6 2 16 -0.3047 -0.0119
-6 2 17 0.3544 0.0901
-6 2 18 -0.5930 -0.1330
-6 3 1 -0.3555 0.9143
-6 3 2 -0.6279 -0.5031
-6 3 3 3.5748 -0.0476
-6 3 4 -0.2287 -0.1557
-6 3 5 -2.9765 0.1516
-6 3 6 1.2352 0.0476
-6 3 7 0.1973 0.0861
-6 3 8 0.3764 -0.0735
-6 3 9 -1.5592 -0.0614
-6 3 10 -0.5520 -0.0281
-6 3 11 2.4890 0.0037
-6 3 12 -0.7442 0.0545
-6 3 13 0.0854 0.0312
-6 3 14 -0.1901 0.0178
-6 3 15 0.1787 -0.0471
-6 3 16 -0.3428 -0.0194
-6 3 17 -0.0366 -0.0042
-6 3 18 -0.5937 -0.0739
-6 4 1 1.6495 -0.1810
-6 4 2 2.2197 -0.7231
-6 4 3 -1.1350 0.1465
-6 4 4 -2.4630 0.1318
-6 4 5 0.9646 0.1678
-6 4 6 0.4213 0.0696
-6 4 7 0.1928 -0.1758
-6 4 8 -0.5010 -0.1045
-6 4 9 -0.9539 0.0130
-6 4 10 2.6453 0.0735
-6 4 11 -0.7565 0.0704
-6 4 12 -0.9195 0.0062
-6 4 13 0.4509 -0.0405
-6 4 14 0.0966 -0.0515
-6 4 15 -0.7916 -0.0440
-6 4 16 0.5356 0.0758
-6 4 17 -0.2333 0.0236
-6 5 1 2.5222 -1.4378
-6 5 2 -2.6559 0.5995
-6 5 3 -1.3449 0.1625
-6 5 4 0.9395 0.2767
-6 5 5 0.6123 -0.1781
-6 5 6 -0.0329 -0.1760
-6 5 7 0.2863 -0.0883
-6 5 8 -1.5181 0.0618
-6 5 9 2.3861 0.1451
-6 5 10 -0.5378 0.0291
-6 5 11 -1.5615 -0.0143
-6 5 12 1.3098 -0.1029
-6 5 13 -0.6813 -0.0198
-6 5 14 -0.4113 -0.0011
-6 5 15 0.7856 0.0678
-6 5 16 0.0181 0.0807
-6 5 17 -0.3129 -0.1077
-6 6 1 -3.9031 0.8129
-6 6 2 -0.3253 0.3068
-6 6 3 0.7322 0.0728
-6 6 4 0.8147 -0.3644
-6 6 5 -0.2675 -0.0789
-6 6 6 0.1382 -0.0174
-6 6 7 -1.1500 0.1072
-6 6 8 1.9442 0.1557
-6 6 9 -0.3355 -0.0131
-6 6 10 -1.8563 -0.0583
-6 6 11 1.4404 -0.1193
-6 6 12 -0.7641 0.0070
-6 6 13 0.0993 0.0564
-6 6 14 0.6481 0.0311
-6 6 15 -0.0762 0.0622
-6 6 16 -0.2989 -0.0818
-6 6 17 0.1778 -0.0859
-6 7 1 0.8956 0.4908
-6 7 2 -0.5142 -0.4627
-6 7 3 1.4441 -0.1355
-6 7 4 -0.5171 -0.0425
-6 7 5 -0.2335 0.0972
-6 7 6 -0.0276 0.1252
-6 7 7 1.1619 0.0639
-6 7 8 -0.5099 -0.0315
-6 7 9 -1.8078 -0.1194
-6 7 10 1.0125 -0.0620
-6 7 11 0.6525 0.0154
-6 7 12 -0.5919 0.0924
-6 7 13 0.5149 0.0178
-6 7 14 -0.1606 0.0194
-6 7 15 0.0707 -0.0333
-6 7 16 -0.1924 -0.0936
-6 8 1 -1.7430 -0.9255
-6 8 2 2.1075 0.4080
-6 8 3 -0.6673 -0.0989
-6 8 4 0.0029 0.1568
-6 8 5 0.5535 0.0626
-6 8 6 -0.1070 -0.0647
-6 8 7 -0.5509 -0.0245
-6 8 8 -1.2923 -0.1128
-6 8 9 0.8415 0.0136
-6 8 10 2.0847 0.0311
-6 8 11 -2.2866 0.0681
-6 8 12 0.8791 0.0416
-6 8 13 0.0974 -0.0169
-6 8 14 0.0593 -0.0500
-6 8 15 -0.6328 -0.0597
-6 9 1 1.8363 0.7913
-6 9 2 -0.5140 -0.0975
-6 9 3 0.4516 -0.0213
-6 9 4 0.1440 -0.0297
-6 9 5 -1.4760 -0.0751
-6 9 6 0.4159 0.0020
-6 9 7 -0.4397 -0.0182
-6 9 8 0.6294 0.0256
-6 9 9 1.9392 0.0384
-6 9 10 -2.9877 0.0115
-6 9 11 1.4129 0.0696
-6 9 12 0.3229 -0.0630
-6 9 13 -0.5379 -0.0788
-6 9 14 -0.5211 -0.0237
-6 9 15 0.5608 0.0547
-6 10 1 -0.2404 0.0344
-6 10 2 0.0805 -0.4278
-6 10 3 -0.0843 0.0006
-6 10 4 -2.0868 0.0908
-6 10 5 1.8377 0.0081
-6 10 6 0.1892 0.0505
-6 10 7 -0.3501 -0.0308
-6 10 8 0.9742 0.0122
-6 10 9 -1.7581 0.0116
-6 10 10 1.1552 0.0349
-6 10 11 0.1658 -0.0854
-6 10 12 -0.8524 -0.0401
-6 10 13 0.0684 0.0150
-6 10 14 0.3852 0.0959
-6 11 1 -0.7966 -0.7339
-6 11 2 0.9165 0.1764
-6 11 3 -1.8437 0.2658
-6 11 4 1.9723 -0.0274
-6 11 5 0.5243 -0.0098
-6 11 6 -1.4594 -0.0650
-6 11 7 0.5092 -0.0075
-6 11 8 -0.0640 0.0573
-6 11 9 0.1533 -0.0457
-6 11 10 0.0047 -0.0280
-6 11 11 -0.4787 0.0178
-6 11 12 0.2817 0.0354
-6 11 13 -0.2273 -0.0046
-6 12 1 1.9054 0.3031
-6 12 2 -1.5571 0.2202
-6 12 3 0.6181 -0.0165
-6 12 4 1.2194 -0.1474
-6 12 5 -1.8233 -0.0071
-6 12 6 0.2792 0.0001
-6 12 7 0.7113 0.0540
-6 12 8 -0.4007 -0.0560
-6 12 9 0.0551 0.0477
-6 12 10 -0.1842 0.0062
-6 12 11 0.0546 0.0053
-6 12 12 -0.2967 -0.0876
-6 13 1 -1.2992 -0.0394
-6 13 2 -0.4607 0.1336
-6 13 3 2.0843 -0.1987
-6 13 4 -1.7906 0.0494
-6 13 5 -0.1351 -0.0160
-6 13 6 0.8297 0.0170
-6 13 7 -0.0924 0.0244
-6 13 8 -0.0489 0.0408
-6 13 9 -0.3611 -0.0395
-6 13 10 0.0494 -0.0577
-6 13 11 0.2100 0.0216
-6 14 1 -0.3895 0.3140
-6 14 2 1.9523 -0.0457
-6 14 3 -1.5586 -0.1007
-6 14 4 -0.3295 -0.0363
-6 14 5 0.7332 0.0370
-6 14 6 0.3250 0.0886
-6 14 7 -0.2339 -0.0037
-6 14 8 -0.5764 -0.0580
-6 14 9 0.2162 -0.1162
-6 14 10 0.6199 0.2044
-6 15 1 0.7975 0.2564
-6 15 2 -0.7017 -0.4887
-6 15 3 -0.3264 0.0618
-6 15 4 0.3669 0.0877
-6 15 5 0.4788 0.1125
-6 15 6 -0.0494 -0.0089
-6 15 7 -0.7861 -0.1092
-6 15 8 0.2024 -0.1268
-6 16 1 0.2005 -0.8125
-6 16 2 -0.2553 0.2654
-6 16 3 -0.0985 0.0798
-6 16 4 0.5878 0.1558
-6 16 5 0.2435 -0.0414
-6 16 6 -1.1024 -0.2203
-6 17 1 0.4590 0.3333
-6 17 2 -0.5450 0.0382
-6 17 3 0.5205 0.1789
-6 17 4 0.1789 -0.1367
-5 -14 1 0.9486 0.0149
-5 -14 2 0.3287 -0.0889
-5 -14 3 -0.1920 0.0125
-5 -14 4 -0.2519 0.0467
-5 -14 5 -0.6792 0.0055
-5 -14 6 0.7137 -0.0781
-5 -14 7 0.1243 0.0342
-5 -14 8 0.1473 0.0337
-5 -13 1 0.5758 -0.1187
-5 -13 2 -0.5929 0.0557
-5 -13 3 -0.3660 0.0084
-5 -13 4 -0.0436 0.0250
-5 -13 5 0.3320 -0.0639
-5 -13 6 0.3058 0.0319
-5 -13 7 0.3671 0.0294
-5 -13 8 -0.2041 -0.0231
-5 -13 9 -0.9902 0.0252
-5 -13 10 -0.0395 -0.0453
-5 -13 11 0.5827 0.0104
-5 -12 1 -0.7145 0.0307
-5 -12 2 -0.7568 0.0570
-5 -12 3 0.9852 -0.0134
-5 -12 4 -0.2950 -0.0142
-5 -12 5 0.7282 0.0121
-5 -12 6 -0.1742 -0.0072
-5 -12 7 -0.4223 0.0162
-5 -12 8 -0.7233 -0.0100
-5 -12 9 -0.3596 -0.0234
-5 -12 10 1.8771 -0.0055
-5 -12 11 -0.3274 0.0167
-5 -12 12 -0.2730 0.0407
-5 -12 13 -0.5611 -0.0628
-5 -11 1 -1.2556 0.1122
-5 -11 2 2.0759 -0.0502
-5 -11 3 -0.9843 0.0211
-5 -11 4 0.9545 -0.0295
-5 -11 5 -1.2510 -0.0175
-5 -11 6 0.4077 0.0495
-5 -11 7 -0.4133 -0.0363
-5 -11 8 -0.7325 -0.0055
-5 -11 9 2.4657 -0.0068
-5 -11 10 -0.6070 0.0395
-5 -11 11 -0.8970 0.0186
-5 -11 12 -0.5030 -0.0556
-5 -11 13 0.9859 0.0551
-5 -11 14 -0.3617 -0.0679
-5 -10 1 2.1770 -0.0486
-5 -10 2 -1.3967 0.0150
-5 -10 3 0.9618 -0.0558
-5 -10 4 -1.6413 0.0246
-5 -10 5 1.3596 0.0173
-5 -10 6 -0.7700 -0.0108
-5 -10 7 -0.2633 -0.0130
-5 -10 8 1.5602 0.0192
-5 -10 9 0.0702 0.0191
-5 -10 10 -1.7837 -0.0139
-5 -10 11 0.3937 -0.0021
-5 -10 12 0.5232 -0.0308
-5 -10 13 0.0161 0.0091
-5 -10 14 -0.5825 -0.0084
-5 -10 15 0.9144 0.0625
-5 -9 1 -0.8704 0.0073
-5 -9 2 0.9606 -0.0259
-5 -9 3 -1.3859 0.0337
-5 -9 4 1.2443 -0.0345
-5 -9 5 -0.9409 0.0426
-5 -9 6 0.6284 -0.0235
-5 -9 7 -0.1064 0.0230
-5 -9 8 1.1112 -0.0205
-5 -9 9 -2.0270 -0.0055
-5 -9 10 0.9642 0.0202
-5 -9 11 -0.4162 -0.0570
-5 -9 12 0.3943 0.0546
-5 -9 13 -0.3612 -0.0159
-5 -9 14 1.2840 0.0474
-5 -9 15 -1.1447 -0.0534
-5 -9 16 -0.3220 0.0226
-5 -8 1 0.7904 0.0170
-5 -8 2 -1.3654 -0.0432
-5 -8 3 0.6951 -0.0045
-5 -8 4 -0.2957 0.0434
-5 -8 5 0.6415 -0.0019
-5 -8 6 -0.8969 -0.0211
-5 -8 7 1.5563 -0.0186
-5 -8 8 -1.5171 0.0221
-5 -8 9 0.3596 -0.0042
-5 -8 10 -0.4674 0.0019
-5 -8 11 0.1577 0.0020
-5 -8 12 0.8382 0.0175
-5 -8 13 0.6020 -0.0056
-5 -8 14 -1.5176 -0.0283
-5 -8 15 -0.3512 0.0090
-5 -8 16 1.1573 -0.0119
-5 -8 17 0.0629 0.0330
-5 -7 1 -1.3778 -0.1193
-5 -7 2 0.4360 0.0946
-5 -7 3 0.6718 -0.0221
-5 -7 4 -0.2858 0.0375
-5 -7 5 -0.6277 -0.0571
-5 -7 6 1.3396 0.0095
-5 -7 7 -1.0752 0.0243
-5 -7 8 -0.2419 -0.0166
-5 -7 9 0.0956 0.0421
-5 -7 10 -0.3112 -0.0558
-5 -7 11 1.8090 0.0344
-5 -7 12 -0.1527 -0.0353
-5 -7 13 -1.6578 0.0144
-5 -7 14 -0.4555 0.0091
-5 -7 15 1.5085 0.0032
-5 -7 16 0.1358 0.0142
-5 -7 17 -0.5788 -0.0309
-5 -6 1 0.0872 0.1543
-5 -6 2 1.5143 -0.0707
-5 -6 3 -1.3764 0.0408
-5 -6 4 -0.5625 -0.0371
-5 -6 5 1.6617 0.0145
-5 -6 6 -1.1353 -0.0009
-5 -6 7 -0.1096 0.0094
-5 -6 8 0.1114 0.0061
-5 -6 9 -0.1598 -0.0374
-5 -6 10 1.6739 0.0046
-5 -6 11 -0.3569 -0.0009
-5 -6 12 -2.0761 0.0414
-5 -6 13 0.3226 -0.0067
-5 -6 14 1.0859 -0.0094
-5 -6 15 0.8742 -0.0165
-5 -6 16 -0.9532 -0.0151
-5 -6 17 -1.0627 0.0224
-5 -6 18 1.1547 -0.0027
-5 -5 1 1.6996 -0.0516
-5 -5 2 -2.1728 -0.0012
-5 -5 3 -0.6993 0.0030
-5 -5 4 3.0995 0.0091
-5 -5 5 -2.0564 -0.0361
-5 -5 6 0.0877 0.0400
-5 -5 7 0.0459 -0.0410
-5 -5 8 0.4388 0.0190
-5 -5 9 0.7813 -0.0184
-5 -5 10 -0.6423 0.0370
-5 -5 11 -1.5476 0.0242
-5 -5 12 1.4599 -0.0358
-5 -5 13 -0.3583 -0.0144
-5 -5 14 1.2593 -0.0193
-5 -5 15 -1.1621 0.0145
-5 -5 16 -1.2340 0.0377
-5 -5 17 1.3357 -0.0123
-5 -5 18 0.5124 0.0199
-5 -4 1 -1.9978 -0.0278
-5 -4 2 0.0556 0.0090
-5 -4 3 3.7389 0.0099
-5 -4 4 -3.5737 -0.0464
-5 -4 5 0.5466 0.0372
-5 -4 6 0.6621 -0.0274
-5 -4 7 0.4524 0.0404
-5 -4 8 -0.2678 -0.0131
-5 -4 9 -0.8372 0.0190
-5 -4 10 0.2294 -0.0112
-5 -4 11 1.1563 -0.0269
-5 -4 12 -1.8653 -0.0020
-5 -4 13 1.1964 -0.0084
-5 -4 14 0.0637 0.0396
-5 -4 15 -1.4821 0.0137
-5 -4 16 1.5557 -0.0099
-5 -4 17 0.8304 -0.0303
-5 -4 18 -1.2603 -0.0050
-5 -3 1 1.2019 -0.0115
-5 -3 2 1.6132 -0.0172
-5 -3 3 -3.3649 0.0120
-5 -3 4 1.3735 -0.0060
-5 -3 5 1.0267 0.0211
-5 -3 6 -0.2196 0.0136
-5 -3 7 -1.0777 -0.0095
-5 -3 8 -0.2050 -0.0125
-5 -3 9 1.3826 -0.0183
-5 -3 10 -0.2848 0.0136
-5 -3 11 -2.0146 -0.0016
-5 -3 12 1.2347 0.0027
-5 -3 13 1.5202 0.0316
-5 -3 14 -1.7621 -0.0285
-5 -3 15 1.5548 0.0125
-5 -3 16 -0.2345 -0.0432
-5 -3 17 -1.3461 0.0320
-5 -3 18 -0.1937 0.0197
-5 -2 1 -1.8577 -0.0725
-5 -2 2 0.1048 0.0902
-5 -2 3 0.8194 -0.0483
-5 -2 4 0.4473 0.0328
-5 -2 5 -0.6335 -0.0123
-5 -2 6 -1.1573 -0.0048
-5 -2 7 0.5163 -0.0114
-5 -2 8 1.3537 -0.0002
-5 -2 9 -1.1319 0.0191
-5 -2 10 -1.0908 -0.0044
-5 -2 11 1.3514 0.0032
-5 -2 12 1.4077 -0.0103
-5 -2 13 -0.8517 -0.0119
-5 -2 14 -0.1529 0.0234
-5 -2 15 -1.2565 -0.0115
-5 -2 16 -0.0052 0.0055
-5 -2 17 0.1340 0.0105
-5 -2 18 1.3458 -0.0414
-5 -1 1 3.9554 0.0641
-5 -1 2 -1.3253 -0.0228
-5 -1 3 -0.3937 0.0114
-5 -1 4 -0.3172 -0.0060
-5 -1 5 -0.1399 0.0106
-5 -1 6 0.0584 -0.0074
-5 -1 7 1.3429 0.0055
-5 -1 8 -1.2159 -0.0116
-5 -1 9 -0.2900 0.0098
-5 -1 10 1.3809 -0.0126
-5 -1 11 0.0991 -0.0191
-5 -1 12 0.6297 0.0426
-5 -1 13 -3.0403 -0.0044
-5 -1 14 0.0065 0.0121
-5 -1 15 1.7444 -0.0337
-5 -1 16 0.0549 0.0065
-5 -1 17 0.5487 -0.0113
-5 -1 18 -0.4691 0.0093
-5 0 1 -2.0618 0.0548
-5 0 2 -1.1940 0.0429
-5 0 3 0.4004 -0.0253
-5 0 4 1.4380 0.0103
-5 0 5 -1.3066 -0.0194
-5 0 6 1.1836 -0.0076
-5 0 7 -0.6977 -0.0112
-5 0 8 0.0522 0.0147
-5 0 9 1.1527 -0.0104
-5 0 10 -1.0232 0.0236
-5 0 11 0.7865 0.0269
-5 0 12 -3.8109 -0.0241
-5 0 13 2.5941 -0.0022
-5 0 14 1.7265 -0.0246
-5 0 15 -0.9302 -0.0129
-5 0 16 -0.5550 0.0152
-5 0 17 0.4166 0.0146
-5 0 18 -0.3763 0.0452
-5 1 1 -1.6326 0.1585
-5 1 2 0.6781 -0.1316
-5 1 3 2.1805 -0.0044
-5 1 4 -2.0075 -0.0136
-5 1 5 0.2209 -0.0065
-5 1 6 0.8538 0.0260
-5 1 7 -0.2433 -0.0025
-5 1 8 0.3172 0.0226
-5 1 9 -1.1049 0.0303
-5 1 10 -0.2597 -0.0451
-5 1 11 -1.3464 0.0020
-5 1 12 3.3650 -0.0299
-5 1 13 -0.0312 0.0090
-5 1 14 -1.6373 -0.0198
-5 1 15 -0.1513 0.0447
-5 1 16 1.1276 0.0257
-5 1 17 -0.5936 0.0149
-5 1 18 -0.5416 -0.0596
-5 2 1 -0.5712 -0.2408
-5 2 2 1.4831 0.0037
-5 2 3 -0.6296 0.0162
-5 2 4 -0.6453 0.0272
-5 2 5 1.8169 0.0326
-5 2 6 -1.1869 -0.0095
-5 2 7 -0.6286 0.0249
-5 2 8 0.1618 -0.0270
-5 2 9 -1.1554 -0.0485
-5 2 10 1.3029 0.0213
-5 2 11 2.0020 -0.0208
-5 2 12 -1.3988 0.0234
-5 2 13 -1.3309 0.0134
-5 2 14 1.1581 0.0337
-5 2 15 0.3844 0.0003
-5 2 16 -0.9694 -0.0203
-5 2 17 -0.0566 -0.0455
-5 2 18 -0.0075 -0.0227
-5 3 1 0.4484 0.0312
-5 3 2 2.4541 0.0258
-5 3 3 -1.0713 0.0637
-5 3 4 -0.0357 -0.0098
-5 3 5 -1.4136 -0.0068
-5 3 6 -0.4692 -0.0229
-5 3 7 2.0062 -0.0540
-5 3 8 -1.7939 0.0270
-5 3 9 1.5948 -0.0016
-5 3 10 1.1398 0.0279
-5 3 11 -1.6062 0.0092
-5 3 12 -0.7394 0.0292
-5 3 13 1.5563 -0.0201
-5 3 14 -0.8740 -0.0249
-5 3 15 -0.9795 -0.0229
-5 3 16 1.1941 -0.0027
-5 3 17 -0.4412 -0.0127
-5 3 18 0.6938 0.0776
-5 4 1 4.6514 -0.0157
-5 4 2 -1.8799 0.0652
-5 4 3 -3.0111 -0.0439
-5 4 4 0.0236 -0.0252
-5 4 5 0.8372 -0.0371
-5 4 6 2.7737 -0.0076
-5 4 7 -2.4892 0.0695
-5 4 8 0.3968 -0.0178
-5 4 9 1.8909 0.0451
-5 4 10 -1.6995 -0.0205
-5 4 11 -0.5427 -0.0059
-5 4 12 0.7032 -0.0392
-5 4 13 -0.9476 -0.0147
-5 4 14 -0.2947 0.0122
-5 4 15 2.0783 0.0295
-5 4 16 -0.7950 0.0002
-5 4 17 -0.3243 0.0350
-5 5 1 -2.3704 0.0408
-5 5 2 -3.9019 -0.0339
-5 5 3 1.7039 -0.0387
-5 5 4 2.0994 0.0135
-5 5 5 1.7232 0.0396
-5 5 6 -2.6953 0.0317
-5 5 7 -0.4386 -0.0030
-5 5 8 2.6889 -0.0046
-5 5 9 -2.0883 -0.0337
-5 5 10 -0.6385 -0.0264
-5 5 11 0.0532 -0.0050
-5 5 12 0.1665 0.0195
-5 5 13 0.6597 0.0411
-5 5 14 1.2665 -0.0000
-5 5 15 -0.9084 0.0028
-5 5 16 -1.1871 -0.0417
-5 5 17 1.3253 0.0021
-5 6 1 -3.1765 -0.0067
-5 6 2 2.1950 0.0069
-5 6 3 2.5928 0.0325
-5 6 4 -0.3110 0.0352
-5 6 5 -1.9627 -0.0263
-5 6 6 -0.3150 0.0065
-5 6 7 2.0984 -0.0462
-5 6 8 -2.1315 -0.0116
-5 6 9 -0.5611 -0.0001
-5 6 10 0.7430 0.0231
-5 6 11 0.7792 0.0433
-5 6 12 0.9419 0.0058
-5 6 13 -0.6703 -0.0437
-5 6 14 -0.3394 0.0080
-5 6 15 -0.9706 -0.0487
-5 6 16 1.3621 0.0596
-5 6 17 -0.5851 -0.0321
-5 7 1 1.9663 0.0865
-5 7 2 2.4744 -0.0417
-5 7 3 -1.9757 0.0088
-5 7 4 -0.8127 -0.0360
-5 7 5 0.2971 0.0021
-5 7 6 0.5906 -0.0227
-5 7 7 -1.5638 0.0135
-5 7 8 0.0706 0.0177
-5 7 9 1.8199 0.0247
-5 7 10 -0.0757 0.0166
-5 7 11 0.4162 -0.0490
-5 7 12 -1.5924 -0.0134
-5 7 13 0.4761 0.0060
-5 7 14 -0.1205 0.0048
-5 7 15 0.3524 0.0239
-5 7 16 -0.4936 -0.0140
-5 8 1 2.2325 -0.1323
-5 8 2 -2.4958 0.0003
-5 8 3 -0.1562 0.0112
-5 8 4 0.6391 0.0038
-5 8 5 -0.2170 0.0076
-5 8 6 -0.8767 0.0079
-5 8 7 0.7821 0.0031
-5 8 8 1.7083 0.0161
-5 8 9 -1.1944 -0.0352
-5 8 10 0.0229 -0.0208
-5 8 11 -0.9384 0.0404
-5 8 12 0.4552 -0.0224
-5 8 13 0.7978 0.0320
-5 8 14 -0.9575 -0.0238
-5 8 15 -0.2142 0.0320
-5 9 1 -2.2740 0.0128
-5 9 2 -0.1261 0.0562
-5 9 3 0.4160 0.0079
-5 9 4 0.4537 -0.0130
-5 9 5 -0.6288 -0.0098
-5 9 6 0.5034 -0.0058
-5 9 7 0.8396 0.0027
-5 9 8 -1.1050 -0.0229
-5 9 9 0.2771 0.0452
-5 9 10 -0.4432 0.0076
-5 9 11 -0.1515 -0.0357
-5 9 12 1.5727 0.0136
-5 9 13 -1.9117 -0.0071
-5 9 14 0.0609 0.0142
-5 9 15 1.0723 -0.0498
-5 10 1 0.0834 0.0394
-5 10 2 0.0046 0.0129
-5 10 3 1.4283 -0.0467
-5 10 4 -0.7462 -0.0127
-5 10 5 -0.6450 0.0076
-5 10 6 0.6438 0.0062
-5 10 7 -0.1981 0.0387
-5 10 8 0.6504 0.0175
-5 10 9 -1.0865 -0.0592
-5 10 10 -0.1373 0.0026
-5 10 11 1.6350 -0.0103
-5 10 12 -2.0174 0.0223
-5 10 13 0.2764 -0.0097
-5 10 14 1.4820 0.0037
-5 11 1 0.0178 0.0260
-5 11 2 1.1380 -0.0401
-5 11 3 -0.6202 -0.0101
-5 11 4 -1.2612 0.0244
-5 11 5 0.9096 0.0355
-5 11 6 0.3424 0.0269
-5 11 7 0.6346 -0.0575
-5 11 8 -1.6967 -0.0432
-5 11 9 0.3767 0.0341
-5 11 10 0.7853 -0.0078
-5 11 11 -1.0316 0.0216
-5 11 12 0.3463 0.0174
-5 11 13 1.3349 0.0080
-5 12 1 -0.1909 0.0005
-5 12 2 -0.1893 -0.0115
-5 12 3 -0.7589 0.0268
-5 12 4 0.6750 0.0388
-5 12 5 0.2081 -0.0456
-5 12 6 0.4228 -0.0427
-5 12 7 -1.1597 0.0121
-5 12 8 0.2901 0.0109
-5 12 9 -0.1328 0.0250
-5 12 10 0.3307 0.0081
-5 12 11 0.2993 0.0150
-5 12 12 0.5577 -0.0243
-5 13 1 -0.2449 0.0046
-5 13 2 0.0770 -0.0039
-5 13 3 0.2717 -0.0059
-5 13 4 -0.3280 -0.0329
-5 13 5 0.4584 0.0132
-5 13 6 -0.0321 0.0105
-5 13 7 -0.4453 -0.0133
-5 13 8 -0.5176 0.0476
-5 13 9 1.0667 -0.0081
-5 13 10 0.3847 -0.0362
-5 13 11 -0.3475 0.0065
-5 14 1 0.5033 -0.0794
-5 14 2 0.3847 -0.0250
-5 14 3 -0.8070 0.0632
-5 14 4 0.6946 -0.0103
-5 14 5 0.5497 -0.0143
-5 14 6 -1.0025 -0.0026
-5 14 7 -0.5737 0.0221
-5 14 8 1.1634 -0.0055
-5 14 9 0.5120 -0.0425
-5 15 1 0.7725 0.0245
-5 15 2 -0.7566 0.0959
-5 15 3 0.5867 -0.0581
-5 15 4 0.3430 -0.0097
-5 15 5 -1.0245 -0.0013
-5 15 6 -0.2920 -0.0084
-5 15 7 1.0024 0.0388
-5 15 8 0.2725 -0.0154
-5 16 1 -0.5315 0.0443
-5 16 2 0.1590 -0.0315
-5 16 3 -0.0778 -0.0133
-5 16 4 -0.6655 -0.0211
-5 16 5 0.3988 0.0102
-5 16 6 0.4838 0.0788
-5 17 1 0.2087 0.0210
-5 17 2 -0.2838 -0.0450
-5 17 3 -0.1676 -0.0203
-5 17 4 0.8394 0.0379
-4 -15 2 -1.2250 0.4335
-4 -15 3 0.7858 0.0763
-4 -15 4 0.3302 0.0458
-4 -15 5 -0.0070 -0.2228
-4 -15 6 -0.1504 0.0467
-4 -15 7 0.0048 -0.1445
-4 -14 1 -0.6207 0.8959
-4 -14 2 0.5534 -0.2276
-4 -14 3 0.6808 -0.0242
-4 -14 4 -0.4028 -0.3009
-4 -14 5 0.0131 0.0896
-4 -14 6 -0.2539 0.0165
-4 -14 7 -0.5065 0.2279
-4 -14 8 0.2035 -0.1328
-4 -14 9 1.2667 -0.0855
-4 -14 10 -1.0586 0.1451
-4 -13 1 0.6039 -0.2665
-4 -13 2 0.5479 -0.4706
-4 -13 3 -1.0184 0.0310
-4 -13 4 0.4703 0.1219
-4 -13 5 -0.2619 0.1389
-4 -13 6 -0.8183 0.0616
-4 -13 7 0.6705 -0.1531
-4 -13 8 1.4898 -0.0566
-4 -13 9 -1.8108 0.1053
-4 -13 10 0.2117 -0.1408
-4 -13 11 0.5097 0.1344
-4 -13 12 -0.0352 0.0511
-4 -12 1 0.6075 -0.9359
-4 -12 2 -1.5555 0.5543
-4 -12 3 0.7842 0.0894
-4 -12 4 0.0695 0.0817
-4 -12 5 -0.7047 -0.0999
-4 -12 6 0.2716 -0.0904
-4 -12 7 1.5774 -0.0232
-4 -12 8 -1.6933 0.0271
-4 -12 9 0.2466 0.0562
-4 -12 10 0.3422 0.0299
-4 -12 11 -0.1301 0.0509
-4 -12 12 0.4035 -0.1765
-4 -12 13 -1.2886 -0.0004
-4 -12 14 0.7543 0.1542
-4 -11 1 -1.8967 0.7071
-4 -11 2 1.0682 0.0464
-4 -11 3 0.5697 -0.0524
-4 -11 4 -0.4725 -0.1502
-4 -11 5 -1.0637 -0.0084
-4 -11 6 2.0707 0.0141
-4 -11 7 -0.9201 0.0056
-4 -11 8 -0.4095 0.1729
-4 -11 9 0.4049 -0.1405
-4 -11 10 -0.4410 0.0508
-4 -11 11 0.6187 -0.1605
-4 -11 12 -1.0874 0.1023
-4 -11 13 0.6713 0.0984
-4 -11 14 1.4992 -0.1183
-4 -11 15 -1.9915 0.0355
-4 -10 1 1.5063 0.0896
-4 -10 2 0.7578 -0.1107
-4 -10 3 -1.1245 -0.0948
-4 -10 4 -1.7782 0.0248
-4 -10 5 3.0035 0.0510
-4 -10 6 -0.5930 0.0325
-4 -10 7 -1.2694 0.0364
-4 -10 8 0.9463 -0.0833
-4 -10 9 -1.2373 -0.0363
-4 -10 10 1.2453 0.0253
-4 -10 11 -0.3119 0.0157
-4 -10 12 -0.0998 0.0640
-4 -10 13 1.5842 -0.0795
-4 -10 14 -2.8912 0.0491
-4 -10 15 1.4006 -0.0083
-4 -10 16 0.2345 -0.0875
-4 -9 1 0.3879 -0.0801
-4 -9 2 -2.4949 0.0801
-4 -9 3 -0.8201 -0.0558
-4 -9 4 3.5953 0.0333
-4 -9 5 -1.0362 0.0530
-4 -9 6 -2.0209 -0.1491
-4 -9 7 2.3611 0.1522
-4 -9 8 -2.6283 -0.1609
-4 -9 9 2.2953 0.1599
-4 -9 10 -0.0421 -0.1080
-4 -9 11 -1.1167 0.0603
-4 -9 12 1.2134 0.0133
-4 -9 13 -1.9301 -0.0448
-4 -9 14 1.4385 0.0272
-4 -9 15 0.2139 -0.0934
-4 -9 16 -1.0850 0.1934
-4 -9 17 0.8630 -0.2033
-4 -8 1 -3.2312 0.3430
-4 -8 2 0.9106 -0.2752
-4 -8 3 3.2194 -0.0524
-4 -8 4 -1.5053 0.0811
-4 -8 5 -2.3891 -0.0751
-4 -8 6 3.7663 0.1725
-4 -8 7 -3.6151 -0.1300
-4 -8 8 2.2638 0.0429
-4 -8 9 0.2122 -0.0445
-4 -8 10 -1.4330 0.0143
-4 -8 11 0.9698 0.0818
-4 -8 12 -0.3447 -0.0995
-4 -8 13 0.0453 0.0529
-4 -8 14 0.1523 -0.0664
-4 -8 15 -0.8989 0.0862
-4 -8 16 1.6627 -0.1071
-4 -8 17 -0.6442 0.0717
-4 -7 1 2.0484 -0.4791
-4 -7 2 1.9323 -0.1211
-4 -7 3 -1.4877 0.1387
-4 -7 4 -1.7508 0.2180
-4 -7 5 3.1828 -0.1671
-4 -7 6 -2.8427 0.0766
-4 -7 7 0.7798 -0.1921
-4 -7 8 1.2973 0.1425
-4 -7 9 -0.9481 -0.0352
-4 -7 10 0.1077 0.0732
-4 -7 11 0.3366 -0.0404
-4 -7 12 -1.0662 -0.0460
-4 -7 13 0.6144 0.0041
-4 -7 14 -0.1384 -0.0178
-4 -7 15 1.3898 0.0812
-4 -7 16 -1.3631 0.0025
-4 -7 17 -0.8728 -0.0316
-4 -7 18 1.3832 0.0350
-4 -6 1 0.6556 -0.1091
-4 -6 2 -1.3548 0.1634
-4 -6 3 -0.2741 0.3505
-4 -6 4 0.7070 -0.4394
-4 -6 5 -0.4289 0.1661
-4 -6 6 -0.4402 -0.1843
-4 -6 7 1.6202 0.1772
-4 -6 8 -0.2488 0.0216
-4 -6 9 -1.5188 -0.0335
-4 -6 10 0.9397 0.0268
-4 -6 11 -0.6633 -0.1469
-4 -6 12 0.8322 0.0916
-4 -6 13 -0.3314 -0.0070
-4 -6 14 0.6488 0.1066
-4 -6 15 -1.0267 -0.0633
-4 -6 16 -0.4517 -0.0842
-4 -6 17 1.3476 0.0804
-4 -6 18 -0.0775 -0.0804
-4 -5 1 -2.0594 0.0963
-4 -5 2 0.5939 0.0349
-4 -5 3 -0.1372 -0.1045
-4 -5 4 1.2985 -0.1000
-4 -5 5 -1.1757 0.1529
-4 -5 6 0.1991 -0.0255
-4 -5 7 0.8052 0.1141
-4 -5 8 -2.0618 -0.1410
-4 -5 9 1.7518 0.0089
-4 -5 10 -0.2742 -0.0479
-4 -5 11 0.0874 0.0709
-4 -5 12 -1.1450 0.0508
-4 -5 13 1.0071 -0.0238
-4 -5 14 0.2151 -0.0352
-4 -5 15 -0.6436 -0.0562
-4 -5 16 0.5736 0.0508
-4 -5 17 0.2820 0.0285
-4 -5 18 -0.6621 -0.0353
-4 -4 1 0.2303 -0.5739
-4 -4 2 3.0311 0.7979
-4 -4 3 -0.5706 -0.4972
-4 -4 4 -2.4713 0.3675
-4 -4 5 0.2483 -0.2112
-4 -4 6 2.0361 0.0665
-4 -4 7 -1.1489 -0.0704
-4 -4 8 0.7626 -0.0500
-4 -4 9 -0.7557 0.1469
-4 -4 10 -0.3303 -0.0781
-4 -4 11 -0.8242 0.0724
-4 -4 12 1.9365 -0.0939
-4 -4 13 0.9875 0.0202
-4 -4 14 -1.9150 0.0061
-4 -4 15 0.1396 -0.0049
-4 -4 16 0.0228 0.0782
-4 -4 17 -0.1266 -0.0830
-4 -4 18 -0.3407 -0.0241
-4 -3 1 7.2854 1.5653
-4 -3 2 -5.7036 -0.5039
-4 -3 3 -2.2825 -0.1060
-4 -3 4 3.3452 -0.0706
-4 -3 5 1.5940 -0.0639
-4 -3 6 -1.0419 0.1529
-4 -3 7 -1.5926 -0.0577
-4 -3 8 -0.5249 0.1200
-4 -3 9 1.1760 -0.1329
-4 -3 10 -0.0070 0.0301
-4 -3 11 1.5110 -0.0233
-4 -3 12 0.7321 0.0310
-4 -3 13 -3.5185 0.0328
-4 -3 14 0.9992 -0.0259
-4 -3 15 -0.7853 0.0061
-4 -3 16 1.5293 -0.0412
-4 -3 17 0.0120 -0.0210
-4 -3 18 0.2568 0.1411
-4 -3 19 -0.5544 -0.1750
-4 -2 1 -9.7095 0.0721
-4 -2 2 1.5618 -1.2164
-4 -2 3 4.7918 0.3911
-4 -2 4 -1.1497 -0.0019
-4 -2 5 -1.7464 0.2434
-4 -2 6 -1.6762 -0.0052
-4 -2 7 0.6010 -0.1610
-4 -2 8 3.7267 0.0342
-4 -2 9 -1.5401 -0.0563
-4 -2 10 0.0133 0.0858
-4 -2 11 0.2879 0.0166
-4 -2 12 -3.9065 -0.0107
-4 -2 13 2.7929 -0.0163
-4 -2 14 -1.1421 -0.0725
-4 -2 15 2.3695 0.0556
-4 -2 16 0.2625 0.0033
-4 -2 17 -1.5091 0.0512
-4 -2 18 -0.3761 -0.0885
-4 -2 19 0.5226 0.1176
-4 -1 1 5.4596 -2.1379
-4 -1 2 2.2006 0.7806
-4 -1 3 -3.7717 0.3705
-4 -1 4 -0.2846 0.0405
-4 -1 5 0.6518 -0.0109
-4 -1 6 0.5603 -0.3371
-4 -1 7 4.4079 0.1729
-4 -1 8 -5.1265 -0.0601
-4 -1 9 -0.1625 0.1170
-4 -1 10 0.9274 -0.0067
-4 -1 11 -2.6833 -0.0619
-4 -1 12 3.5959 -0.0112
-4 -1 13 -0.5111 -0.0332
-4 -1 14 0.5630 0.0761
-4 -1 15 0.7047 0.0073
-4 -1 16 -2.5264 -0.0160
-4 -1 17 0.1038 -0.0099
-4 -1 18 0.8558 0.0407
-4 -1 19 -0.1689 -0.1105
-4 0 1 0.7725 0.6652
-4 0 2 -4.8079 0.8436
-4 0 3 3.3605 -0.2488
-4 0 4 1.3467 -0.1962
-4 0 5 -1.0516 -0.1493
-4 0 6 1.7683 0.0342
-4 0 7 -5.8101 0.1185
-4 0 8 1.4867 0.0380
-4 0 9 2.6957 -0.0343
-4 0 10 -2.1248 -0.0453
-4 0 11 2.5245 -0.0221
-4 0 12 0.6426 0.0544
-4 0 13 -2.6173 0.0004
-4 0 14 1.5884 0.0030
-4 0 15 -1.7968 -0.0133
-4 0 16 -0.1021 -0.0020
-4 0 17 1.1746 0.0037
-4 0 18 0.0508 -0.0470
-4 1 1 -5.3681 1.0738
-4 1 2 5.6374 -0.3111
-4 1 3 -0.8682 -0.4681
-4 1 4 -2.3951 0.1631
-4 1 5 -1.6130 -0.1673
-4 1 6 -0.9003 0.2975
-4 1 7 2.4527 -0.0482
-4 1 8 3.5653 -0.0366
-4 1 9 -3.9263 -0.0146
-4 1 10 1.5226 -0.0276
-4 1 11 1.3832 0.0512
-4 1 12 -4.3443 -0.0405
-4 1 13 2.3886 0.0074
-4 1 14 -0.3774 0.0160
-4 1 15 -0.7370 0.0002
-4 1 16 1.4607 0.0033
-4 1 17 -0.1659 0.0024
-4 1 18 0.0403 -0.0115
-4 2 1 5.5280 -0.0616
-4 2 2 -3.4976 -0.5377
-4 2 3 -2.2808 0.1095
-4 2 4 -1.9515 -0.0313
-4 2 5 5.0569 0.2006
-4 2 6 1.1326 0.0176
-4 2 7 1.5249 -0.0346
-4 2 8 -5.4207 -0.0591
-4 2 9 2.0665 -0.0164
-4 2 10 1.2330 -0.0142
-4 2 11 -3.8630 0.0181
-4 2 12 2.7476 0.0240
-4 2 13 0.1060 0.0244
-4 2 14 -0.8415 0.0156
-4 2 15 1.3580 -0.0215
-4 2 16 -0.8371 -0.0192
-4 2 17 0.4643 -0.0715
-4 2 18 -0.9228 -0.0652
-4 3 1 -5.1601 -0.2611
-4 3 2 -1.3201 -0.4697
-4 3 3 0.4771 0.4181
-4 3 4 6.8072 -0.0489
-4 3 5 -1.0191 0.1965
-4 3 6 -2.6295 -0.0975
-4 3 7 -2.8984 -0.1292
-4 3 8 2.4174 -0.0258
-4 3 9 0.6787 0.0033
-4 3 10 -2.6979 0.0922
-4 3 11 2.9616 0.0443
-4 3 12 -0.4745 -0.0123
-4 3 13 -0.5968 -0.0105
-4 3 14 0.9624 -0.0541
-4 3 15 -1.2406 -0.0630
-4 3 16 0.8804 -0.0220
-4 3 17 -0.8243 0.0241
-4 3 18 0.4410 0.3980
-4 4 1 -1.3324 -1.1748
-4 4 2 2.5312 0.7275
-4 4 3 5.8668 0.0300
-4 4 4 -2.9111 0.2007
-4 4 5 -5.7185 -0.2056
-4 4 6 2.7118 -0.1389
-4 4 7 0.6180 -0.0637
-4 4 8 0.2529 0.1301
-4 4 9 -1.7671 0.1107
-4 4 10 3.1341 0.0259
-4 4 11 -0.8051 -0.0733
-4 4 12 -1.4046 -0.0756
-4 4 13 1.0688 -0.0346
-4 4 14 -0.7221 -0.0328
-4 4 15 0.5543 0.0902
-4 4 16 -0.4400 0.1035
-4 4 17 -0.0417 0.2323
-4 5 1 3.6955 0.5760
-4 5 2 5.7842 0.6333
-4 5 3 -5.4962 -0.1699
-4 5 4 -4.9436 -0.2537
-4 5 5 6.6540 -0.1324
-4 5 6 -2.5135 -0.0218
-4 5 7 0.0316 0.2271
-4 5 8 -0.1822 0.0944
-4 5 9 2.5559 -0.0484
-4 5 10 -0.2729 -0.1132
-4 5 11 -3.5725 -0.1083
-4 5 12 2.1613 0.0386
-4 5 13 0.4924 0.0754
-4 5 14 -0.8197 0.1168
-4 5 15 -0.0459 0.0603
-4 5 16 0.0185 -0.0714
-4 5 17 0.5151 -0.3491
-4 6 1 5.2589 1.3209
-4 6 2 -7.8732 -0.7353
-4 6 3 -0.5510 -0.2017
-4 6 4 5.5855 -0.1532
-4 6 5 -4.6852 0.1812
-4 6 6 0.6680 0.1789
-4 6 7 2.2550 0.0643
-4 6 8 0.3870 -0.1130
-4 6 9 0.4376 -0.1342
-4 6 10 -5.0923 -0.0543
-4 6 11 3.2761 0.1002
-4 6 12 1.5041 0.1525
-4 6 13 -2.4291 0.0212
-4 6 14 0.5546 -0.0689
-4 6 15 0.5748 -0.1791
-4 6 16 0.0421 -0.1203
-4 7 1 -7.0087 -1.0523
-4 7 2 3.5755 -0.1197
-4 7 3 0.9406 -0.0769
-4 7 4 -4.3276 0.3650
-4 7 5 2.5123 0.0446
-4 7 6 3.4408 0.0045
-4 7 7 -2.6003 -0.1137
-4 7 8 0.9224 -0.1390
-4 7 9 -4.2664 0.0502
-4 7 10 2.8063 0.0905
-4 7 11 2.0166 0.1281
-4 7 12 -2.9100 -0.0652
-4 7 13 1.1337 -0.1378
-4 7 14 0.4928 -0.0788
-4 7 15 -0.5471 -0.0121
-4 7 16 -0.0587 0.3849
-4 8 1 3.9739 -0.1012
-4 8 2 -2.3641 0.2158
-4 8 3 -2.0107 0.2007
-4 8 4 3.5702 -0.0045
-4 8 5 2.2459 -0.0638
-4 8 6 -3.9111 -0.0857
-4 8 7 1.0656 -0.0694
-4 8 8 -2.1337 0.0727
-4 8 9 0.9149 0.0493
-4 8 10 2.6054 0.0614
-4 8 11 -2.2809 -0.0466
-4 8 12 0.9082 -0.1140
-4 8 13 -0.2292 -0.0300
-4 8 14 -0.3251 0.0506
-4 8 15 0.1694 0.3752
-4 9 1 -1.7185 0.5667
-4 9 2 -0.3191 -0.3440
-4 9 3 1.9752 0.1263
-4 9 4 0.9866 -0.0639
-4 9 5 -2.5526 -0.0683
-4 9 6 0.2019 0.0443
-4 9 7 -0.4620 -0.0352
-4 9 8 -0.4215 0.0723
-4 9 9 3.1650 0.0159
-4 9 10 -1.9505 0.0016
-4 9 11 0.2318 -0.0781
-4 9 12 -0.3953 -0.0758
-4 9 13 0.1404 0.1570
-4 9 14 0.2145 0.1953
-4 9 15 -0.2360 -0.4165
-4 10 1 -0.4098 -0.8321
-4 10 2 -0.4091 0.3325
-4 10 3 1.4083 0.0505
-4 10 4 -0.6315 -0.0586
-4 10 5 -1.3443 0.0222
-4 10 6 0.5137 -0.0899
-4 10 7 -0.3872 0.1149
-4 10 8 2.7344 -0.0129
-4 10 9 -2.1250 -0.0018
-4 10 10 0.2682 -0.0442
-4 10 11 0.0182 -0.0598
-4 10 12 -0.2730 0.1511
-4 10 13 0.3930 0.0214
-4 10 14 -0.4039 -0.2545
-4 11 1 -0.8736 0.3895
-4 11 2 1.4976 0.2311
-4 11 3 0.1998 -0.0836
-4 11 4 -1.7984 -0.1751
-4 11 5 0.8428 0.0549
-4 11 6 -0.1299 0.0413
-4 11 7 1.5123 0.0045
-4 11 8 -1.5697 -0.0145
-4 11 9 0.6417 -0.0013
-4 11 10 0.0460 0.0120
-4 11 11 -1.1106 -0.0233
-4 11 12 0.9886 0.0175
-4 11 13 -0.2472 -0.0490
-4 12 1 -0.2807 0.3589
-4 12 2 0.8829 -0.1795
-4 12 3 -0.9152 -0.2919
-4 12 4 0.2417 0.1960
-4 12 5 -0.2593 -0.0571
-4 12 6 0.8224 0.0856
-4 12 7 -0.3582 -0.0118
-4 12 8 0.2047 -0.0047
-4 12 9 -0.2091 0.0280
-4 12 10 -1.1967 -0.1393
-4 12 11 1.3307 0.0592
-4 12 12 0.0317 0.1075
-4 13 1 1.8473 -0.2649
-4 13 2 -0.4202 -0.1152
-4 13 3 -0.5075 0.0536
-4 13 4 -0.1372 0.0525
-4 13 5 0.7384 0.1041
-4 13 6 0.1231 -0.0357
-4 13 7 -0.4143 -0.0517
-4 13 8 -0.2008 0.0016
-4 13 9 -0.5815 -0.0682
-4 13 10 0.8294 -0.0170
-4 13 11 0.4117 0.2355
-4 14 1 -0.6835 0.2110
-4 14 2 -0.4177 -0.2853
-4 14 3 0.3321 0.2736
-4 14 4 0.2061 0.0013
-4 14 5 -0.1591 -0.0542
-4 14 6 -0.0159 -0.0597
-4 14 7 -0.3231 -0.0198
-4 14 8 0.0394 0.0570
-4 14 9 0.0034 -0.1220
-4 15 1 -0.0917 -0.4889
-4 15 2 0.4514 0.2506
-4 15 3 -0.6058 -0.0013
-4 15 4 -0.1279 -0.0169
-4 15 5 0.7679 -0.0429
-4 15 6 -0.7689 -0.0558
-4 15 7 0.4969 0.1287
-4 15 8 -0.4998 -0.1371
-4 16 1 0.0158 -0.0587
-4 16 2 -0.4865 0.2416
-4 16 3 0.1962 0.0027
-4 16 4 0.7868 -0.0699
-4 16 5 -0.8356 -0.0997
-4 16 6 0.7221 0.1574
-4 17 1 0.5441 0.4717
-4 17 2 0.1275 -0.0483
-4 17 3 0.2944 -0.0890
-3 -15 1 0.3132 0.0103
-3 -15 2 0.5179 -0.0608
-3 -15 3 -0.8016 0.0659
-3 -15 4 -0.1971 -0.0178
-3 -15 5 0.6007 -0.0598
-3 -15 6 0.1312 0.0426
-3 -15 7 -0.9201 0.0519
-3 -15 8 -0.1947 -0.0155
-3 -15 9 1.3083 -0.0759
-3 -14 1 -0.1259 -0.0372
-3 -14 2 -0.1370 0.0265
-3 -14 3 -0.4034 -0.0216
-3 -14 4 0.5884 0.0069
-3 -14 5 -0.2286 -0.0086
-3 -14 6 -0.5809 0.0445
-3 -14 7 0.1915 -0.0358
-3 -14 8 1.2014 -0.0308
-3 -14 9 -0.3641 0.0265
-3 -14 10 -0.9843 0.0046
-3 -14 11 0.1155 0.0306
-3 -14 12 0.5295 -0.0285
-3 -13 1 0.4555 0.0064
-3 -13 2 -0.5987 -0.0020
-3 -13 3 -0.1837 0.0298
-3 -13 4 0.2297 -0.0350
-3 -13 5 0.2011 0.0179
-3 -13 6 -0.3251 -0.0101
-3 -13 7 1.0229 0.0047
-3 -13 8 -0.6030 0.0026
-3 -13 9 -0.5799 0.0198
-3 -13 10 0.2084 -0.0132
-3 -13 11 0.0356 -0.0140
-3 -13 12 0.7455 0.0149
-3 -13 13 -0.8817 -0.0537
-3 -12 1 -0.2571 0.0327
-3 -12 2 -0.3742 0.0022
-3 -12 3 0.8639 -0.0061
-3 -12 4 0.0302 -0.0273
-3 -12 5 -0.4546 0.0368
-3 -12 6 0.8730 0.0019
-3 -12 7 -0.8463 -0.0068
-3 -12 8 -0.0906 -0.0106
-3 -12 9 0.1295 -0.0068
-3 -12 10 -0.3278 -0.0042
-3 -12 11 1.2825 0.0236
-3 -12 12 -0.9733 -0.0359
-3 -12 13 -0.0980 0.0687
-3 -12 14 0.4130 -0.0581
-3 -11 1 0.1832 -0.0242
-3 -11 2 0.3706 -0.0041
-3 -11 3 -0.6116 -0.0248
-3 -11 4 0.7695 0.0397
-3 -11 5 -0.3076 -0.0070
-3 -11 6 -0.6396 -0.0107
-3 -11 7 0.1577 -0.0240
-3 -11 8 0.5257 0.0232
-3 -11 9 -0.8589 -0.0072
-3 -11 10 1.5162 0.0295
-3 -11 11 -1.1245 -0.0249
-3 -11 12 -0.2639 0.0211
-3 -11 13 0.8596 -0.0287
-3 -11 14 -0.5931 0.0012
-3 -11 15 0.4894 0.0086
-3 -10 1 -0.4282 -0.0553
-3 -10 2 -0.5388 0.0595
-3 -10 3 1.7485 -0.0200
-3 -10 4 -2.1780 0.0148
-3 -10 5 0.7468 -0.0166
-3 -10 6 -0.1115 -0.0002
-3 -10 7 0.9262 0.0095
-3 -10 8 -1.1443 0.0025
-3 -10 9 0.7700 0.0060
-3 -10 10 -0.3836 -0.0050
-3 -10 11 -0.2774 -0.0244
-3 -10 12 1.1287 0.0200
-3 -10 13 -0.9734 -0.0201
-3 -10 14 0.1294 0.0399
-3 -10 15 0.2450 -0.0240
-3 -10 16 -0.6660 0.0200
-3 -9 1 -0.2301 0.1408
-3 -9 2 0.9829 -0.0664
-3 -9 3 -2.7529 0.0267
-3 -9 4 2.4740 -0.0193
-3 -9 5 -0.7576 0.0066
-3 -9 6 0.6440 -0.0176
-3 -9 7 -0.6766 0.0220
-3 -9 8 -0.6836 -0.0213
-3 -9 9 1.4678 0.0202
-3 -9 10 -0.7150 -0.0315
-3 -9 11 0.9356 0.0353
-3 -9 12 -1.5815 -0.0091
-3 -9 13 0.3998 0.0167
-3 -9 14 0.4376 -0.0329
-3 -9 15 -0.1900 0.0082
-3 -9 16 -0.0492 -0.0103
-3 -9 17 0.8101 0.0283
-3 -8 1 -0.9437 -0.0419
-3 -8 2 -1.2787 -0.0430
-3 -8 3 3.1923 -0.0038
-3 -8 4 -1.4165 -0.0073
-3 -8 5 0.0533 -0.0021
-3 -8 6 -0.1510 0.0221
-3 -8 7 -1.0729 -0.0135
-3 -8 8 2.4733 0.0169
-3 -8 9 -1.2054 0.0002
-3 -8 10 0.0257 -0.0008
-3 -8 11 -1.0573 0.0070
-3 -8 12 0.8759 -0.0288
-3 -8 13 0.0270 -0.0092
-3 -8 14 0.4006 0.0240
-3 -8 15 -0.6954 0.0011
-3 -8 16 1.3041 0.0221
-3 -8 17 -1.8443 -0.0324
-3 -7 1 1.1761 -0.1589
-3 -7 2 2.9600 0.0386
-3 -7 3 -2.6000 0.0136
-3 -7 4 0.4346 0.0224
-3 -7 5 -0.1061 0.0057
-3 -7 6 -0.2846 0.0130
-3 -7 7 1.4760 -0.0144
-3 -7 8 -0.9454 0.0235
-3 -7 9 -0.8062 -0.0436
-3 -7 10 0.6990 0.0040
-3 -7 11 -0.0391 -0.0189
-3 -7 12 -0.1170 0.0259
-3 -7 13 0.3988 0.0232
-3 -7 14 0.1746 -0.0052
-3 -7 15 -0.1031 0.0062
-3 -7 16 -1.4741 -0.0393
-3 -7 17 1.3116 0.0169
-3 -7 18 0.4242 -0.0237
-3 -6 1 2.3553 0.0739
-3 -6 2 -4.6687 0.0686
-3 -6 3 2.6857 0.0131
-3 -6 4 -0.1756 -0.0105
-3 -6 5 -1.1369 0.0148
-3 -6 6 1.2012 -0.0326
-3 -6 7 -0.6476 -0.0021
-3 -6 8 -0.5838 -0.0273
-3 -6 9 1.4961 -0.0039
-3 -6 10 -1.5897 0.0399
-3 -6 11 0.7539 0.0180
-3 -6 12 -0.0122 -0.0022
-3 -6 13 1.4972 -0.0086
-3 -6 14 -2.4839 -0.0218
-3 -6 15 0.7084 -0.0198
-3 -6 16 0.7707 0.0167
-3 -6 17 0.0981 0.0053
-3 -6 18 -1.0177 0.0417
-3 -5 1 -5.9191 0.0973
-3 -5 2 5.3285 -0.0042
-3 -5 3 -0.1320 -0.0302
-3 -5 4 -4.6363 -0.0124
-3 -5 5 4.1729 -0.0179
-3 -5 6 -1.8457 -0.0357
-3 -5 7 0.4280 0.0341
-3 -5 8 0.9586 0.0066
-3 -5 9 -1.9407 0.0496
-3 -5 10 1.6048 -0.0197
-3 -5 11 -0.4566 -0.0186
-3 -5 12 1.3605 -0.0157
-3 -5 13 -2.5633 -0.0214
-3 -5 14 1.5711 0.0224
-3 -5 15 -0.4272 0.0129
-3 -5 16 -0.3960 0.0196
-3 -5 17 0.1885 -0.0047
-3 -5 18 0.4121 -0.0155
-3 -4 1 5.1885 -0.0049
-3 -4 2 0.6295 -0.0306
-3 -4 3 -8.0108 -0.0469
-3 -4 4 7.5974 0.0141
-3 -4 5 -3.2289 -0.0145
-3 -4 6 1.1880 0.0522
-3 -4 7 0.9326 0.0230
-3 -4 8 -2.2014 -0.0185
-3 -4 9 1.6364 -0.0224
-3 -4 10 -0.5998 -0.0155
-3 -4 11 0.1915 -0.0121
-3 -4 12 0.1377 0.0200
-3 -4 13 -1.0230 0.0280
-3 -4 14 0.2355 -0.0025
-3 -4 15 -0.4860 0.0006
-3 -4 16 2.2313 -0.0236
-3 -4 17 -0.9735 0.0130
-3 -4 18 -0.5626 -0.0516
-3 -4 19 0.3645 0.0565
-3 -3 1 2.9381 0.0309
-3 -3 2 -9.3389 -0.0843
-3 -3 3 7.4167 0.0385
-3 -3 4 -0.9638 0.0352
-3 -3 5 0.0957 -0.0001
-3 -3 6 1.0260 0.0122
-3 -3 7 -3.2101 -0.0573
-3 -3 8 1.8917 0.0106
-3 -3 9 -0.4968 -0.0005
-3 -3 10 -0.4040 0.0118
-3 -3 11 2.4033 0.0281
-3 -3 12 -4.1202 -0.0080
-3 -3 13 2.4574 -0.0092
-3 -3 14 -0.5881 -0.0161
-3 -3 15 2.6057 -0.0042
-3 -3 16 -2.5749 0.0047
-3 -3 17 -0.1599 -0.0116
-3 -3 18 0.6550 0.0478
-3 -3 19 -0.1203 -0.0009
-3 -2 1 -8.9304 -0.1159
-3 -2 2 4.1877 0.0355
-3 -2 3 5.2783 0.0367
-3 -2 4 -4.3244 -0.0424
-3 -2 5 -0.2060 -0.0102
-3 -2 6 -1.7521 0.0007
-3 -2 7 2.1978 0.0198
-3 -2 8 -0.8497 0.0105
-3 -2 9 0.0477 0.0121
-3 -2 10 2.4345 -0.0155
-3 -2 11 -4.4000 -0.0172
-3 -2 12 3.1125 -0.0018
-3 -2 13 -0.8004 -0.0113
-3 -2 14 1.6812 0.0186
-3 -2 15 -2.4599 -0.0056
-3 -2 16 0.4781 0.0391
-3 -2 17 0.3868 -0.0226
-3 -2 18 0.0753 -0.0009
-3 -2 19 -0.4261 -0.0291
-3 -1 1 0.3201 0.0096
-3 -1 2 10.7110 -0.0209
-3 -1 3 -10.0494 0.0011
-3 -1 4 -1.3128 0.0074
-3 -1 5 3.4688 0.0493
-3 -1 6 0.6030 -0.0069
-3 -1 7 -1.8846 -0.0094
-3 -1 8 1.2034 -0.0161
-3 -1 9 1.6241 -0.0258
-3 -1 10 -3.2557 0.0068
-3 -1 11 1.8343 0.0045
-3 -1 12 -0.5720 0.0101
-3 -1 13 1.2943 0.0238
-3 -1 14 -1.5264 -0.0088
-3 -1 15 0.1239 0.0218
-3 -1 16 0.4356 -0.0521
-3 -1 17 -0.1628 0.0080
-3 -1 18 -0.5681 0.0029
-3 -1 19 0.9149 0.0002
-3 0 1 11.7116 -0.0737
-3 0 2 -11.8330 0.1051
-3 0 3 -1.0383 0.0361
-3 0 4 7.6466 -0.0151
-3 0 5 -2.0618 -0.0235
-3 0 6 -2.7924 -0.0416
-3 0 7 2.4300 -0.0088
-3 0 8 1.4307 0.0140
-3 0 9 -3.3632 0.0149
-3 0 10 1.3126 0.0124
-3 0 11 -0.1533 0.0260
-3 0 12 1.3041 -0.0090
-3 0 13 -1.1461 -0.0136
-3 0 14 -0.6786 -0.0222
-3 0 15 1.0637 -0.0078
-3 0 16 -0.9255 0.0043
-3 0 17 0.0945 0.0179
-3 0 18 1.3174 0.0027
-3 1 1 -8.0936 0.1671
-3 1 2 -1.0753 -0.0226
-3 1 3 6.9392 -0.0890
-3 1 4 -2.4205 -0.0102
-3 1 5 -2.7474 -0.0253
-3 1 6 2.5426 0.0353
-3 1 7 1.9331 0.0273
-3 1 8 -4.4405 0.0133
-3 1 9 2.0814 0.0114
-3 1 10 -0.0303 0.0006
-3 1 11 0.5132 -0.0503
-3 1 12 -0.6866 0.0038
-3 1 13 -0.8399 -0.0237
-3 1 14 1.1538 0.0359
-3 1 15 -1.0460 0.0017
-3 1 16 1.1692 0.0083
-3 1 17 0.7329 0.0076
-3 1 18 -0.5684 -0.0342
-3 2 1 -1.7286 -0.1537
-3 2 2 3.2041 -0.0198
-3 2 3 0.0199 0.0093
-3 2 4 -1.4063 0.0266
-3 2 5 0.4852 0.0492
-3 2 6 2.7858 -0.0047
-3 2 7 -4.9628 0.0182
-3 2 8 2.1491 -0.0242
-3 2 9 0.5280 -0.0426
-3 2 10 -0.9918 -0.0191
-3 2 11 0.5769 0.0270
-3 2 12 -0.3472 0.0099
-3 2 13 0.0445 0.0231
-3 2 14 0.0902 0.0030
-3 2 15 1.4553 -0.0181
-3 2 16 -0.6383 -0.0020
-3 2 17 -0.7191 -0.0125
-3 2 18 -0.6366 0.0541
-3 3 1 -0.4732 0.1192
-3 3 2 2.8286 0.0324
-3 3 3 0.7569 0.0320
-3 3 4 -3.4275 0.0177
-3 3 5 3.7508 -0.0365
-3 3 6 -4.4625 -0.0007
-3 3 7 0.8176 -0.0511
-3 3 8 2.3578 -0.0231
-3 3 9 -2.2712 0.0570
-3 3 10 1.7330 0.0060
-3 3 11 0.1185 0.0325
-3 3 12 -1.5095 -0.0263
-3 3 13 1.4019 -0.0025
-3 3 14 0.8703 -0.0250
-3 3 15 -1.7307 0.0055
-3 3 16 -0.6801 0.0256
-3 3 17 0.4642 -0.0164
-3 3 18 0.1895 -0.0149
-3 4 1 4.5433 0.0878
-3 4 2 1.9240 -0.0158
-3 4 3 -7.0512 -0.0481
-3 4 4 4.7110 -0.0370
-3 4 5 -3.1980 -0.0260
-3 4 6 -0.9300 -0.0024
-3 4 7 4.9068 0.0470
-3 4 8 -3.0065 0.0436
-3 4 9 1.5763 -0.0237
-3 4 10 0.1506 0.0094
-3 4 11 -2.2754 -0.0442
-3 4 12 1.8202 -0.0004
-3 4 13 0.3810 0.0022
-3 4 14 -1.9538 0.0233
-3 4 15 -0.3565 0.0024
-3 4 16 1.5922 -0.0305
-3 4 17 -0.0375 0.0467
-3 5 1 0.8681 -0.0387
-3 5 2 -7.7408 -0.1595
-3 5 3 5.2413 0.0223
-3 5 4 -1.7477 0.0028
-3 5 5 -2.1993 0.0659
-3 5 6 6.7118 0.0547
-3 5 7 -3.5339 -0.0540
-3 5 8 0.3139 -0.0032
-3 5 9 0.0374 -0.0385
-3 5 10 -1.7745 0.0107
-3 5 11 1.4840 0.0058
-3 5 12 0.2396 0.0193
-3 5 13 -1.3931 0.0115
-3 5 14 0.0775 -0.0312
-3 5 15 1.6557 0.0231
-3 5 16 -0.3323 -0.0014
-3 5 17 -0.3239 -0.0310
-3 6 1 -5.1917 -0.2597
-3 6 2 4.5315 0.1273
-3 6 3 -0.7220 0.0535
-3 6 4 -2.4436 0.0505
-3 6 5 6.4222 -0.0208
-3 6 6 -3.7552 -0.0757
-3 6 7 -0.6167 0.0193
-3 6 8 0.1537 -0.0307
-3 6 9 -0.7580 0.0622
-3 6 10 0.9398 -0.0108
-3 6 11 0.0978 0.0059
-3 6 12 -0.3919 -0.0147
-3 6 13 0.1665 -0.0084
-3 6 14 0.7855 0.0216
-3 6 15 -0.3204 -0.0453
-3 6 16 -0.0422 0.0236
-3 7 1 2.7440 0.1676
-3 7 2 -0.3523 0.0400
-3 7 3 -1.6317 -0.0024
-3 7 4 4.0002 -0.0740
-3 7 5 -2.9500 0.0117
-3 7 6 -0.3856 -0.0114
-3 7 7 0.1990 0.0355
-3 7 8 -0.3299 0.0145
-3 7 9 0.6132 -0.0186
-3 7 10 0.0442 -0.0029
-3 7 11 0.3547 -0.0237
-3 7 12 -0.0245 0.0238
-3 7 13 -0.0744 -0.0197
-3 7 14 -0.1629 0.0121
-3 7 15 0.5355 0.0262
-3 7 16 -0.9943 0.0224
-3 8 1 -0.6296 -0.0246
-3 8 2 -0.5609 0.0320
-3 8 3 1.3922 -0.0558
-3 8 4 -1.2871 0.0566
-3 8 5 0.1785 -0.0424
-3 8 6 -0.0305 0.0452
-3 8 7 -0.7064 -0.0495
-3 8 8 0.8016 0.0202
-3 8 9 0.1834 -0.0047
-3 8 10 0.3684 -0.0171
-3 8 11 0.1115 0.0238
-3 8 12 -0.6270 -0.0024
-3 8 13 -0.3457 0.0420
-3 8 14 0.9412 -0.0366
-3 8 15 -1.3974 -0.0060
-3 9 1 -0.1970 0.1341
-3 9 2 0.5293 -0.0252
-3 9 3 -0.1437 -0.0205
-3 9 4 0.1473 -0.0230
-3 9 5 -0.0295 -0.0163
-3 9 6 -1.2709 0.0010
-3 9 7 1.2501 0.0398
-3 9 8 0.2854 -0.0186
-3 9 9 0.0494 0.0064
-3 9 10 0.4712 0.0070
-3 9 11 -1.0466 0.0228
-3 9 12 -0.8495 -0.0187
-3 9 13 1.3043 -0.0422
-3 9 14 -0.7335 -0.0040
-3 10 1 1.0607 -0.0156
-3 10 2 0.0930 -0.1168
-3 10 3 -0.1477 0.0061
-3 10 4 0.1627 -0.0139
-3 10 5 -1.2839 0.0771
-3 10 6 1.2111 -0.0061
-3 10 7 0.3764 -0.0145
-3 10 8 -0.1274 0.0235
-3 10 9 0.3377 -0.0257
-3 10 10 -1.0072 -0.0035
-3 10 11 -1.1974 -0.0267
-3 10 12 1.5821 0.0139
-3 10 13 0.2970 -0.0081
-3 11 1 0.4772 -0.1240
-3 11 2 -0.2146 0.0043
-3 11 3 -0.2208 0.0624
-3 11 4 -0.4699 0.0406
-3 11 5 0.4069 -0.0315
-3 11 6 0.6159 0.0125
-3 11 7 -0.1931 -0.0172
-3 11 8 -0.2513 -0.0389
-3 11 9 -0.3123 -0.0023
-3 11 10 -1.1051 0.0365
-3 11 11 1.2967 0.0184
-3 11 12 0.9690 -0.0384
-3 11 13 -1.0961 0.0509
-3 12 1 -0.0350 -0.0099
-3 12 2 -1.1837 0.0551
-3 12 3 0.4309 -0.0071
-3 12 4 -0.3795 0.0056
-3 12 5 0.7681 0.0029
-3 12 6 -0.0276 -0.0705
-3 12 7 -0.8011 0.0171
-3 12 8 0.4248 0.0364
-3 12 9 -0.5938 0.0255
-3 12 10 0.4249 -0.0119
-3 12 11 1.0812 -0.0464
-3 13 1 -2.2672 -0.0600
-3 13 2 0.6365 0.0625
-3 13 3 -0.1721 0.0254
-3 13 4 0.5737 -0.0428
-3 13 5 0.4774 -0.0357
-3 13 6 -1.3194 0.0570
-3 13 7 0.7343 0.0199
-3 13 8 0.0707 -0.0314
-3 13 9 -0.3919 0.0019
-3 13 10 0.6096 -0.0270
-3 14 1 1.0009 0.1323
-3 14 2 0.6245 0.0234
-3 14 3 0.2113 -0.0605
-3 14 4 0.7491 0.0360
-3 14 5 -1.7051 -0.0155
-3 14 6 0.7505 -0.0161
-3 14 7 0.4537 0.0039
-3 14 8 -0.6211 0.0035
-3 14 9 -0.0880 -0.0075
-3 15 1 0.5398 0.0689
-3 15 2 0.0286 -0.0512
-3 15 3 0.3333 0.0123
-3 15 4 -1.5116 -0.0813
-3 15 5 0.5783 0.0096
-3 15 6 0.4705 0.0776
-3 15 7 -0.3334 -0.0500
-3 16 1 0.1174 -0.0414
-3 16 2 -0.3227 -0.0759
-3 16 3 -0.9332 -0.0062
-3 16 4 0.4299 0.0179
-3 16 5 0.4201 0.0808
-3 17 1 -0.6619 -0.0996
-3 17 2 -0.5438 0.0934
-3 17 3 0.6732 -0.0494
-2 -16 1 -0.5446 0.1740
-2 -16 2 0.5952 0.3631
-2 -16 3 0.0542 -0.1343
-2 -16 4 -0.4618 -0.1137
-2 -16 5 -0.3337 -0.1930
-2 -16 6 0.7214 0.2659
-2 -16 7 0.2147 -0.0462
-2 -15 1 0.2959 0.5745
-2 -15 2 -0.2797 -0.4222
-2 -15 3 0.1248 -0.0444
-2 -15 4 -1.0274 -0.0722
-2 -15 5 1.3477 0.1513
-2 -15 6 0.1686 0.0770
-2 -15 7 -0.6822 0.0057
-2 -15 8 -0.3403 -0.1919
-2 -15 9 0.6860 0.0416
-2 -15 10 0.1523 0.1931
-2 -14 1 -0.8861 -0.1830
-2 -14 2 0.6778 -0.4632
-2 -14 3 -1.2540 0.2532
-2 -14 4 1.8655 -0.0207
-2 -14 5 -0.4428 0.1971
-2 -14 6 -0.6905 -0.0978
-2 -14 7 0.4215 -0.1427
-2 -14 8 -0.3822 0.0737
-2 -14 9 0.3016 0.0727
-2 -14 10 -0.0707 -0.1375
-2 -14 11 -0.3353 0.0483
-2 -14 12 0.6194 0.1777
-2 -13 1 1.0028 -1.0939
-2 -13 2 -1.2677 0.5633
-2 -13 3 1.7768 0.0463
-2 -13 4 -0.6517 0.1380
-2 -13 5 -0.8609 -0.1410
-2 -13 6 1.1408 -0.0809
-2 -13 7 -1.2883 0.0161
-2 -13 8 0.4745 -0.0137
-2 -13 9 0.7577 0.0760
-2 -13 10 -0.8115 -0.0276
-2 -13 11 0.5145 0.1429
-2 -13 12 -0.0155 -0.2499
-2 -13 13 -0.2206 0.0469
-2 -13 14 0.1096 0.1434
-2 -12 1 -1.5189 0.5646
-2 -12 2 1.0910 0.3941
-2 -12 3 0.2505 -0.1277
-2 -12 4 -1.5216 -0.1616
-2 -12 5 1.2924 -0.0460
-2 -12 6 -0.7633 -0.0412
-2 -12 7 -0.0137 0.0598
-2 -12 8 1.0063 0.1623
-2 -12 9 -0.5696 -0.1103
-2 -12 10 -0.0601 0.0502
-2 -12 11 0.3446 -0.1702
-2 -12 12 -0.7877 0.1415
-2 -12 13 0.4823 0.0221
-2 -12 14 -0.3683 -0.0660
-2 -12 15 0.5599 -0.0520
-2 -11 1 -0.0743 0.7679
-2 -11 2 1.6251 -0.4850
-2 -11 3 -1.7890 -0.1431
-2 -11 4 1.0195 -0.0227
-2 -11 5 -0.1722 0.0316
-2 -11 6 -0.2359 0.1579
-2 -11 7 0.6346 0.0253
-2 -11 8 -0.2143 -0.0562
-2 -11 9 -0.3362 -0.0788
-2 -11 10 0.0770 0.0280
-2 -11 11 -0.2899 0.0210
-2 -11 12 0.5402 -0.0059
-2 -11 13 -0.3975 -0.0322
-2 -11 14 0.7310 0.0183
-2 -11 15 -0.6734 0.0904
-2 -11 16 -0.1144 -0.1382
-2 -10 1 2.6529 -0.7055
-2 -10 2 -0.9248 0.0050
-2 -10 3 0.3471 -0.0064
-2 -10 4 -0.9810 0.1594
-2 -10 5 1.0466 0.1097
-2 -10 6 0.2014 -0.1312
-2 -10 7 -1.5382 0.0685
-2 -10 8 1.1667 -0.1708
-2 -10 9 -0.2381 0.1408
-2 -10 10 0.0429 -0.1115
-2 -10 11 0.5488 0.0795
-2 -10 12 -1.5544 0.0057
-2 -10 13 1.6232 -0.0016
-2 -10 14 -0.7246 0.0380
-2 -10 15 -0.5031 -0.1009
-2 -10 16 1.4617 0.1055
-2 -10 17 -1.3858 -0.1047
-2 -9 1 -0.1135 0.2166
-2 -9 2 -0.2951 -0.0393
-2 -9 3 -2.0567 0.1416
-2 -9 4 2.4863 -0.0110
-2 -9 5 0.2340 -0.0851
-2 -9 6 -3.8086 0.0484
-2 -9 7 3.8455 -0.1067
-2 -9 8 0.0877 0.0532
-2 -9 9 -2.0392 -0.0213
-2 -9 10 1.4106 0.0755
-2 -9 11 -2.6024 0.0169
-2 -9 12 2.9978 -0.0563
-2 -9 13 -0.3694 0.0188
-2 -9 14 -1.5018 -0.0395
-2 -9 15 1.6007 0.0277
-2 -9 16 -1.1158 -0.0306
-2 -9 17 0.3134 0.0347
-2 -8 1 -0.4173 -0.1280
-2 -8 2 -1.6465 -0.0658
-2 -8 3 2.1999 0.0268
-2 -8 4 0.6821 0.1051
-2 -8 5 -4.4339 -0.1468
-2 -8 6 4.7429 0.0785
-2 -8 7 0.4790 -0.1249
-2 -8 8 -4.8266 0.1764
-2 -8 9 3.0554 -0.0499
-2 -8 10 -1.8087 0.0237
-2 -8 11 2.6595 -0.0470
-2 -8 12 -0.2843 -0.0286
-2 -8 13 -1.8089 0.0228
-2 -8 14 0.7743 -0.0156
-2 -8 15 0.0725 0.0452
-2 -8 16 -0.1327 -0.0090
-2 -8 17 -0.2420 -0.0625
-2 -8 18 1.0096 0.1887
-2 -7 1 0.4847 -0.2886
-2 -7 2 1.3656 0.3095
-2 -7 3 -0.0005 0.1644
-2 -7 4 -3.3767 -0.2773
-2 -7 5 3.9301 0.1117
-2 -7 6 -0.2790 -0.1329
-2 -7 7 -3.9963 0.1911
-2 -7 8 3.1884 -0.0652
-2 -7 9 0.0609 -0.0037
-2 -7 10 -0.1444 -0.0098
-2 -7 11 -0.0218 -0.0852
-2 -7 12 -0.1217 0.0807
-2 -7 13 -1.2367 0.0079
-2 -7 14 1.4409 0.0325
-2 -7 15 -0.4437 -0.0306
-2 -7 16 0.0004 -0.0603
-2 -7 17 0.2263 0.1407
-2 -7 18 -0.0020 -0.1692
-2 -6 1 1.5829 0.6294
-2 -6 2 -2.8342 -0.0604
-2 -6 3 -2.4849 -0.1503
-2 -6 4 4.8569 -0.1624
-2 -6 5 -2.1502 0.1555
-2 -6 6 -0.2583 -0.0205
-2 -6 7 0.6651 0.1020
-2 -6 8 0.9409 -0.1028
-2 -6 9 -2.2973 -0.0170
-2 -6 10 1.2034 -0.0353
-2 -6 11 1.9673 0.0784
-2 -6 12 -3.8887 0.0536
-2 -6 13 2.1109 -0.0415
-2 -6 14 -0.0563 -0.0321
-2 -6 15 -0.1042 -0.0424
-2 -6 16 -0.2871 0.0427
-2 -6 17 0.6097 0.0171
-2 -6 18 -0.5271 -0.0210
-2 -5 1 -4.5001 -0.3806
-2 -5 2 -2.4554 0.1201
-2 -5 3 6.6334 -0.4238
-2 -5 4 -2.0440 0.4306
-2 -5 5 0.1296 -0.1701
-2 -5 6 -1.8359 0.1750
-2 -5 7 1.2867 -0.1555
-2 -5 8 -1.0763 -0.0450
-2 -5 9 1.8090 0.0911
-2 -5 10 1.4782 0.0042
-2 -5 11 -5.2385 0.0635
-2 -5 12 2.4848 -0.0940
-2 -5 13 0.8839 -0.0288
-2 -5 14 -0.5110 -0.0107
-2 -5 15 0.0754 0.0233
-2 -5 16 0.3130 0.1257
-2 -5 17 -0.4089 -0.0949
-2 -5 18 -0.2530 -0.0003
-2 -4 1 -3.5846 0.2761
-2 -4 2 3.9299 -0.1961
-2 -4 3 4.0485 0.1324
-2 -4 4 -5.8018 0.0407
-2 -4 5 -1.9648 -0.0435
-2 -4 6 4.2971 -0.0052
-2 -4 7 -0.0447 -0.0570
-2 -4 8 -0.2706 0.1069
-2 -4 9 -0.7367 -0.0361
-2 -4 10 -2.9767 0.0021
-2 -4 11 3.0410 -0.0535
-2 -4 12 0.6907 -0.0183
-2 -4 13 -0.5562 0.0258
-2 -4 14 0.3500 0.0552
-2 -4 15 -0.5999 0.0509
-2 -4 16 -0.2477 -0.0648
-2 -4 17 -0.0060 -0.0429
-2 -4 18 0.1471 -0.0305
-2 -4 19 -0.1994 0.0257
-2 -3 1 -3.5971 0.4631
-2 -3 2 14.4680 -0.8292
-2 -3 3 -13.1469 0.5239
-2 -3 4 -1.6223 -0.2515
-2 -3 5 10.6053 0.2083
-2 -3 6 -4.9821 -0.0744
-2 -3 7 -2.0831 -0.0423
-2 -3 8 -0.3822 0.0199
-2 -3 9 1.6831 -0.0672
-2 -3 10 1.8913 0.0652
-2 -3 11 -1.3621 -0.0192
-2 -3 12 0.5152 0.0328
-2 -3 13 -0.2343 0.0353
-2 -3 14 -1.1091 -0.0409
-2 -3 15 0.1389 0.0223
-2 -3 16 0.2521 -0.0787
-2 -3 17 0.0161 -0.0271
-2 -3 18 0.0700 0.0259
-2 -3 19 0.5962 0.2047
-2 -2 1 21.0734 -1.7412
-2 -2 2 -14.8998 0.7850
-2 -2 3 -3.8007 0.0793
-2 -2 4 15.5879 0.0999
-2 -2 5 -12.8060 -0.1049
-2 -2 6 1.2933 -0.1856
-2 -2 7 2.8713 0.0820
-2 -2 8 2.9737 -0.0034
-2 -2 9 -1.8874 0.1124
-2 -2 10 -2.3736 -0.0366
-2 -2 11 2.0592 -0.0069
-2 -2 12 -0.9390 -0.0198
-2 -2 13 -1.0943 -0.0128
-2 -2 14 0.9873 0.0331
-2 -2 15 0.1447 -0.0623
-2 -2 16 0.2070 -0.0184
-2 -2 17 0.0945 0.0240
-2 -2 18 0.3712 0.1993
-2 -2 19 -0.3759 -0.1019
-2 -1 1 -8.9613 0.4480
-2 -1 2 -8.4227 0.9893
-2 -1 3 15.7676 -0.4120
-2 -1 4 -13.4002 -0.1603
-2 -1 5 6.5535 -0.1493
-2 -1 6 4.2012 0.0636
-2 -1 7 -2.2843 0.1912
-2 -1 8 -3.8109 -0.0101
-2 -1 9 -0.0401 -0.0252
-2 -1 10 2.1782 -0.0675
-2 -1 11 -0.7350 -0.0254
-2 -1 12 -0.9635 0.0551
-2 -1 13 1.7155 -0.0141
-2 -1 14 -0.2880 -0.0016
-2 -1 15 0.1039 -0.0297
-2 -1 16 -0.0280 0.0294
-2 -1 17 -0.0905 0.1084
-2 -1 18 -0.2531 0.0061
-2 -1 19 -0.3538 -0.3444
-2 0 1 -13.0528 1.7970
-2 0 2 13.2748 -0.8372
-2 0 3 -5.0416 -0.3375
-2 0 4 5.1206 0.0473
-2 0 5 1.8108 0.0360
-2 0 6 -8.9936 0.2964
-2 0 7 0.4388 -0.1336
-2 0 8 2.7054 -0.0017
-2 0 9 0.6773 -0.1056
-2 0 10 -0.1364 0.0188
-2 0 11 -0.5790 0.0560
-2 0 12 1.1602 -0.0148
-2 0 13 -0.5318 0.0177
-2 0 14 -0.1463 -0.0381
-2 0 15 0.0245 0.0379
-2 0 16 -0.4099 0.0151
-2 0 17 0.1831 0.0576
-2 0 18 -0.1750 -0.2339
-2 1 1 8.8303 -0.6532
-2 1 2 4.2949 -0.6708
-2 1 3 -2.1011 0.2061
-2 1 4 -1.7666 0.1504
-2 1 5 -9.7804 0.1527
-2 1 6 7.4905 -0.0359
-2 1 7 2.1726 -0.0771
-2 1 8 -0.6774 -0.0860
-2 1 9 -0.5180 0.0388
-2 1 10 0.3704 0.0155
-2 1 11 -0.3689 0.0378
-2 1 12 -0.5544 -0.0136
-2 1 13 0.3355 -0.0082
-2 1 14 0.0646 0.0222
-2 1 15 -0.6960 -0.0236
-2 1 16 0.7127 0.0369
-2 1 17 -0.2741 -0.0557
-2 1 18 0.0671 -0.1188
-2 2 1 12.7081 -0.9117
-2 2 2 -6.2245 0.1094
-2 2 3 -7.1540 0.4185
-2 2 4 -2.8829 -0.0806
-2 2 5 10.8375 0.1656
-2 2 6 -0.9093 -0.2327
-2 2 7 -1.3574 -0.0306
-2 2 8 -1.3411 -0.0037
-2 2 9 1.4216 0.0286
-2 2 10 -1.1815 0.0812
-2 2 11 -1.1805 -0.0197
-2 2 12 1.8420 0.0137
-2 2 13 -0.0255 -0.0285
-2 2 14 -1.3212 -0.0158
-2 2 15 1.1407 -0.0129
-2 2 16 -0.2312 0.0249
-2 2 17 0.2067 -0.1015
-2 2 18 -0.0848 0.1569
-2 3 1 -6.5735 -0.2757
-2 3 2 -15.8036 0.5996
-2 3 3 8.6541 -0.0244
-2 3 4 8.6222 0.1062
-2 3 5 -4.1815 -0.2558
-2 3 6 -1.6744 -0.0463
-2 3 7 -0.5720 -0.0416
-2 3 8 1.3509 0.1297
-2 3 9 -0.8660 0.0781
-2 3 10 -2.1789 0.0085
-2 3 11 3.3849 -0.0384
-2 3 12 0.0052 -0.0756
-2 3 13 -2.2619 -0.0035
-2 3 14 1.3090 -0.0307
-2 3 15 0.3664 0.0500
-2 3 16 -0.2517 0.0530
-2 3 17 -0.3935 -0.0266
-2 3 18 -0.0437 0.0670
-2 4 1 -21.2215 0.4250
-2 4 2 19.3364 0.5432
-2 4 3 2.4200 -0.3247
-2 4 4 -6.0513 -0.0951
-2 4 5 -0.4478 -0.1776
-2 4 6 1.0811 0.0446
-2 4 7 -0.2247 0.2153
-2 4 8 -0.4872 0.0476
-2 4 9 -1.7628 -0.0011
-2 4 10 3.3952 -0.1341
-2 4 11 0.2418 -0.0755
-2 4 12 -2.6604 0.0041
-2 4 13 0.9236 0.0350
-2 4 14 1.2258 0.0811
-2 4 15 -1.0754 0.0850
-2 4 16 -0.1918 -0.0748
-2 4 17 0.2466 -0.0546
-2 5 1 22.1549 1.3378
-2 5 2 -5.3051 -0.7781
-2 5 3 -4.3227 -0.0834
-2 5 4 2.3081 -0.2279
-2 5 5 0.3606 0.2438
-2 5 6 -1.5239 0.1596
-2 5 7 -0.5000 0.0492
-2 5 8 0.4277 -0.0936
-2 5 9 1.6210 -0.1731
-2 5 10 0.5347 -0.0316
-2 5 11 -1.9987 0.0425
-2 5 12 -0.1320 0.1337
-2 5 13 1.8451 0.0573
-2 5 14 -1.4223 -0.0083
-2 5 15 0.0802 -0.0095
-2 5 16 0.3504 -0.2248
-2 5 17 -0.1424 -0.0147
-2 6 1 -10.1836 -0.8097
-2 6 2 1.0753 -0.5236
-2 6 3 3.4086 0.0753
-2 6 4 -2.7349 0.3466
-2 6 5 -0.6691 0.0475
-2 6 6 -0.6372 0.0519
-2 6 7 2.3552 -0.2111
-2 6 8 -0.2685 -0.1059
-2 6 9 0.7045 0.0142
-2 6 10 -1.2534 0.1125
-2 6 11 -0.8865 0.1419
-2 6 12 1.9878 -0.0168
-2 6 13 -1.2402 -0.0646
-2 6 14 -0.0708 -0.0389
-2 6 15 0.4580 -0.2141
-2 6 16 -0.1220 -0.0102
-2 7 1 5.3776 -1.1471
-2 7 2 1.4359 0.6610
-2 7 3 -4.3711 0.1918
-2 7 4 1.4338 0.0837
-2 7 5 -0.8802 -0.0931
-2 7 6 2.5350 -0.2066
-2 7 7 -0.9618 -0.0080
-2 7 8 0.7899 0.0374
-2 7 9 -1.3727 0.1530
-2 7 10 -0.2798 0.0533
-2 7 11 1.3770 -0.0443
-2 7 12 -1.1073 -0.0901
-2 7 13 -0.2398 -0.1333
-2 7 14 0.8944 0.0193
-2 7 15 0.0556 0.0376
-2 7 16 -0.3292 0.4479
-2 8 1 -0.6149 1.0373
-2 8 2 -3.1066 -0.0904
-2 8 3 2.7012 0.2019
-2 8 4 -1.3106 -0.3268
-2 8 5 1.4214 -0.0409
-2 8 6 -0.8838 0.0072
-2 8 7 1.3731 0.0707
-2 8 8 -1.8144 0.1206
-2 8 9 0.4972 -0.0197
-2 8 10 0.3798 -0.0344
-2 8 11 -0.9165 -0.1312
-2 8 12 0.0549 -0.0802
-2 8 13 1.2324 0.1905
-2 8 14 -0.1000 0.0547
-2 8 15 -0.8132 0.0476
-2 9 1 -1.5396 -0.2254
-2 9 2 2.9467 0.0885
-2 9 3 -1.9057 -0.2400
-2 9 4 0.0918 0.0522
-2 9 5 -0.5592 -0.0331
-2 9 6 2.7002 0.1244
-2 9 7 -1.9683 0.0354
-2 9 8 -0.5983 -0.0285
-2 9 9 0.5027 -0.0530
-2 9 10 -0.3315 -0.0967
-2 9 11 0.2898 0.0524
-2 9 12 0.9452 0.1041
-2 9 13 -0.2803 0.0391
-2 9 14 -0.7604 -0.1748
-2 10 1 2.9065 -0.2820
-2 10 2 -2.2822 0.3694
-2 10 3 -0.5959 -0.1535
-2 10 4 0.0165 -0.0238
-2 10 5 3.6077 0.1110
-2 10 6 -2.0357 -0.0222
-2 10 7 -2.7607 -0.0000
-2 10 8 2.0922 -0.0763
-2 10 9 0.2106 0.0111
-2 10 10 -0.0602 0.0367
-2 10 11 0.4125 -0.0283
-2 10 12 -0.1269 0.0588
-2 10 13 -0.4841 -0.0520
-2 11 1 -1.5740 1.0109
-2 11 2 -0.6166 -0.4796
-2 11 3 0.3458 -0.0392
-2 11 4 2.9627 0.0126
-2 11 5 -1.7820 0.0498
-2 11 6 -3.4563 0.0325
-2 11 7 3.0492 -0.0856
-2 11 8 0.4420 0.0356
-2 11 9 -0.4764 -0.0395
-2 11 10 0.1262 0.0034
-2 11 11 -0.0834 0.0625
-2 11 12 -0.2546 0.1098
-2 12 1 -0.8861 -0.5519
-2 12 2 0.2064 -0.2089
-2 12 3 1.4149 0.0097
-2 12 4 -0.7748 0.2155
-2 12 5 -2.3917 0.0040
-2 12 6 2.0256 -0.0966
-2 12 7 0.7815 -0.0442
-2 12 8 -0.4788 0.0327
-2 12 9 -0.0709 0.0633
-2 12 10 -0.3967 -0.0124
-2 12 11 0.1088 0.1281
-2 13 1 0.3745 -0.3551
-2 13 2 0.1951 0.1638
-2 13 3 0.3225 0.2521
-2 13 4 -1.0867 -0.0815
-2 13 5 0.4196 -0.0551
-2 13 6 1.0609 -0.1122
-2 13 7 -0.3973 0.1378
-2 13 8 -0.1341 0.0514
-2 13 9 -0.6628 -0.0993
-2 13 10 0.3889 0.0900
-2 14 1 -0.3613 0.2021
-2 14 2 0.7026 0.0583
-2 14 3 -0.2513 -0.0318
-2 14 4 -0.3873 0.0164
-2 14 5 0.7054 -0.1357
-2 14 6 -0.3935 0.0790
-2 14 7 0.2885 0.1277
-2 14 8 -0.8036 -0.1745
-2 15 1 0.5900 -0.1546
-2 15 2 0.0127 0.2776
-2 15 3 -0.6942 -0.0872
-2 15 4 0.1794 -0.0997
-2 15 5 -0.1626 -0.0558
-2 15 6 0.7652 0.2928
-2 15 7 -0.9606 -0.2723
-2 16 1 -0.3212 0.6208
-2 16 2 -0.8087 -0.4057
-2 16 3 0.2378 0.0388
-2 16 4 0.2458 -0.1108
-2 16 5 0.5320 0.3061
-2 17 1 -0.6505 -0.6209
-2 17 2 0.5487 0.1634
-1 -16 1 -0.6790 -0.1018
-1 -16 2 -0.4801 0.0964
-1 -16 3 0.3645 0.0230
-1 -16 4 0.4985 -0.0054
-1 -16 5 0.5964 -0.0559
-1 -16 6 -0.7145 0.0078
-1 -16 7 -0.5578 0.0532
-1 -16 8 0.3888 -0.0353
-1 -16 9 0.0153 0.0032
-1 -15 1 0.0166 0.1661
-1 -15 2 0.7674 -0.0934
-1 -15 3 0.3860 -0.0111
-1 -15 4 0.4051 0.0064
-1 -15 5 -1.3896 0.0001
-1 -15 6 0.4320 0.0361
-1 -15 7 0.0279 -0.0406
-1 -15 8 -0.1846 -0.0115
-1 -15 9 0.8450 0.0154
-1 -15 10 -0.5536 0.0125
-1 -15 11 -0.4762 -0.0108
-1 -14 1 0.9720 -0.1174
-1 -14 2 -0.3651 -0.0024
-1 -14 3 0.2796 0.0287
-1 -14 4 -1.0575 0.0009
-1 -14 5 0.6981 -0.0216
-1 -14 6 -0.6554 -0.0015
-1 -14 7 0.1968 -0.0177
-1 -14 8 0.9511 0.0369
-1 -14 9 -0.4894 0.0251
-1 -14 10 -1.0114 -0.0510
-1 -14 11 1.2128 0.0462
-1 -14 12 0.0066 -0.0512
-1 -14 13 -0.5957 0.0266
-1 -13 1 -1.1631 -0.0090
-1 -13 2 0.6304 -0.0126
-1 -13 3 -0.7925 0.0203
-1 -13 4 0.0200 -0.0281
-1 -13 5 -0.0279 0.0283
-1 -13 6 -0.0002 -0.0020
-1 -13 7 1.2366 0.0210
-1 -13 8 -1.1190 0.0066
-1 -13 9 -0.3287 -0.0416
-1 -13 10 1.2449 0.0220
-1 -13 11 -0.5348 -0.0406
-1 -13 12 -1.0285 0.0376
-1 -13 13 0.8930 -0.0083
-1 -13 14 -0.0259 0.0167
-1 -12 1 0.5332 -0.0399
-1 -12 2 -1.2107 0.0384
-1 -12 3 0.3761 0.0319
-1 -12 4 1.0504 0.0002
-1 -12 5 -1.4647 0.0013
-1 -12 6 1.9380 -0.0121
-1 -12 7 -1.2450 -0.0220
-1 -12 8 -0.0390 0.0192
-1 -12 9 1.0460 -0.0345
-1 -12 10 -1.5180 0.0270
-1 -12 11 -0.2592 0.0089
-1 -12 12 1.7242 0.0103
-1 -12 13 -0.4633 -0.0011
-1 -12 14 -0.1121 -0.0196
-1 -12 15 -0.7253 -0.0103
-1 -11 1 -1.1064 0.0392
-1 -11 2 1.7958 0.0582
-1 -11 3 0.4053 -0.0428
-1 -11 4 -2.1342 -0.0172
-1 -11 5 2.2904 -0.0163
-1 -11 6 -0.4678 -0.0199
-1 -11 7 -1.2848 0.0618
-1 -11 8 1.3371 -0.0394
-1 -11 9 -1.5813 0.0406
-1 -11 10 0.4124 -0.0195
-1 -11 11 1.9492 0.0062
-1 -11 12 -1.4342 -0.0166
-1 -11 13 -0.0805 -0.0101
-1 -11 14 -0.5654 0.0128
-1 -11 15 0.9035 0.0064
-1 -11 16 0.2602 -0.0084
-1 -10 1 1.9055 0.0020
-1 -10 2 -1.0252 -0.0139
-1 -10 3 -0.4190 -0.0266
-1 -10 4 0.7838 -0.0027
-1 -10 5 0.6827 0.0231
-1 -10 6 -2.5475 0.0316
-1 -10 7 1.5521 0.0039
-1 -10 8 -0.1069 -0.0269
-1 -10 9 -0.5047 -0.0160
-1 -10 10 1.7923 0.0004
-1 -10 11 -1.6788 -0.0003
-1 -10 12 0.3371 0.0174
-1 -10 13 -0.4792 0.0070
-1 -10 14 1.0482 -0.0156
-1 -10 15 -0.1468 0.0076
-1 -10 16 -0.8277 0.0071
-1 -10 17 0.1517 -0.0109
-1 -9 1 -0.6651 0.0714
-1 -9 2 1.5475 -0.0156
-1 -9 3 -2.0305 -0.0041
-1 -9 4 2.0948 0.0498
-1 -9 5 -2.9080 -0.0350
-1 -9 6 1.1734 0.0219
-1 -9 7 2.0785 -0.0628
-1 -9 8 -2.4714 0.0080
-1 -9 9 1.3419 0.0117
-1 -9 10 -0.4789 0.0294
-1 -9 11 0.0468 0.0107
-1 -9 12 -0.3138 -0.0176
-1 -9 13 0.4556 -0.0182
-1 -9 14 -0.0679 0.0115
-1 -9 15 -0.4812 -0.0050
-1 -9 16 0.7830 -0.0026
-1 -9 17 -0.1964 -0.0045
-1 -8 1 1.3120 0.0070
-1 -8 2 -3.5229 -0.0150
-1 -8 3 3.5714 -0.0089
-1 -8 4 -3.5859 -0.0437
-1 -8 5 1.0366 0.0014
-1 -8 6 4.0296 -0.0002
-1 -8 7 -4.6350 0.0131
-1 -8 8 0.9544 0.0169
-1 -8 9 1.4719 0.0325
-1 -8 10 -1.2072 -0.0255
-1 -8 11 0.4071 -0.0194
-1 -8 12 -0.7663 -0.0133
-1 -8 13 1.1573 0.0031
-1 -8 14 -0.2410 0.0115
-1 -8 15 -0.2097 0.0123
-1 -8 16 -0.5532 0.0060
-1 -8 17 0.1167 -0.0053
-1 -8 18 0.5455 -0.0305
-1 -7 1 -2.8417 -0.0254
-1 -7 2 4.6842 -0.1153
-1 -7 3 -5.2319 0.0346
-1 -7 4 1.0462 -0.0003
-1 -7 5 6.6624 0.0648
-1 -7 6 -7.4396 -0.0089
-1 -7 7 1.3263 0.0014
-1 -7 8 2.5441 -0.0028
-1 -7 9 -2.1238 -0.0281
-1 -7 10 1.2604 -0.0045
-1 -7 11 -1.8797 -0.0126
-1 -7 12 2.3808 0.0226
-1 -7 13 -0.9904 0.0162
-1 -7 14 -1.0997 0.0167
-1 -7 15 0.3405 -0.0194
-1 -7 16 1.2717 -0.0246
-1 -7 17 -0.1392 0.0012
-1 -7 18 -0.3511 0.0284
-1 -6 1 5.3287 -0.1455
-1 -6 2 -7.1824 0.1088
-1 -6 3 0.2543 0.0332
-1 -6 4 11.5218 0.0319
-1 -6 5 -11.6311 -0.0224
-1 -6 6 1.4566 -0.0219
-1 -6 7 3.3644 -0.0361
-1 -6 8 -1.7677 0.0175
-1 -6 9 0.9266 0.0039
-1 -6 10 -1.9171 0.0012
-1 -6 11 2.0057 0.0336
-1 -6 12 -1.0849 -0.0191
-1 -6 13 -0.4422 0.0172
-1 -6 14 0.9314 -0.0397
-1 -6 15 1.2854 0.0022
-1 -6 16 -1.5466 0.0035
-1 -6 17 -0.1939 0.0180
-1 -6 18 -0.1876 0.0122
-1 -5 1 -8.4103 0.0892
-1 -5 2 0.0792 0.0506
-1 -5 3 16.0197 -0.0411
-1 -5 4 -16.4949 -0.0136
-1 -5 5 0.3887 -0.0331
-1 -5 6 6.9993 -0.0133
-1 -5 7 -2.2996 0.0452
-1 -5 8 -0.7533 0.0094
-1 -5 9 -0.3599 0.0078
-1 -5 10 0.5076 -0.0139
-1 -5 11 0.3920 -0.0235
-1 -5 12 0.0880 0.0169
-1 -5 13 0.0822 -0.0160
-1 -5 14 0.1627 0.0153
-1 -5 15 -1.0747 -0.0078
-1 -5 16 0.1043 0.0155
-1 -5 17 -0.1117 0.0072
-1 -5 18 0.9597 -0.0352
-1 -4 1 2.2947 0.0199
-1 -4 2 14.2139 -0.0522
-1 -4 3 -18.6498 -0.0004
-1 -4 4 0.6339 -0.0131
-1 -4 5 12.0737 0.0409
-1 -4 6 -6.0842 0.0070
-1 -4 7 -1.6375 0.0059
-1 -4 8 2.3536 -0.0129
-1 -4 9 -0.9319 -0.0508
-1 -4 10 1.2996 0.0316
-1 -4 11 -0.5510 0.0034
-1 -4 12 -0.7051 0.0189
-1 -4 13 -0.3368 -0.0042
-1 -4 14 0.6139 -0.0144
-1 -4 15 -0.0682 0.0046
-1 -4 16 -0.3877 -0.0002
-1 -4 17 1.2440 0.0124
-1 -4 18 -1.1562 -0.0214
-1 -4 19 0.8259 0.0046
-1 -3 1 5.6163 -0.0225
-1 -3 2 -14.5224 0.0396
-1 -3 3 4.0689 0.0150
-1 -3 4 11.4136 0.0310
-1 -3 5 -9.5887 -0.0501
-1 -3 6 -0.4713 -0.0087
-1 -3 7 4.6816 -0.0115
-1 -3 8 -2.5372 -0.0089
-1 -3 9 0.7083 0.0511
-1 -3 10 -1.0153 -0.0097
-1 -3 11 0.0078 0.0187
-1 -3 12 -0.0427 -0.0220
-1 -3 13 0.8933 -0.0210
-1 -3 14 0.1791 0.0040
-1 -3 15 -0.9865 0.0134
-1 -3 16 0.6175 0.0195
-1 -3 17 -0.4486 -0.0469
-1 -3 18 0.6394 0.0090
-1 -3 19 -0.3538 0.0437
-1 -2 1 -6.0569 0.1290
-1 -2 2 7.3927 -0.0259
-1 -2 3 2.6326 -0.0453
-1 -2 4 -6.3836 -0.0453
-1 -2 5 0.1949 0.0047
-1 -2 6 5.1921 0.0243
-1 -2 7 -4.2009 0.0439
-1 -2 8 0.7583 -0.0072
-1 -2 9 -1.2356 -0.0015
-1 -2 10 1.7135 -0.0111
-1 -2 11 -0.1558 -0.0213
-1 -2 12 -0.3474 -0.0083
-1 -2 13 1.2354 0.0091
-1 -2 14 -1.8588 0.0203
-1 -2 15 0.0515 -0.0084
-1 -2 16 1.2687 -0.0079
-1 -2 17 -0.1243 0.0121
-1 -2 18 -0.1803 0.0076
-1 -2 19 -0.5151 0.0050
-1 -1 1 7.7411 -0.1345
-1 -1 2 -7.5732 -0.0559
-1 -1 3 3.3067 0.0135
-1 -1 4 -2.3389 0.0477
-1 -1 5 3.7198 0.0207
-1 -1 6 -4.1743 0.0351
-1 -1 7 2.1486 -0.0526
-1 -1 8 -2.3565 0.0010
-1 -1 9 3.2213 -0.0225
-1 -1 10 -0.6441 -0.0045
-1 -1 11 -1.4587 0.0193
-1 -1 12 1.9504 -0.0060
-1 -1 13 -2.1776 0.0176
-1 -1 14 0.6092 -0.0085
-1 -1 15 1.6454 0.0289
-1 -1 16 -0.9023 -0.0228
-1 -1 17 -0.3417 -0.0256
-1 -1 18 -0.4628 0.0588
-1 0 1 -13.2289 0.0468
-1 0 2 12.7452 0.0298
-1 0 3 -6.5646 0.0474
-1 0 4 0.6004 -0.0234
-1 0 5 -1.1796 -0.0003
-1 0 6 2.9088 -0.0286
-1 0 7 -3.4125 -0.0200
-1 0 8 3.2576 0.0074
-1 0 9 -0.1609 0.0120
-1 0 10 -2.0234 0.0146
-1 0 11 1.5899 -0.0090
-1 0 12 -1.2356 0.0127
-1 0 13 1.1944 0.0084
-1 0 14 -0.0040 0.0033
-1 0 15 -0.7449 -0.0412
-1 0 16 -0.2444 0.0036
-1 0 17 0.1030 0.0316
-1 0 18 0.0350 -0.0654
-1 1 1 17.1164 -0.0295
-1 1 2 -9.4334 -0.0188
-1 1 3 -3.3524 -0.0119
-1 1 4 4.0277 -0.0143
-1 1 5 1.9951 0.0109
-1 1 6 -2.9078 -0.0192
-1 1 7 1.1932 0.0246
-1 1 8 1.7719 0.0081
-1 1 9 -2.5616 -0.0077
-1 1 10 0.5201 0.0179
-1 1 11 0.3706 -0.0101
-1 1 12 0.4344 0.0045
-1 1 13 -1.2056 -0.0224
-1 1 14 0.0778 -0.0073
-1 1 15 0.3171 0.0199
-1 1 16 0.3912 -0.0242
-1 1 17 -0.3206 0.0147
-1 1 18 0.1675 0.0298
-1 2 1 -10.1696 -0.0809
-1 2 2 -5.6709 0.0715
-1 2 3 8.8981 -0.0118
-1 2 4 0.0637 0.0149
-1 2 5 -1.4805 0.0141
-1 2 6 -1.5186 -0.0204
-1 2 7 3.5490 0.0042
-1 2 8 -2.9583 0.0053
-1 2 9 -0.6343 0.0132
-1 2 10 1.6862 -0.0224
-1 2 11 -0.8340 -0.0049
-1 2 12 -0.2779 -0.0015
-1 2 13 0.1926 0.0114
-1 2 14 0.8211 -0.0080
-1 2 15 0.0798 -0.0064
-1 2 16 -0.5597 0.0318
-1 2 17 0.0256 -0.0022
-1 2 18 0.5225 -0.0099
-1 3 1 -4.4529 0.1439
-1 3 2 10.3042 -0.0173
-1 3 3 -1.8869 0.0022
-1 3 4 -0.0836 0.0083
-1 3 5 -3.0619 -0.0557
-1 3 6 3.3236 0.0220
-1 3 7 -2.4992 0.0242
-1 3 8 -1.1852 -0.0201
-1 3 9 2.3809 0.0058
-1 3 10 -1.1297 -0.0100
-1 3 11 1.2336 0.0074
-1 3 12 -0.7888 -0.0041
-1 3 13 0.7765 -0.0082
-1 3 14 -0.1318 0.0316
-1 3 15 -0.6023 -0.0184
-1 3 16 0.0930 0.0083
-1 3 17 0.0919 -0.0187
-1 4 1 7.6567 -0.0509
-1 4 2 -2.7125 0.0177
-1 4 3 1.1880 -0.0605
-1 4 4 -3.7323 0.0068
-1 4 5 1.7993 0.0173
-1 4 6 -0.9740 0.0082
-1 4 7 -0.9908 0.0003
-1 4 8 2.4979 0.0075
-1 4 9 -0.6670 -0.0185
-1 4 10 1.4119 -0.0154
-1 4 11 -1.7608 0.0097
-1 4 12 0.3395 0.0201
-1 4 13 0.4026 0.0088
-1 4 14 -0.7126 -0.0239
-1 4 15 0.3221 0.0111
-1 4 16 -0.6300 -0.0204
-1 4 17 0.6470 0.0390
-1 5 1 -2.2091 0.0707
-1 5 2 1.9028 -0.1136
-1 5 3 -4.1599 0.0873
-1 5 4 1.0816 -0.0293
-1 5 5 0.7579 0.0043
-1 5 6 -0.9593 0.0373
-1 5 7 2.3326 -0.0437
-1 5 8 -0.5254 -0.0096
-1 5 9 0.5391 -0.0109
-1 5 10 -1.6619 0.0384
-1 5 11 -0.0943 0.0184
-1 5 12 1.1669 -0.0234
-1 5 13 -1.0074 0.0079
-1 5 14 0.4388 -0.0257
-1 5 15 -0.8713 -0.0049
-1 5 16 1.3535 0.0523
-1 6 1 1.8699 -0.0998
-1 6 2 -3.6780 0.0454
-1 6 3 1.2453 -0.0341
-1 6 4 1.7471 0.0326
-1 6 5 -1.7302 -0.0049
-1 6 6 2.1977 -0.0336
-1 6 7 -0.6942 0.0086
-1 6 8 -0.1616 0.0200
-1 6 9 -0.6735 0.0189
-1 6 10 -0.6064 -0.0003
-1 6 11 1.2914 -0.0174
-1 6 12 -1.0123 -0.0043
-1 6 13 0.5420 -0.0304
-1 6 14 -0.3775 0.0197
-1 6 15 1.0311 0.0308
-1 6 16 -0.4077 -0.0546
-1 7 1 -2.3346 -0.0783
-1 7 2 1.1482 0.0469
-1 7 3 1.8430 0.0349
-1 7 4 -2.6738 -0.0528
-1 7 5 2.0494 0.0495
-1 7 6 -0.3334 -0.0089
-1 7 7 -0.4253 0.0174
-1 7 8 -0.0048 -0.0169
-1 7 9 -1.1281 -0.0059
-1 7 10 0.9216 -0.0027
-1 7 11 -0.3387 -0.0231
-1 7 12 0.7058 0.0098
-1 7 13 0.0213 0.0168
-1 7 14 -0.0970 -0.0152
-1 7 15 0.1437 0.0381
-1 8 1 1.2193 0.1160
-1 8 2 0.9413 0.0171
-1 8 3 -2.7832 -0.0041
-1 8 4 1.8655 0.0377
-1 8 5 0.4197 -0.0338
-1 8 6 -0.6852 -0.0185
-1 8 7 -0.3508 -0.0092
-1 8 8 -0.8008 -0.0041
-1 8 9 0.5626 0.0148
-1 8 10 0.4816 -0.0020
-1 8 11 0.6409 0.0069
-1 8 12 -0.1014 0.0022
-1 8 13 -0.8754 -0.0181
-1 8 14 0.6632 0.1007
-1 9 1 -0.8486 0.0474
-1 9 2 -1.7864 0.0359
-1 9 3 1.6323 -0.0796
-1 9 4 0.5523 -0.0115
-1 9 5 -0.9124 -0.0289
-1 9 6 -0.7721 0.0206
-1 9 7 0.3982 0.0147
-1 9 8 0.0798 0.0238
-1 9 9 0.7079 -0.0004
-1 9 10 0.3589 -0.0282
-1 9 11 -0.2268 0.0145
-1 9 12 -0.9095 0.0118
-1 9 13 0.3446 0.0304
-1 9 14 -0.1296 -0.1113
-1 10 1 -0.6586 -0.0433
-1 10 2 0.9768 -0.0938
-1 10 3 0.2799 0.0083
-1 10 4 -0.7741 0.0148
-1 10 5 -0.1774 0.0250
-1 10 6 0.8189 0.0337
-1 10 7 -0.4560 -0.0124
-1 10 8 0.4087 -0.0207
-1 10 9 0.3103 -0.0108
-1 10 10 -0.1723 0.0141
-1 10 11 -0.6265 0.0121
-1 10 12 -0.4423 -0.0429
-1 10 13 0.8518 -0.0030
-1 11 1 0.0642 0.0345
-1 11 2 0.7802 -0.0250
-1 11 3 -0.5210 0.0602
-1 11 4 0.7985 -0.0029
-1 11 5 -0.2116 0.0076
-1 11 6 -0.5809 -0.0378
-1 11 7 0.1785 0.0003
-1 11 8 0.6059 0.0169
-1 11 9 -0.3046 -0.0223
-1 11 10 -0.3032 0.0079
-1 11 11 -0.7718 -0.0003
-1 11 12 1.3013 0.0276
-1 12 1 1.6688 -0.0470
-1 12 2 -0.4811 0.0189
-1 12 3 0.8760 -0.0243
-1 12 4 -1.1275 -0.0183
-1 12 5 -0.6243 0.0116
-1 12 6 0.5464 0.0169
-1 12 7 0.8096 -0.0060
-1 12 8 -0.5945 -0.0243
-1 12 9 -0.1483 0.0227
-1 12 10 -0.3365 0.0463
-1 12 11 0.7436 -0.0522
-1 13 1 -0.2713 -0.0876
-1 13 2 -0.0239 0.0164
-1 13 3 -0.8591 0.0183
-1 13 4 -0.9712 0.0410
-1 13 5 1.4944 -0.0168
-1 13 6 0.5207 -0.0079
-1 13 7 -0.6992 0.0063
-1 13 8 -0.3787 -0.0052
-1 13 9 0.4573 0.0295
-1 14 1 -1.1117 0.0922
-1 14 2 -0.0492 0.0367
-1 14 3 -0.8318 -0.0108
-1 14 4 1.9620 -0.0099
-1 14 5 -0.1141 0.0216
-1 14 6 -0.5353 -0.0167
-1 14 7 -0.6965 -0.0647
-1 14 8 0.9071 0.0599
-1 15 1 0.7619 -0.0239
-1 15 2 0.0546 -0.0163
-1 15 3 1.0047 0.0504
-1 15 4 -0.4925 -0.0275
-1 15 5 -0.1687 -0.0465
-1 15 6 -0.6679 -0.0627
-1 16 1 0.4263 0.0557
-1 16 2 -0.3927 0.0341
-1 16 3 -0.3412 -0.1158
-1 16 4 0.2504 0.0160
0 -17 2 0.3457 0.2172
0 -17 3 0.2499 -0.0704
0 -17 4 0.2826 -0.2079
0 -17 5 0.0579 -0.0542
0 -17 6 -0.9896 0.2380
0 -16 1 0.8879 0.0164
0 -16 2 0.1205 -0.1952
0 -16 3 -0.3065 -0.0880
0 -16 4 0.3910 0.0368
0 -16 5 -1.2648 0.1137
0 -16 6 1.1220 0.0444
0 -16 7 -1.1322 -0.1407
0 -16 8 0.5708 -0.0910
0 -16 9 1.3244 0.1872
0 -16 10 -0.8334 0.0851
0 -15 1 0.1342 -0.1012
0 -15 2 -0.9881 -0.1730
0 -15 3 0.8927 0.2380
0 -15 4 -0.9342 -0.1467
0 -15 5 -0.0658 0.2171
0 -15 6 0.4841 -0.2301
0 -15 7 0.1251 0.0394
0 -15 8 1.3337 0.1083
0 -15 9 -1.2970 -0.0002
0 -15 10 -1.1367 -0.0923
0 -15 11 0.4122 -0.0684
0 -15 12 1.6729 0.2438
0 -14 1 -1.0381 -0.5174
0 -14 2 0.5121 0.4247
0 -14 3 -0.4043 -0.1627
0 -14 4 -0.5628 0.2020
0 -14 5 2.1180 -0.1806
0 -14 6 -1.3928 0.0492
0 -14 7 1.0052 0.0121
0 -14 8 -0.8227 -0.0140
0 -14 9 -1.1391 0.0303
0 -14 10 0.2861 -0.0818
0 -14 11 2.5711 0.1871
0 -14 12 -2.1684 -0.2714
0 -14 13 0.3031 0.1512
0 -13 1 -0.6251 0.3430
0 -13 2 0.4460 0.3881
0 -13 3 0.1248 -0.2201
0 -13 4 1.6096 0.0296
0 -13 5 -2.5729 -0.0951
0 -13 6 1.1168 0.0005
0 -13 7 0.5583 0.0735
0 -13 8 -1.8252 0.0194
0 -13 9 0.4200 -0.0370
0 -13 10 2.4137 -0.0363
0 -13 11 -1.7860 -0.0669
0 -13 12 -0.2892 0.1217
0 -13 13 0.5376 0.0199
0 -13 14 -0.2434 0.0661
0 -13 15 0.0770 -0.1832
0 -12 1 1.0972 1.2256
0 -12 2 0.4856 -0.7983
0 -12 3 0.4781 0.0981
0 -12 4 -2.9436 -0.1766
0 -12 5 1.8419 0.1045
0 -12 6 1.7000 0.1104
0 -12 7 -3.1146 -0.0566
0 -12 8 1.0784 0.0068
0 -12 9 1.3641 -0.1650
0 -12 10 -0.5407 0.1827
0 -12 11 -1.3853 -0.0064
0 -12 12 1.0752 0.0521
0 -12 13 -0.0307 -0.0704
0 -12 14 -0.4350 -0.0841
0 -12 15 0.4034 -0.0826
0 -11 1 0.6172 -0.9784
0 -11 2 0.8484 -0.2310
0 -11 3 -4.2562 0.0499
0 -11 4 3.4136 0.2115
0 -11 5 2.2833 0.0140
0 -11 6 -4.9039 -0.0327
0 -11 7 1.9188 -0.0351
0 -11 8 0.4708 -0.0655
0 -11 9 0.5979 0.1644
0 -11 10 -1.9376 -0.0646
0 -11 11 1.3936 0.0167
0 -11 12 0.0055 -0.0954
0 -11 13 -1.0902 0.0075
0 -11 14 1.1514 -0.0413
0 -11 15 0.2067 0.2731
0 -11 16 -0.8347 -0.1846
0 -10 1 1.0939 -0.7230
0 -10 2 -6.2080 0.4858
0 -10 3 5.7863 0.1586
0 -10 4 2.2752 -0.0577
0 -10 5 -7.6689 0.0339
0 -10 6 3.4518 -0.1255
0 -10 7 0.9485 0.0957
0 -10 8 0.5500 -0.0690
0 -10 9 -1.8448 0.0451
0 -10 10 0.8790 -0.0511
0 -10 11 0.0706 0.0024
0 -10 12 -0.9815 0.0206
0 -10 13 1.4150 0.0194
0 -10 14 -0.0121 0.0922
0 -10 15 -1.5802 -0.1409
0 -10 16 0.4636 -0.0325
0 -10 17 0.8666 0.1166
0 -9 1 -5.3984 0.7084
0 -9 2 6.9554 -0.0778
0 -9 3 1.1743 0.0688
0 -9 4 -10.0209 -0.0351
0 -9 5 6.6337 -0.1291
0 -9 6 1.8337 0.0957
0 -9 7 -1.3079 -0.1658
0 -9 8 -2.0017 0.1659
0 -9 9 0.7387 -0.0614
0 -9 10 0.6388 0.0716
0 -9 11 -0.3860 -0.0282
0 -9 12 0.3687 0.0039
0 -9 13 -0.2806 -0.0316
0 -9 14 -0.9448 -0.0363
0 -9 15 1.0203 0.0318
0 -9 16 0.7493 0.0408
0 -9 17 -0.5435 -0.0335
0 -8 1 5.4738 -0.3174
0 -8 2 -0.5493 0.3137
0 -8 3 -9.7074 -0.1709
0 -8 4 10.4667 -0.0364
0 -8 5 0.4902 -0.0696
0 -8 6 -4.3504 0.0314
0 -8 7 -1.3357 0.0982
0 -8 8 2.2085 0.0343
0 -8 9 1.0854 -0.0064
0 -8 10 -1.0662 -0.0688
0 -8 11 -1.0280 -0.0334
0 -8 12 0.6341 -0.0139
0 -8 13 0.4897 0.0444
0 -8 14 0.4512 0.0519
0 -8 15 -0.2231 -0.0366
0 -8 16 -0.4771 0.0308
0 -8 17 -0.6530 -0.0198
0 -8 18 0.3445 -0.0981
0 -7 1 -1.5674 0.4548
0 -7 2 -7.9171 -0.1219
0 -7 3 11.6491 -0.0426
0 -7 4 -1.5806 -0.2006
0 -7 5 -7.6901 0.2867
0 -7 6 3.0084 -0.0695
0 -7 7 2.8237 0.1301
0 -7 8 -0.4818 -0.1560
0 -7 9 -2.1829 -0.0557
0 -7 10 -0.8561 -0.0087
0 -7 11 3.0593 0.0447
0 -7 12 0.0921 0.0855
0 -7 13 -1.1568 -0.0007
0 -7 14 -0.4820 -0.0419
0 -7 15 0.2064 -0.0085
0 -7 16 -0.5573 -0.0440
0 -7 17 1.0528 -0.0065
0 -7 18 0.3416 0.0108
0 -6 1 -8.4768 0.1022
0 -6 2 6.5419 -0.2655
0 -6 3 4.7678 -0.1127
0 -6 4 -12.5929 0.2902
0 -6 5 7.9028 -0.0628
0 -6 6 1.0025 0.0342
0 -6 7 -3.9668 -0.1756
0 -6 8 1.0914 -0.0170
0 -6 9 -0.4983 0.0615
0 -6 10 4.5534 0.0776
0 -6 11 -2.8008 0.0637
0 -6 12 -2.1202 -0.0737
0 -6 13 1.1117 -0.0348
0 -6 14 0.6649 -0.0571
0 -6 15 -0.7790 0.0394
0 -6 16 1.1717 0.0392
0 -6 17 -0.0849 -0.0422
0 -6 18 -1.0778 0.1509
0 -5 1 -6.3287 -0.5039
0 -5 2 28.3925 0.1740
0 -5 3 -22.5267 0.0076
0 -5 4 1.2225 0.1465
0 -5 5 7.7246 -0.2203
0 -5 6 -7.5763 0.0011
0 -5 7 8.4211 0.0055
0 -5 8 -4.8380 0.1021
0 -5 9 3.5594 0.0728
0 -5 10 -3.8595 -0.0446
0 -5 11 -1.9850 -0.0808
0 -5 12 3.5887 -0.0413
0 -5 13 0.2476 0.0113
0 -5 14 -1.3411 0.0762
0 -5 15 0.8402 0.0147
0 -5 16 0.0916 -0.0547
0 -5 17 -1.2180 0.0591
0 -5 18 0.7379 -0.0372
0 -4 1 64.6612 0.4210
0 -4 2 -38.1069 -0.3442
0 -4 3 -23.1186 0.2757
0 -4 4 40.4071 -0.2619
0 -4 5 -15.7375 0.1616
0 -4 6 8.6107 0.0142
0 -4 7 -12.0753 0.0461
0 -4 8 4.2457 0.0065
0 -4 9 0.2312 -0.1143
0 -4 10 -3.3988 -0.0061
0 -4 11 5.5199 -0.0182
0 -4 12 -0.6276 0.0922
0 -4 13 -1.7558 -0.0005
0 -4 14 -0.1114 -0.0050
0 -4 15 1.0116 -0.0353
0 -4 16 -1.0626 -0.0209
0 -4 17 0.4515 0.0723
0 -4 18 0.7906 -0.0315
0 -3 1 -51.7078 -0.5291
0 -3 2 -52.1358 0.1907
0 -3 3 93.8730 0.1698
0 -3 4 -37.6535 0.0247
0 -3 5 -5.7955 -0.0140
0 -3 6 -7.9943 -0.0828
0 -3 7 9.8212 -0.0527
0 -3 8 4.6178 0.0049
0 -3 9 -8.3509 0.0417
0 -3 10 7.1500 0.0172
0 -3 11 -1.3816 0.0338
0 -3 12 -2.2715 -0.0494
0 -3 13 -1.0739 0.0014
0 -3 14 2.5781 -0.0037
0 -3 15 -0.9005 -0.0236
0 -3 16 -0.2564 0.0920
0 -3 17 1.1386 -0.0133
0 -3 18 -1.3049 -0.1373
0 -2 1 -70.1140 0.1501
0 -2 2 135.2602 0.7193
0 -2 3 -69.2338 -0.4044
0 -2 4 -24.3209 -0.1286
0 -2 5 18.3488 -0.1030
0 -2 6 12.2595 0.0323
0 -2 7 2.6472 0.1816
0 -2 8 -14.7181 -0.0235
0 -2 9 9.6127 -0.0010
0 -2 10 -1.9483 -0.0912
0 -2 11 -3.0790 0.0240
0 -2 12 -0.3682 0.0054
0 -2 13 3.7798 0.0318
0 -2 14 -1.4211 -0.0003
0 -2 15 -0.7926 0.0076
0 -2 16 1.1665 0.0023
0 -2 17 -1.3589 -0.1018
0 -2 18 0.2462 -0.0059
0 -1 1 145.4783 0.7050
0 -1 2 -90.0193 -0.7716
0 -1 3 -33.1678 -0.2488
0 -1 4 57.3996 0.1239
0 -1 5 0.2014 0.2094
0 -1 6 -3.7523 0.1357
0 -1 7 -19.1032 -0.1131
0 -1 8 13.6227 -0.0720
0 -1 9 -1.9045 -0.1012
0 -1 10 -3.7721 0.1205
0 -1 11 1.8341 0.0172
0 -1 12 3.2926 0.0305
0 -1 13 -2.4408 -0.0226
0 -1 14 -0.7211 -0.0621
0 -1 15 1.2811 0.0309
0 -1 16 -0.9511 -0.0275
0 -1 17 0.3998 -0.0410
0 -1 18 0.6324 0.2007
0 0 1 -89.6200 -0.7413
0 0 2 -35.9778 -0.1788
0 0 3 89.7091 0.4048
0 0 4 -23.5809 0.2463
0 0 5 -8.5265 -0.0967
0 0 6 -19.5768 -0.1059
0 0 7 19.0287 -0.1233
0 0 8 -0.7421 0.0314
0 0 9 -5.2085 0.1039
0 0 10 3.4519 0.0498
0 0 11 1.6580 -0.0317
0 0 12 -2.6505 -0.0618
0 0 13 -0.6935 -0.0325
0 0 14 1.8341 0.0299
0 0 15 -0.6640 0.0322
0 0 16 -0.0602 -0.0162
0 0 17 0.4790 0.0435
0 0 18 -0.6340 -0.0461
0 1 0 -79.9264 -0.3985
0 1 1 -43.7481 0.1193
0 1 2 107.0163 0.3826
0 1 3 -43.7266 0.0974
0 1 4 -11.4598 -0.1847
0 1 5 -14.8210 -0.0566
0 1 6 23.5955 -0.0966
0 1 7 0.9601 0.1376
0 1 8 -9.1052 -0.0070
0 1 9 4.3047 0.0739
0 1 10 0.6432 -0.0779
0 1 11 -1.7200 -0.0565
0 1 12 -1.5126 0.0267
0 1 13 2.6709 0.0026
0 1 14 -0.4864 0.0670
0 1 15 -0.8593 -0.0209
0 1 16 0.6312 -0.0883
0 1 17 -0.5574 0.0806
0 1 18 0.6850 0.1374
0 2 0 -53.1125 0.4332
0 2 1 110.1067 0.0122
0 2 2 -49.3679 0.0193
0 2 3 -15.3202 -0.0294
0 2 4 -5.9537 -0.0881
0 2 5 23.9885 -0.0271
0 2 6 2.5318 0.0606
0 2 7 -14.7995 -0.0281
0 2 8 5.9469 0.0583
0 2 9 0.7989 -0.0251
0 2 10 -1.0396 -0.0312
0 2 11 -2.4259 0.0103
0 2 12 3.1530 0.0013
0 2 13 -0.0457 0.0394
0 2 14 -1.6194 -0.0387
0 2 15 0.8510 -0.0392
0 2 16 -0.4017 0.1147
0 2 17 0.5173 0.1345
0 3 0 96.1820 -0.3632
0 3 1 -40.8990 0.2027
0 3 2 -18.4763 0.0823
0 3 3 1.5371 -0.1840
0 3 4 20.0559 -0.0199
0 3 5 4.1962 -0.0925
0 3 6 -19.2665 0.1443
0 3 7 8.0847 0.0138
0 3 8 1.6654 0.0566
0 3 9 -1.9775 -0.0521
0 3 10 -2.0386 -0.0729
0 3 11 3.0695 0.0210
0 3 12 0.3175 -0.0015
0 3 13 -2.1288 0.0367
0 3 14 0.9263 0.0511
0 3 15 -0.2795 0.0006
0 3 16 0.3596 -0.0000
0 3 17 -0.1092 -0.3969
0 4 0 -24.2210 0.4716
0 4 1 -17.4004 -0.0448
0 4 2 3.2447 -0.2597
0 4 3 14.8795 -0.0811
0 4 4 5.7209 -0.0316
0 4 5 -20.2263 0.2925
0 4 6 8.9003 0.0043
0 4 7 2.7630 0.0021
0 4 8 -4.3390 -0.1097
0 4 9 -0.1667 -0.1189
0 4 10 3.1066 0.0430
0 4 11 -0.5726 0.0658
0 4 12 -2.1340 0.1205
0 4 13 1.3104 -0.0054
0 4 14 -0.1873 -0.1258
0 4 15 0.1592 -0.1067
0 4 16 0.0822 -0.0686
0 4 17 -0.0600 0.3648
0 5 0 -12.6667 -0.1961
0 5 1 0.9881 -0.3268
0 5 2 10.0667 -0.0551
0 5 3 6.2743 0.2700
0 5 4 -17.5215 0.1362
0 5 5 7.6837 0.0626
0 5 6 3.3819 -0.1949
0 5 7 -6.3725 -0.1222
0 5 8 2.1898 -0.0439
0 5 9 3.3480 0.0919
0 5 10 -2.8759 0.1694
0 5 11 -1.2870 0.0460
0 5 12 2.2873 -0.1176
0 5 13 -0.4961 -0.1496
0 5 14 -0.3747 -0.0855
0 5 15 0.3422 0.1790
0 5 16 0.0589 0.3056
0 6 0 -1.1233 -0.4207
0 6 1 5.8135 0.1424
0 6 2 5.6448 0.4225
0 6 3 -12.8081 -0.1530
0 6 4 5.1739 0.0580
0 6 5 3.4493 -0.2718
0 6 6 -6.6454 -0.0602
0 6 7 3.6419 0.1035
0 6 8 2.8673 0.1301
0 6 9 -4.5586 0.1127
0 6 10 0.0488 -0.0922
0 6 11 2.9744 -0.1214
0 6 12 -1.1790 -0.1095
0 6 13 -0.7559 0.0247
0 6 14 0.7736 0.2143
0 6 15 0.0470 0.2788
0 7 0 4.0147 0.3415
0 7 1 3.3695 0.1135
0 7 2 -8.2722 -0.0856
0 7 3 2.9619 -0.1468
0 7 4 3.7999 -0.0224
0 7 5 -6.0366 -0.0174
0 7 6 3.3969 0.1500
0 7 7 1.9958 0.0803
0 7 8 -4.1314 -0.0468
0 7 9 0.7480 -0.0934
0 7 10 2.5326 -0.0611
0 7 11 -1.2451 -0.0430
0 7 12 -0.6400 0.1195
0 7 13 0.6774 0.1205
0 7 14 -0.2544 0.1627
0 7 15 -0.3475 -0.5907
0 8 0 -1.0705 -0.4354
0 8 1 -4.4674 0.4203
0 8 2 2.2853 -0.3381
0 8 3 4.0639 0.2446
0 8 4 -6.0843 -0.0641
0 8 5 2.3138 0.0178
0 8 6 2.2580 0.0063
0 8 7 -3.2397 -0.0643
0 8 8 0.7148 0.0027
0 8 9 1.6176 -0.0308
0 8 10 -0.4643 0.0366
0 8 11 -0.7288 0.0904
0 8 12 0.0248 0.0008
0 8 13 -0.2109 -0.0153
0 8 14 0.1493 -0.2595
0 9 0 -0.9656 0.8428
0 9 1 2.2825 -0.1012
0 9 2 3.0299 -0.0662
0 9 3 -6.0488 -0.0786
0 9 4 1.7633 -0.1155
0 9 5 3.3538 0.0407
0 9 6 -3.7105 0.0824
0 9 7 1.1335 0.0369
0 9 8 1.1551 -0.0374
0 9 9 -0.2714 0.0299
0 9 10 -1.1498 -0.0274
0 9 11 -0.0819 -0.0324
0 9 12 0.3137 -0.0604
0 9 13 0.2180 0.1342
0 10 0 1.5058 0.5332
0 10 1 1.5030 -0.9397
0 10 2 -4.5926 0.0582
0 10 3 1.5306 -0.0111
0 10 4 3.5955 0.1540
0 10 5 -4.3390 0.1767
0 10 6 1.9763 -0.0257
0 10 7 0.9319 -0.0975
0 10 8 -1.2998 -0.0725
0 10 9 -0.8397 -0.0414
0 10 10 0.5235 0.0547
0 10 11 0.6466 0.0254
0 10 12 -0.4689 0.1838
0 11 0 1.0658 -1.5366
0 11 1 -2.6696 0.1593
0 11 2 0.7543 0.3421
0 11 3 2.9890 0.1953
0 11 4 -3.6086 0.0728
0 11 5 1.8014 -0.1293
0 11 6 0.6144 -0.1667
0 11 7 -2.0444 -0.0879
0 11 8 0.2043 0.0718
0 11 9 0.8068 0.1348
0 11 10 0.6266 0.0879
0 11 11 -1.2133 -0.0701
0 12 0 -1.5546 -0.0258
0 12 1 -0.2032 0.7061
0 12 2 2.5270 0.1021
0 12 3 -2.3792 -0.1514
0 12 4 0.5759 -0.1757
0 12 5 0.5376 -0.1068
0 12 6 -1.4577 0.0007
0 12 7 0.6296 0.1083
0 12 8 0.6068 0.1523
0 12 9 0.5277 0.0861
0 12 10 -1.4685 -0.3268
0 13 0 -0.7417 0.7891
0 13 1 1.9397 -0.0312
0 13 2 -1.4968 -0.2614
0 13 3 -0.2873 -0.0995
0 13 4 0.7753 0.0211
0 13 5 -0.5577 -0.0199
0 13 6 0.2616 0.0565
0 13 7 0.5182 0.2146
0 13 8 0.1706 0.0087
0 13 9 -1.1885 -0.4089
0 14 0 0.8758 -0.0422
0 14 1 -0.4033 -0.1244
0 14 2 -0.4763 -0.0496
0 14 3 0.9040 -0.0093
0 14 4 -0.3705 -0.1030
0 14 5 0.1371 0.1031
0 14 6 0.3513 0.3031
0 14 7 -0.3757 -0.1770
0 15 0 0.7168 0.0518
0 15 1 -0.6550 -0.2018
0 15 2 0.7635 -0.1229
0 15 3 -0.4492 0.0290
0 15 4 0.2418 0.1705
0 15 5 -0.1264 0.2667
0 16 0 -0.8506 -0.3601
0 16 1 0.5321 -0.0430
0 16 2 -0.1495 0.2838
1 -17 0 -0.1031 -0.0426
1 -17 1 1.1727 -0.0322
1 -17 2 -0.3121 0.0321
1 -17 3 -0.0731 -0.0048
1 -17 4 -0.4472 0.0067
1 -17 5 -0.7870 -0.0482
1 -17 6 1.4967 0.0438
1 -17 7 -0.2373 -0.0199
1 -16 0 1.3684 0.0458
1 -16 1 -1.1881 -0.0146
1 -16 2 -0.2837 -0.0092
1 -16 3 0.5461 -0.0144
1 -16 4 -2.0438 -0.0303
1 -16 5 2.7736 0.0870
1 -16 6 -0.3527 -0.0337
1 -16 7 -0.5847 0.0157
1 -16 8 -0.0622 -0.0231
1 -16 9 -1.2370 -0.0088
1 -16 10 1.7541 0.0116
1 -15 0 -1.6267 -0.0942
1 -15 1 0.1238 0.0452
1 -15 2 0.9864 -0.0147
1 -15 3 -2.8030 0.0386
1 -15 4 4.0250 0.0239
1 -15 5 -0.8490 -0.0205
1 -15 6 -1.4911 -0.0075
1 -15 7 0.3144 -0.0263
1 -15 8 -0.5591 0.0165
1 -15 9 1.5016 -0.0194
1 -15 10 -0.2647 0.0267
1 -15 11 -0.9014 -0.0060
1 -15 12 0.9291 0.0260
1 -14 0 0.1735 0.1195
1 -14 1 1.1353 -0.0112
1 -14 2 -1.9221 0.0605
1 -14 3 3.0846 -0.0813
1 -14 4 -0.8559 0.0256
1 -14 5 -1.8856 -0.0262
1 -14 6 0.7615 -0.0034
1 -14 7 0.1596 0.0064
1 -14 8 0.4087 -0.0042
1 -14 9 -0.1417 0.0428
1 -14 10 -0.3249 -0.0169
1 -14 11 0.7799 0.0040
1 -14 12 -1.5925 -0.0218
1 -14 13 1.4543 -0.0142
1 -14 14 -0.4215 0.0279
1 -13 0 1.6550 0.0166
1 -13 1 -0.7340 -0.0215
1 -13 2 0.4049 -0.0785
1 -13 3 0.1433 0.0472
1 -13 4 -1.5053 -0.0251
1 -13 5 0.4149 0.0299
1 -13 6 0.7368 -0.0237
1 -13 7 -0.3708 0.0453
1 -13 8 0.1045 -0.0099
1 -13 9 0.4351 -0.0096
1 -13 10 -0.2870 -0.0167
1 -13 11 -1.1224 -0.0051
1 -13 12 1.7056 0.0047
1 -13 13 -0.8906 0.0138
1 -13 14 0.1679 0.0054
1 -13 15 -0.0522 -0.0109
1 -12 0 -0.3592 -0.1007
1 -12 1 -1.0414 0.0450
1 -12 2 0.4600 -0.0037
1 -12 3 -0.5437 0.0018
1 -12 4 -0.2259 0.0295
1 -12 5 1.2081 -0.0274
1 -12 6 -0.8365 0.0393
1 -12 7 0.3767 -0.0540
1 -12 8 0.8302 0.0190
1 -12 9 -1.5311 -0.0107
1 -12 10 0.2660 0.0041
1 -12 11 0.6049 0.0213
1 -12 12 -0.2998 -0.0216
1 -12 13 0.0660 0.0271
1 -12 14 -0.0089 -0.0265
1 -12 15 -0.1735 0.0071
1 -12 16 0.0633 0.0112
1 -11 0 -0.6756 0.1175
1 -11 1 -0.9070 -0.0837
1 -11 2 0.9582 0.0222
1 -11 3 -0.2944 -0.0072
1 -11 4 0.6801 0.0047
1 -11 5 -0.5501 -0.0171
1 -11 6 0.4448 -0.0070
1 -11 7 0.7418 0.0221
1 -11 8 -2.4227 0.0027
1 -11 9 1.7247 -0.0022
1 -11 10 -0.7552 0.0024
1 -11 11 1.0591 -0.0186
1 -11 12 -0.6101 0.0262
1 -11 13 -0.4168 -0.0286
1 -11 14 0.4084 0.0215
1 -11 15 0.2949 -0.0132
1 -11 16 -0.1273 0.0076
1 -10 0 -1.9009 -0.1000
1 -10 1 2.1546 -0.0110
1 -10 2 -0.2574 -0.0138
1 -10 3 -0.4612 0.0394
1 -10 4 1.0207 -0.0233
1 -10 5 -0.5947 0.0491
1 -10 6 0.2275 -0.0195
1 -10 7 -1.8441 -0.0001
1 -10 8 2.0138 -0.0089
1 -10 9 -0.9289 -0.0196
1 -10 10 1.5987 0.0244
1 -10 11 -1.6239 -0.0075
1 -10 12 -0.4294 -0.0023
1 -10 13 1.2830 0.0180
1 -10 14 0.0501 -0.0298
1 -10 15 -0.8222 0.0337
1 -10 16 -0.3035 -0.0295
1 -10 17 1.3268 0.0305
1 -9 0 1.9814 -0.0870
1 -9 1 -0.6198 0.0541
1 -9 2 -0.4461 0.0509
1 -9 3 2.1791 0.0261
1 -9 4 -2.3213 0.0000
1 -9 5 -0.1696 -0.0441
1 -9 6 0.3980 -0.0113
1 -9 7 0.5414 -0.0006
1 -9 8 -0.0767 -0.0002
1 -9 9 0.9764 0.0351
1 -9 10 -2.1919 -0.0273
1 -9 11 0.1720 0.0207
1 -9 12 1.8159 -0.0094
1 -9 13 -0.4119 -0.0081
1 -9 14 -1.1392 0.0168
1 -9 15 0.4874 -0.0123
1 -9 16 0.6465 -0.0068
1 -9 17 -0.5004 -0.0018
1 -8 0 -1.2387 0.1226
1 -8 1 0.6871 0.0480
1 -8 2 1.2617 0.0241
1 -8 3 -2.5279 -0.0835
1 -8 4 -0.1978 -0.0102
1 -8 5 1.9209 -0.0185
1 -8 6 -0.8229 0.0219
1 -8 7 0.1324 0.0314
1 -8 8 0.7886 -0.0043
1 -8 9 -2.1113 -0.0061
1 -8 10 0.6831 0.0015
1 -8 11 2.0195 -0.0140
1 -8 12 -1.1536 0.0142
1 -8 13 -0.9890 -0.0134
1 -8 14 0.9051 0.0026
1 -8 15 -0.1365 -0.0166
1 -8 16 -0.0733 0.0275
1 -8 17 -0.2734 0.0100
1 -8 18 0.2968 -0.0132
1 -7 0 1.5220 0.0617
1 -7 1 -0.4337 -0.0526
1 -7 2 -0.7483 -0.0594
1 -7 3 -0.2407 0.0178
1 -7 4 0.9021 -0.0152
1 -7 5 0.0971 0.0398
1 -7 6 -0.9938 0.0181
1 -7 7 2.1154 -0.0230
1 -7 8 -2.2290 0.0098
1 -7 9 0.4103 -0.0220
1 -7 10 1.8959 0.0077
1 -7 11 -1.7112 0.0007
1 -7 12 -0.3621 -0.0091
1 -7 13 0.8506 0.0014
1 -7 14 -0.3482 0.0165
1 -7 15 -0.4198 0.0082
1 -7 16 0.8247 -0.0061
1 -7 17 -0.0324 -0.0153
1 -7 18 -0.0518 0.0185
1 -6 0 -1.4280 -0.1021
1 -6 1 1.4002 0.0410
1 -6 2 -0.1897 -0.0260
1 -6 3 -1.5186 0.0086
1 -6 4 2.1680 0.0240
1 -6 5 -1.4551 -0.0175
1 -6 6 3.2557 0.0152
1 -6 7 -3.6751 -0.0120
1 -6 8 0.1081 -0.0014
1 -6 9 1.8867 -0.0049
1 -6 10 -1.2100 -0.0062
1 -6 11 -0.0169 0.0157
1 -6 12 0.4761 -0.0017
1 -6 13 -0.4279 0.0200
1 -6 14 -0.4138 -0.0236
1 -6 15 1.8526 -0.0032
1 -6 16 -0.9183 0.0112
1 -6 17 -0.7137 -0.0146
1 -6 18 0.1728 -0.0248
1 -5 0 3.9461 0.0837
1 -5 1 -0.1650 -0.1059
1 -5 2 -4.0633 0.0466
1 -5 3 3.7070 -0.0191
1 -5 4 -0.0331 0.0018
1 -5 5 1.7316 0.0480
1 -5 6 -5.8259 -0.0371
1 -5 7 1.9838 0.0197
1 -5 8 2.2308 -0.0444
1 -5 9 -0.8891 0.0297
1 -5 10 -0.3977 0.0081
1 -5 11 0.0518 0.0025
1 -5 12 -0.1844 -0.0137
1 -5 13 0.3973 -0.0040
1 -5 14 0.9409 0.0012
1 -5 15 -1.3093 0.0095
1 -5 16 -0.4929 -0.0272
1 -5 17 1.0841 0.0193
1 -5 18 -0.3925 0.0249
1 -4 0 -1.5954 -0.1546
1 -4 1 -6.7900 0.0780
1 -4 2 6.3141 -0.0256
1 -4 3 -0.0457 0.0668
1 -4 4 -0.9911 0.0034
1 -4 5 -6.1212 -0.0285
1 -4 6 5.9688 -0.0088
1 -4 7 1.3342 -0.0292
1 -4 8 -2.4071 0.0475
1 -4 9 0.0854 -0.0235
1 -4 10 -0.3316 0.0195
1 -4 11 0.8474 -0.0255
1 -4 12 0.3296 0.0176
1 -4 13 -0.8884 -0.0100
1 -4 14 -0.1227 -0.0020
1 -4 15 0.3239 0.0137
1 -4 16 0.7078 0.0055
1 -4 17 -1.4341 -0.0053
1 -4 18 1.2925 0.0052
1 -3 0 -9.1589 0.0945
1 -3 1 11.2840 0.0313
1 -3 2 -4.6286 0.0625
1 -3 3 -0.5100 -0.0803
1 -3 4 -3.8270 0.0110
1 -3 5 7.8093 -0.0445
1 -3 6 -1.3821 0.0336
1 -3 7 -3.8929 0.0011
1 -3 8 2.3255 -0.0115
1 -3 9 -1.1412 0.0311
1 -3 10 2.0952 -0.0189
1 -3 11 -1.2861 -0.0023
1 -3 12 -1.1603 -0.0033
1 -3 13 1.4705 0.0093
1 -3 14 0.3880 0.0254
1 -3 15 -0.7363 -0.0385
1 -3 16 -1.3113 0.0063
1 -3 17 2.2325 0.0009
1 -3 18 -1.2476 -0.0117
1 -2 0 16.0357 0.0721
1 -2 1 -10.8797 -0.0451
1 -2 2 3.3877 -0.0744
1 -2 3 -1.3727 0.0365
1 -2 4 4.7327 -0.0327
1 -2 5 -2.6307 0.0472
1 -2 6 -3.0041 -0.0342
1 -2 7 3.9381 0.0383
1 -2 8 -2.4216 -0.0004
1 -2 9 2.8593 -0.0159
1 -2 10 -2.8105 -0.0086
1 -2 11 -0.0281 0.0101
1 -2 12 1.8105 0.0177
1 -2 13 -0.0994 -0.0194
1 -2 14 -1.8316 -0.0158
1 -2 15 0.0839 0.0118
1 -2 16 2.2620 -0.0157
1 -2 17 -1.6107 0.0317
1 -2 18 0.5534 0.0098
1 -1 0 -14.1409 -0.1167
1 -1 1 6.3432 0.0579
1 -1 2 0.0094 -0.0160
1 -1 3 -0.3967 0.0124
1 -1 4 -0.1583 -0.0016
1 -1 5 -1.3325 0.0055
1 -1 6 2.9404 0.0348
1 -1 7 -3.4746 -0.0419
1 -1 8 3.4872 0.0062
1 -1 9 -3.0398 0.0059
1 -1 10 0.4137 -0.0055
1 -1 11 1.5771 0.0082
1 -1 12 -0.3586 -0.0322
1 -1 13 -1.9395 0.0349
1 -1 14 1.4505 -0.0249
1 -1 15 1.5389 0.0031
1 -1 16 -1.7632 0.0444
1 -1 17 0.4389 -0.0153
1 -1 18 0.0423 -0.0390
1 0 0 7.0786 0.1706
1 0 1 1.1242 -0.1312
1 0 2 -4.0736 0.0486
1 0 3 3.3465 -0.0283
1 0 4 -0.8942 0.0508
1 0 5 0.6241 -0.0254
1 0 6 -4.2199 -0.0167
1 0 7 4.9352 0.0203
1 0 8 -2.4704 -0.0097
1 0 9 -0.6612 -0.0104
1 0 10 2.4028 -0.0016
1 0 11 -0.9927 0.0110
1 0 12 -1.1655 0.0138
1 0 13 1.7622 -0.0314
1 0 14 0.6277 0.0307
1 0 15 -1.9030 0.0026
1 0 16 0.1341 -0.0049
1 0 17 0.4536 -0.0234
1 0 18 -0.7050 -0.0060
1 1 0 0.0990 -0.1888
1 1 1 -5.4417 0.0493
1 1 2 5.2272 0.0016
1 1 3 -1.0383 0.0352
1 1 4 -1.3370 -0.0394
1 1 5 -4.8740 0.0343
1 1 6 7.5643 -0.0232
1 1 7 -2.1076 -0.0191
1 1 8 -2.5084 0.0180
1 1 9 4.1202 -0.0070
1 1 10 -2.5189 0.0326
1 1 11 0.0459 -0.0315
1 1 12 1.3111 0.0126
1 1 13 -0.3863 0.0067
1 1 14 -1.5622 -0.0180
1 1 15 0.1401 0.0203
1 1 16 1.0657 -0.0088
1 1 17 -0.3956 -0.0304
1 2 0 -2.6500 0.0243
1 2 1 5.8584 0.0358
1 2 2 -1.8411 0.0089
1 2 3 -2.2627 0.0063
1 2 4 -4.6761 0.0040
1 2 5 10.0494 -0.0566
1 2 6 -2.5415 0.0181
1 2 7 -3.9828 0.0182
1 2 8 5.1044 0.0022
1 2 9 -3.7355 0.0077
1 2 10 0.8058 -0.0159
1 2 11 1.1514 0.0182
1 2 12 -1.4564 -0.0247
1 2 13 -0.3957 0.0091
1 2 14 0.2420 0.0076
1 2 15 1.3756 0.0047
1 2 16 -0.3234 -0.0398
1 2 17 -0.2976 0.0115
1 3 0 5.0261 0.0255
1 3 1 -4.4720 0.0096
1 3 2 -1.0662 0.0247
1 3 3 -3.2499 -0.0705
1 3 4 10.0956 -0.0050
1 3 5 -3.3361 0.0297
1 3 6 -4.2600 -0.0045
1 3 7 4.5179 0.0301
1 3 8 -3.3658 -0.0173
1 3 9 0.6797 0.0092
1 3 10 1.5000 -0.0219
1 3 11 -2.0214 -0.0043
1 3 12 0.7322 0.0138
1 3 13 0.1355 -0.0081
1 3 14 1.3517 0.0139
1 3 15 -0.7545 -0.0245
1 3 16 -0.5306 -0.0088
1 3 17 0.2804 0.0677
1 4 0 -7.5072 -0.0190
1 4 1 2.1104 0.0221
1 4 2 -1.7620 -0.0699
1 4 3 7.1000 0.0499
1 4 4 -3.2150 -0.0120
1 4 5 -3.5468 0.0240
1 4 6 3.2913 0.0237
1 4 7 -2.0760 -0.0207
1 4 8 0.2980 -0.0172
1 4 9 1.4336 -0.0218
1 4 10 -1.5086 0.0214
1 4 11 0.8743 -0.0083
1 4 12 0.0535 0.0196
1 4 13 1.0875 -0.0062
1 4 14 -1.3036 -0.0033
1 4 15 -0.1416 -0.0074
1 4 16 0.0514 0.0538
1 5 0 4.7548 0.0769
1 5 1 -1.2107 -0.0060
1 5 2 2.9978 0.0196
1 5 3 -1.6238 -0.0216
1 5 4 -2.6834 0.0574
1 5 5 2.5773 -0.0338
1 5 6 -1.4726 -0.0104
1 5 7 0.3641 -0.0408
1 5 8 0.7022 0.0199
1 5 9 -0.3965 0.0118
1 5 10 0.5009 0.0051
1 5 11 -0.0144 0.0292
1 5 12 0.5524 -0.0371
1 5 13 -1.3185 0.0165
1 5 14 0.1286 0.0105
1 5 15 -0.1633 -0.0155
1 5 16 0.3254 -0.0392
1 6 0 -1.6490 0.0295
1 6 1 0.2356 -0.0341
1 6 2 0.5552 0.0015
1 6 3 -2.0597 0.0050
1 6 4 1.9582 -0.0464
1 6 5 -1.5760 0.0019
1 6 6 0.8447 -0.0106
1 6 7 0.1251 0.0344
1 6 8 0.0493 -0.0004
1 6 9 0.7232 0.0325
1 6 10 -0.4944 -0.0209
1 6 11 -0.0831 -0.0218
1 6 12 -0.6958 0.0196
1 6 13 -0.1296 -0.0068
1 6 14 0.2046 -0.0464
1 6 15 0.5149 0.0245
1 7 0 -0.0130 -0.0354
1 7 1 1.8079 -0.0333
1 7 2 -1.6638 -0.0564
1 7 3 0.7613 0.0304
1 7 4 -0.9683 0.0039
1 7 5 1.1394 0.0328
1 7 6 -0.1941 0.0062
1 7 7 -0.2515 -0.0038
1 7 8 1.4228 0.0196
1 7 9 -1.2102 -0.0509
1 7 10 -0.5393 0.0146
1 7 11 0.0788 -0.0049
1 7 12 -0.4389 -0.0276
1 7 13 0.9593 0.0278
1 7 14 0.1602 0.0315
1 8 0 1.1012 -0.0950
1 8 1 -1.1064 -0.0199
1 8 2 -0.1150 0.0898
1 8 3 0.3185 0.0021
1 8 4 0.6296 0.0321
1 8 5 -0.6279 -0.0364
1 8 6 -0.0440 -0.0019
1 8 7 1.2979 -0.0102
1 8 8 -1.2940 -0.0157
1 8 9 -0.6867 0.0087
1 8 10 0.4888 -0.0143
1 8 11 -0.3250 0.0098
1 8 12 1.3225 0.0725
1 8 13 -0.3521 -0.0468
1 8 14 0.0883 -0.0221
1 9 0 0.3129 0.0341
1 9 1 -0.0830 0.0559
1 9 2 0.6073 0.0097
1 9 3 -0.4538 -0.0090
1 9 4 -0.4928 -0.0544
[truncated: 397,341 more chars]
